# Supplementary material for: Metabolomics-based investigation of SARS-CoV-2 vaccination (Sinovac) reveals an immune-dependent metabolite biomarker
Source: Front Immunol. 2022 Sep 28;13:954801. doi: 10.3389/fimmu.2022.954801 (PMC9554639; doi:10.3389/fimmu.2022.954801)
Supplement: Supplementary file 2 [file Table_1.xlsx]

## Sheet: Sheet1
ID	WBC	Neu	Lvm	Mon	Eos	RBC	HGB	PLT	HCT	MCV	MCH	MCHC	RDW-CV	RDW-SD	MPV	PDW	P-LCC	P-LCR
ind001	8.48	4.2	3.69	0.38	0.2	5.39	159	294	0.462	85.7	29.6	345	0.123	39.2	9.6	16.2	73	0.249
ind002	5.51	3.33	1.41	0.7	0.05	4.71	145	183	0.41	87.2	30.8	354	0.116	37.9	9.7	16.2	45	0.244
ind003	7.12	4.38	2.23	0.41	0.09	5.22	150	248	0.436	83.7	28.8	345	0.122	38	9	16.1	53	0.214
ind004	7.4	4.7	1.88	0.4	0.41	5.03	151	250	0.43	85.5	29.9	350	0.126	40.1	9.1	16.1	51	0.203
ind005	5.24	2.66	2.03	0.34	0.19	5.26	153	231	0.448	85.2	29.1	342	0.122	38.4	9.2	16.1	51	0.221
ind006	5.6	2.92	2.19	1.44	0.19	5,40	155	311	0.453	83.9	28.6	341	0.117	36.5	9	16	64	0.206
ind007	4.01	1.14	2.17	0.28	0.09	4.95	146	185	0.435	87.9	29.4	334	0.122	39.7	11.3	16.6	67	0.361
ind008	5.98	2.57	2.81	0.45	0.14	5.74	167	240	0.49	85.4	29.2	342	0.123	39	9	15.7	46	0.193
ind009	6.11	3.28	2.34	0.36	0.13	4.9	144	266	0.43	87.8	29.4	335	0.129	42.2	8.8	16	51	0.193
ind010	7.84	4.34	2.91	0.42	0.14	5.31	150	248	0.445	83.8	28.2	337	0.12	37.4	9.9	16.4	66	0.266
ind011	6.29	3.78	2.13	0.28	0.09	5.56	165	183	0.484	87	29.7	342	0.124	40	11.4	16.8	68	0.373
ind012	7.06	2.91	3.39	0.44	0.3	4.56	135	326	0.4	87.7	29.5	337	0.114	37.2	8.1	15.6	45	0.139
ind013	5.95	3.03	2.59	0.26	0.06	5.26	155	303	0.448	85.1	29.4	346	0.124	39.3	8.6	15.8	51	0.169
ind014	7.37	3.96	3	0.35	0.05	5.47	157	191	0.467	85.3	28.7	336	0.137	43.5	9.5	16.2	45	0.238
ind015	7.74	3.4	3.62	0.53	0.17	5.54	163	228	0.48	86.3	29.4	339	0.122	39.1	9.7	16.1	56	0.248
ind016	6.12	2.84	2.85	0.37	0.04	4.04	116	149	0.336	83.1	28.6	344	0.137	42.7	12.1	16.5	62	0.418
ind017	4.89	1.81	2.58	0.43	0.05	4.59	118	263	0.363	79.2	25.6	324	0.166	49	9.8	15.6	65	0.249
ind018	4.91	1.93	2.74	0.18	0.05	3.98	117	250	0.341	85.7	29.4	343	0.128	40.7	9.1	15.9	52	0.207
ind019	6.24	3.2	2.53	0.42	0.07	4.95	140	200	0.415	83.8	28.2	337	0.12	37.5	11.2	16.2	72	0.36
ind020	5.06	3.14	1.61	0.23	0.06	4.19	124	204	0.362	86.5	29.6	342	0.123	39.6	9.2	15.7	42	0.207
ind021	6.46	2.61	3.34	0.42	0.08	4.17	134	235	0.385	92.2	32	347	0.121	41.2	9.5	15.9	53	0.226
ind022	5.35	2.65	2.14	0.48	0.05	4.98	134	177	0.402	80.6	26.9	333	0.129	38.5	10.3	16	52	0.292
ind023	8.1	3.68	3.9	0.32	0.17	4.34	135	317	0.394	90.7	31	341	0.121	40.9	8.4	16	51	0.162
ind024	5.32	2.27	2.48	0.51	0.05	4.53	128	194	0.387	85.4	28.3	331	0.131	41.6	9.6	16.2	45	0.232
ind025	5.2	2.4	2.21	0.32	0.25	4.39	109	237	0.346	79	24.9	315	0.149	43.9	10.3	15.6	69	0.292
ind026	4.05	1.99	1.66	0.32	0.06	4.47	97	234	0.312	69.6	21.6	311	0.158	41.2	10.5	15.7	76	0.326
ind027	6.81	3.81	2.45	0.41	0.12	4.17	128	215	0.364	87.1	30.7	352	0.117	38	10.6	16	66	0.308
ind028	5.68	3.06	2.23	0.31	0.06	3.98	126	239	0.354	89	31.6	355	0.113	37.4	8.5	15.7	38	0.16
ind029	9.12	3.42	4.98	0.48	0.21	4.72	134	261	0.385	81.7	28.3	347	0.118	36	9.1	15.9	53	0.202
ind030	12.36	6.7	4.78	0.72	0.12	4.57	144	287	0.391	85.7	31.4	367	0.117	37.5	9.2	15.9	61	0.213
ind031	7.25	3.37	3.1	0.46	0.28	5.11	153	255	0.438	85.7	29.9	349	0.125	39.9	9.6	16.3	63	0.248
ind032	7.38	3.9	2.81	0.61	0.05	4.91	150	205	0.429	87.3	30.6	350	0.121	39.2	9.2	16.1	43	0.208
ind033	9.13	4.9	3.5	0.58	0.14	5.52	155	248	0.448	81.2	28.1	346	0.12	36.4	8.7	15.9	46	0.186
ind034	8.66	5.11	2.69	0.42	0.42	5.12	150	294	0.433	84.5	29.3	346	0.123	38.8	8.6	16.1	52	0.177
ind035	6.52	3.91	2.05	0.31	0.24	5.06	149	272	0.42	83.1	29.5	356	0.121	37.4	9.1	16.1	58	0.213
ind036	4.91	2.81	1.67	0.32	0.1	5.43	151	312	0.452	83.3	27.8	334	0.121	37.7	8.4	15.6	49	0.158
ind037	5.08	2.43	2.24	0.34	0.06	5	147	164	0.438	87.7	29.3	335	0.122	39.9	11.4	16.5	59	0.362
ind038	6.74	2.65	3.38	0.49	0.18	5.52	165	249	0.469	84.9	29.8	352	0.122	38.5	7.9	15.6	33	0.134
ind039	8.69	4.58	3.34	0.56	0.18	5.37	156	295	0.457	85.1	29.1	342	0.123	39	8.5	16	49	0.167
ind040	8.39	4.59	3.26	0.42	0.09	4.84	140	228	0.408	84.3	28.9	343	0.12	37.7	9.6	16.3	56	0.244
ind041	8.83	5.14	3.21	0.36	0.1	5.29	159	206	0.457	86.4	30.1	348	0.126	40.7	10.8	16.6	70	0.341
ind042	7.25	2.78	3.65	0.46	0.32	4.61	141	276	0.405	87.8	30.6	348	0.117	38.3	8.3	15.7	41	0.149
ind043	6.95	3.39	2.98	0.47	0.09	5.15	156	297	0.434	84.3	30.3	359	0.119	37.5	8.2	15.7	44	0.148
ind044	6.39	2.82	3.23	0.28	0.05	5.63	163	185	0.47	83.5	29.1	348	0.132	41.2	8.7	15.9	35	0.189
ind045	8.18	3.91	3.42	0.65	0.16	5.44	161	236	0.46	84.5	29.6	350	0.12	37.8	9.4	15.9	53	0.226
ind046	6.21	3.22	2.5	0.39	0.08	4.05	117	163	0.339	83.6	28.9	346	0.128	39.9	11.6	16.5	64	0.39
ind047	4.24	1.24	2.57	0.38	0.04	4.45	118	225	0.36	81	26.5	327	0.149	45.1	9.5	15.7	53	0.235
ind048	8.62	5.35	2.9	0.32	0.03	4.35	124	222	0.365	83.9	28.5	340	0.128	40.1	8.9	15.9	43	0.193
ind049	7.28	3.91	2.83	0.46	0.05	4.76	134	198	0.389	81.7	28.2	345	0.12	36.5	11.1	16.4	72	0.361
ind050	5.22	2.87	1.88	0.35	0.09	4.06	118	196	0.348	85.7	29.1	339	0.123	39.5	8.7	15.8	35	0.178
ind051	7.28	3.54	3.18	0.48	0.06	4.47	137	272	0.401	89.7	30.7	342	0.113	37.9	9.4	16.1	65	0.24
ind052	5.29	2.73	2.08	0.4	0.06	4.65	129	196	0.375	80.5	27.8	345	0.13	39	10.2	16.1	56	0.283
ind053	8.77	5.34	2.89	0.37	0.13	4.57	141	370	0.41	89.6	30.8	344	0.122	40.7	8.3	15.9	59	0.159
ind054	6.05	2.83	2.69	0.47	0.05	4.7	130	207	0.393	83.6	27.6	330	0.129	40.2	9.2	15.9	43	0.205
ind055	4.54	2.24	1.8	0.26	0.24	4.15	103	199	0.323	77.7	24.9	320	0.143	41.3	10.2	16	58	0.289
ind056	4.14	1.63	2.09	0.31	0.09	4.5	97	277	0.305	67.8	21.6	318	0.155	39.2	10.4	16	88	0.318
ind057	6.74	3.14	3.03	0.42	0.13	4.34	129	255	0.368	84.9	29.7	349	0.116	36.7	9.4	15.8	56	0.219
ind058	5.52	2.99	2.15	0.26	0.1	4.27	133	251	0.384	89.8	31.2	347	0.119	39.7	8.3	15.7	38	0.153
ind059	4.96	1.89	2.74	0.23	0.08	4.41	124	208	0.367	83.2	28	336	0.121	37.3	9.3	15.9	46	0.22
ind060	8.23	4.23	3.37	0.5	0.12	4.14	124	205	0.358	86.6	30	347	0.119	38.5	9.4	16	45	0.22
