# Supplementary material for: Metabolomics-based investigation of SARS-CoV-2 vaccination (Sinovac) reveals an immune-dependent metabolite biomarker
Source: Front Immunol. 2022 Sep 28;13:954801. doi: 10.3389/fimmu.2022.954801 (PMC9554639; doi:10.3389/fimmu.2022.954801)
Supplement: Supplementary file 3 [file Table_2.xlsx]

## Sheet: meta_all
ID	name	mz	rt	exact_mass	ppm	formula	KEGG	type	library	identify.pvalue	posneg	MSI level	M01	M02	M03	M04	M05	M06	M07	M08	M09	M010	M011	M012	M013	M014	M015	F01	F02	F03	F04	F05	F06	F07	F08	F09	F010	F011	F012	F013	F014	F015	FM01	FM02	FM03	FM04	FM05	FM06	FM07
M153T590_1	(-)-3-Isothujone	153.127	589.983	152.12	0.0103327	C10H16O	C09906	[M+H]+	BioDeepDB	0.587309	pos	1	1.88318e+06	3.2659e+06	785148	1.66192e+06	1.76945e+06	2.00378e+06	1.70202e+06	1.9649e+06	3.22378e+06	1.77212e+06	1.45787e+06	1.92874e+06	2.42894e+06	2.05479e+06	1.90142e+06	2.03234e+06	3.32545e+06	1.70254e+06	1.72935e+06	1.80751e+06	1.97047e+06	4.47432e+06	1.93812e+06	1.74626e+06	1.75791e+06	2.10475e+06	1.59053e+06	2.72786e+06	1.71494e+06	1.75824e+06	1.81925e+06	1.73996e+06	1.34234e+06	1.39728e+06	2.23234e+06	1.63334e+06	1.64025e+06
M202T645	(-)-alpha-Curcumene	202.17	645.08	202.172	9.09318	C15H22	C09649	[M]+	BioDeepDB	0.859756	pos	1	1.52022e+06	1.59589e+06	166332	1.69175e+06	1.77458e+06	1.42976e+06	1.80759e+06	1.61068e+06	1.5814e+06	1.89465e+06	1.51479e+06	371220	1.55143e+06	1.85148e+06	1.0172e+06	316334	1.74204e+06	1.65648e+06	1.56721e+06	1.30125e+06	346417	1.69345e+06	135515	434577	1.36453e+06	1.55918e+06	1.71621e+06	466257	1.55859e+06	1.32076e+06	417845	824408	1.00696e+06	920158	1.15778e+06	296292	987984
M413T710	(-)-alpha-Narcotine	413.137	709.692	413.147	26.5034	C22H23NO7	C09592	[M]+	BioDeepDB	0.855838	pos	1	6.80277e+06	3.78334e+06	6.00695e+06	1.35071e+06	6.54367e+06	1.1682e+06	5.22827e+06	8.00932e+06	4.54656e+06	4.63728e+06	4.87946e+06	3.23187e+06	8.21137e+06	3.56701e+06	1.64422e+06	1.656e+06	4.32674e+06	2.90285e+06	1.70009e+06	2.12337e+06	2.99115e+06	4.33001e+06	4.0561e+06	1.33324e+06	974772	2.10354e+06	2.4508e+06	2.00065e+06	2.62481e+06	2.46009e+06	1.1522e+06	2.70656e+06	2.50383e+06	7.63272e+06	2.40665e+06	578772	5.61232e+06
M371T836	(-)-Arctigenin	371.154	835.682	372.157	10.6554	C21H24O6	C10545	[M-H]-	MoNA	0.680248	neg	1	5.71388e+06	4.71514e+06	4.57124e+06	3.87397e+06	762411	4.50368e+06	559838	4.15449e+06	1.90092e+06	1.56237e+06	2.14337e+06	5.442e+06	938901	346209	693698	2.40278e+06	1.44809e+06	1.90959e+06	2.0939e+06	2.09214e+06	4.79018e+06	4.80263e+06	5.45652e+06	344103	5.72489e+06	5.7016e+06	2.4883e+06	6.20832e+06	5.18959e+06	4.34627e+06	3.64073e+06	4.21715e+06	4.81478e+06	2.63709e+06	2.42518e+06	2.66554e+06	5.19516e+06
M289T452	(-)-Epigallocatechin	289.066	452.401	306.074	1.40033	C15H14O7	C12136	[M+H-H2O]+	mzCloud	0.596241	pos	1	1.57655e+06	275913	879520	1.07157e+06	660668	349779	146099	622929	1.67169e+06	481316	427948	2.06024e+06	516420	172054	75558.8	1.32069e+06	207331	159676	387230	253148	447754	146234	309712	1.33479e+06	782351	782772	488193	182006	539475	870254	206134	651328	681611	1.4034e+06	1.93706e+06	148868	353494
M499T596	(-)-Gossypol	499.182	596.366	518.194	13.0071	C30H30O8	C07667	[M-H2O-H]-	BioDeepDB	0.896134	neg	1	698672	472856	1.20646e+06	729197	828983	573905	455489	881575	859810	476648	1.01804e+06	469759	902161	860529	1.1901e+06	439019	200706	502651	466345	909066	504965	62110.1	755895	147003	606691	325741	477930	69758.8	120731	445930	410091	719059	775592	818216	728213	623483	388739
M601T823_4	(-)-Guttiferone E	601.348	822.967	602.361	8.69932	C38H50O6	C09929	[M-H]-	BioDeepDB	0.671273	neg	1	2.32526e+06	3.54641e+06	1.49858e+06	1.2525e+06	1.75253e+06	2.5022e+06	2.44262e+06	986836	2.07173e+06	439404	547946	6.11618e+06	633454	727505	249746	376645	2.65697e+06	821425	409493	435829	687247	2.06246e+06	5.08426e+06	164046	1.19823e+06	147465	939004	2.18704e+06	626761	952247	1.90079e+06	297182	978995	920914	2.97138e+06	2.74375e+06	1.42955e+06
M341T687	(-)-Matairesinol	341.136	687.222	358.142	4.55483	C20H22O6	C10682	[M+H-H2O]+	BioDeepDB	0.715324	pos	1	2.2171e+06	2.64841e+06	1.79103e+06	1.4881e+06	3.06296e+06	2.60173e+06	2.53475e+06	2.40675e+06	2.00194e+06	3.40497e+06	2.35469e+06	2.54846e+06	3.3347e+06	2.06017e+06	2.03016e+06	1.29426e+06	2.64296e+06	3.13787e+06	1.80623e+06	1.02345e+06	1.85e+06	2.35392e+06	1.68855e+06	2.43105e+06	2.59677e+06	2.87367e+06	1.54287e+06	1.77495e+06	1.29844e+06	2.09869e+06	2.15324e+06	1.84951e+06	1.10471e+06	1.25257e+06	1.07725e+06	219405	1.66004e+06
M282T755	(-)-Quebrachamine	282.206	754.787	282.21	12.0759	C19H26N2	C09235	[M]+	GNPS	0.760545	pos	1	1.73038e+06	1.54489e+06	4.94963e+06	1.94453e+06	2.13462e+06	1.4562e+06	5.12476e+06	3.1466e+06	1.73551e+06	2.4851e+06	1.71999e+06	2.82913e+06	1.00673e+06	6.74604e+06	3.26678e+06	2.45608e+06	5.99885e+06	2.26466e+06	3.17656e+06	2.2875e+06	2.09178e+06	1.23172e+06	3.79585e+06	2.47276e+06	1.76805e+06	2.23061e+06	2.00944e+06	1.95474e+06	2.3479e+06	2.65056e+06	2.90058e+06	3.33678e+06	1.90992e+06	1.15652e+06	1.47239e+06	1.57577e+06	734991
M374T491	(-)-Wikstromol	374.134	491.469	374.137	7.63897	C20H22O7	C10725	[M]-	MoNA	0.916122	neg	1	2.65566e+06	1.88555e+06	4.31428e+06	2.60321e+06	2.28534e+06	4.46839e+06	1.66082e+06	1.67533e+06	2.18053e+06	3.08508e+06	2.44699e+06	2.54478e+06	1.9534e+06	2.37975e+06	3.42991e+06	3.47467e+06	2.92412e+06	2.61909e+06	1.79102e+06	1.53394e+06	6.07792e+06	2.21721e+06	2.3599e+06	2.5614e+06	2.22625e+06	1.5492e+06	2.46284e+06	1.8027e+06	1.93521e+06	2.91475e+06	2.13567e+06	1.77319e+06	3.33486e+06	2.30247e+06	1.51141e+06	1.75249e+06	1.63671e+06
M151T741_1	(+)-(S)-Carvone	151.112	741.162	150.105	0.609669	C10H14O	C11383	[M+H]+	mzCloud	0.5846	pos	1	6.13604e+06	4.94595e+06	7.48957e+06	6.25446e+06	4.86518e+06	2.69018e+06	1.2454e+07	1.14384e+07	1.5668e+07	1.38454e+07	1.30755e+07	9.66814e+06	1.06461e+07	6.43307e+06	1.30155e+07	4.8813e+06	1.37517e+07	4.77806e+06	6.8369e+06	4.77209e+06	7.9581e+06	3.01507e+06	1.02164e+07	7.38627e+06	6.36118e+06	4.62541e+06	6.82703e+06	6.03488e+06	6.05202e+06	4.90738e+06	5.75083e+06	4.93784e+06	4.84038e+06	6.13408e+06	4.15178e+06	5.11314e+06	1.59798e+07
M381T553	(+)-Aschantin	381.136	552.721	400.152	5.40583	C22H24O7	C17845	[M-H2O-H]-	MoNA	0.996891	neg	1	679962	451237	512006	775771	770449	493200	188186	604688	731532	343618	765943	498340	354415	398164	743924	337961	336470	348069	354883	333817	373788	305838	471559	71814.8	423537	254148	240852	241597	325385	345510	494512	438903	295880	774929	577122	497903	378323
M386T507	(+)-Eudesmin	386.17	506.531	386.173	6.76193	C22H26O6	C10561	[M]-	GNPS	0.998208	neg	1	2.90242e+06	3.62223e+06	3.32174e+06	6.66496e+06	4.78419e+06	2.64859e+06	4.04776e+06	4.5393e+06	7.16721e+06	3.17075e+06	1.4612e+06	5.19988e+06	4.59421e+06	1.7352e+06	6.52645e+06	9.67723e+06	5.88338e+06	2.4033e+06	6.78771e+06	5.89337e+06	1.01231e+07	2.91905e+06	3.5224e+06	1.03489e+07	3.1896e+06	1.60971e+06	2.11168e+06	3.26389e+06	4.04883e+06	2.33692e+06	5.53381e+06	6.1567e+06	2.16676e+06	9.0889e+06	5.25438e+06	2.33185e+06	2.04908e+06
M337T557	(+)-Sesamin	337.104	557.055	354.11	3.28412	C20H18O6	C10882	[M+H-H2O]+	MoNA	0.825439	pos	1	0	3.26518e+07	0	362641	2.83234e+07	1.80867e+07	2.36444e+07	1.27858e+07	1.94642e+07	337930	1.53115e+07	1.12591e+06	528086	1.98267e+07	1.86315e+06	16430.8	6.67158e+06	1.3118e+07	0	3.03934e+07	2.56351e+07	690783	3.27593e+07	411622	3.20533e+07	793290	1.44488e+06	2.84049e+07	232895	2.6813e+07	6.02032e+06	0	0	0	1.10476e+07	8688.12	638341
M399T512	(+)-Syringaresinol	399.146	511.82	418.163	3.66772	C22H26O8	C10889	[M-H2O-H]-	mzCloud	0.626533	neg	1	637459	0	0	202192	543826	10785.3	431527	573631	212519	0	31643.6	27558	256751	7800.23	437293	515201	404886	9110.81	373886	177332	732431	28108.9	38536.3	1.43225e+06	365300	14397.1	269386	29602.2	30434.9	12224.5	184872	234998	4326.95	56792.7	179413	48513	27894.9
M605T445_3	(+)-Tetrandrine	605.289	444.673	622.304	12.4266	C38H42N2O6	C09654	[M+H-H2O]+	BioDeepDB	0.999936	pos	1	637943	2.16534e+06	432930	1.2374e+06	1.51301e+06	1.29248e+06	1.91703e+06	770182	330161	404257	811765	809807	770032	534583	270667	1.55292e+06	1.53536e+06	736828	1.19126e+06	2.83934e+06	487637	940325	728657	1.90501e+06	1.26332e+06	937343	784277	1.20249e+06	532813	1.22297e+06	147250	625916	556770	461234	434047	248383	1.17026e+06
M313T647	(<U+00C2><U+00B1>)-Fenarimol	313.029	646.725	330.033	12.9584	C17H12Cl2N2O	C11226	[M+H-H2O]+	BioDeepDB	0.858191	pos	1	1.77382e+06	76595.1	16940.9	108432	371968	8291.04	16628	266771	961461	1.29828e+06	3538.96	2.76901e+06	262506	16784.4	27920.1	3.34725e+06	680531	1.38626e+06	41583.1	685305	28825.9	4441.81	0	1.96321e+06	941636	85414.6	333960	36548.2	858504	1.48379e+06	7688.64	6066.14	45469.7	4.49057e+06	1.78375e+06	0	893331
M141T105	(<U+00C2><U+00B1>)-Methamidophos	141.003	105.078	141.001	10.7595	C2H8NO2PS	C18667	[M]+	BioDeepDB	0.969168	pos	1	1.70601e+07	1.72427e+07	1.66541e+07	1.70042e+07	1.66276e+07	1.56213e+07	1.67132e+07	1.5802e+07	1.65345e+07	1.60124e+07	1.47369e+07	1.57616e+07	1.42047e+07	1.68029e+07	1.05356e+07	1.68221e+07	1.60462e+07	1.70808e+07	1.68265e+07	1.62468e+07	1.63015e+07	1.67921e+07	1.73555e+07	1.7086e+07	1.61702e+07	1.65293e+07	1.55464e+07	1.62048e+07	1.63219e+07	1.55343e+07	7.06484e+06	1.56886e+07	1.53586e+07	1.61426e+07	1.4901e+07	9.44634e+06	1.54906e+07
M371T601	(1'S,5'S)-5'-Hydroxyaverantin	371.1	600.94	388.116	22.0404	C20H20O8	C20500	[M+H-H2O]+	BioDeepDB	0.781064	pos	1	1.09683e+06	528807	23495.9	818320	1.12815e+06	844647	1.03279e+06	908189	1.30924e+06	696940	1.12342e+06	510257	2.71416e+06	423156	213753	430598	320278	401707	574781	476778	242431	2.22444e+06	344683	892322	305936	715763	894580	359208	1.22808e+06	546445	158415	654404	394370	789572	492802	354856	2.19316e+06
M284T456	(10S)-Juvenile hormone III diol	284.206	456.118	284.199	26.2447	C16H28O4	C16505	[M]+	BioDeepDB	0.979099	pos	1	4.7112e+06	3.36274e+06	5.05158e+06	4.43803e+06	4.50848e+06	3.02105e+06	5.23478e+06	4.27513e+06	5.93408e+06	3.40493e+06	3.848e+06	4.613e+06	1.82197e+06	3.2837e+06	1.19377e+06	3.66482e+06	4.63676e+06	2.78104e+06	4.01394e+06	4.04503e+06	4.1323e+06	3.563e+06	3.99791e+06	3.57345e+06	3.50994e+06	3.36418e+06	4.19788e+06	3.38938e+06	3.59077e+06	3.03182e+06	1.42397e+06	3.89287e+06	3.7934e+06	3.43664e+06	2.37786e+06	1.4008e+06	3.29673e+06
M353T694	(13E)-11a-Hydroxy-9,15-dioxoprost-13-enoic acid	353.23	693.921	352.225	0.674393	C20H32O5	C04654	[M+H]+	BioDeepDB	0.617685	pos	1	6.02066e+06	307050	215143	1.25591e+06	3.80858e+06	1.03448e+06	3.51673e+06	1.6204e+06	2.30663e+06	1.76708e+06	1.78205e+06	775531	753162	135910	55848.7	1.00797e+06	7.50813e+06	286028	1.75437e+06	299271	530465	2.01975e+06	294588	218033	220862	842245	384740	2.04092e+06	1.43214e+06	2.66152e+06	97291.7	226370	3.47647e+06	4.35804e+06	688052	189362	5.45583e+06
M201T89	(2-Naphthalenyloxy)acetic acid	201.057	88.7299	202.063	7.65599	C12H10O3	C18750	[M-H]-	MoNA	0.998805	neg	1	8.55368e+06	6.23023e+06	1.04348e+07	1.00429e+07	1.79919e+07	2.19152e+07	4.65021e+06	8.79116e+06	6.78519e+06	1.75358e+07	1.56393e+07	5.4203e+06	9.67825e+06	1.36379e+07	9.29418e+06	9.10276e+06	2.86756e+07	5.84577e+06	1.88928e+07	9.2912e+06	6.25749e+06	1.45266e+07	7.36491e+06	4.10075e+06	9.26461e+06	1.88962e+07	3.50957e+06	9.56829e+06	4.68027e+06	7.92217e+06	1.78209e+07	9.94966e+06	1.9909e+07	9.37276e+06	6.71631e+06	9.5494e+06	8.84982e+06
M428T802	(24R,24(1)R)-Fucosterol epoxide	428.361	802.438	428.365	10.9318	C29H48O2	C03910	[M]+	BioDeepDB	0.893671	pos	1	9.03182e+06	3.41817e+06	1.47994e+07	1.284e+07	1.75311e+07	2.20272e+07	4.6029e+06	3.50011e+06	6.67753e+06	2.50609e+06	1.77556e+06	5.74056e+06	2.22531e+06	1.44764e+06	776060	1.50412e+07	1.96607e+07	1.11393e+06	1.17011e+07	4.88722e+06	6.52029e+06	625062	9.20915e+06	3.92919e+06	1.25475e+07	1.21195e+07	5.09716e+06	6.25894e+06	8.85065e+06	6.72782e+06	7.91287e+06	1.60537e+07	1.43268e+07	1.57997e+07	1.03992e+07	2.99956e+06	5.07191e+06
M858T578_3	(2E)-5-Methylhexa-2,4-dienoyl-CoA	858.16	577.68	875.173	6.18664	C28H44N7O17P3S	C16468	[M+H-H2O]+	BioDeepDB	0.778159	pos	1	1.19581e+06	836275	611738	505341	726231	1.57515e+06	785198	201729	549980	1.23422e+06	444926	638282	1.29855e+06	1.0906e+06	419470	713052	895047	1.45904e+06	201508	350684	506993	1.58071e+06	1.41166e+06	2.0553e+06	555272	424615	290570	226734	840201	838980	138519	709520	234948	669110	209515	41893.3	290622
M274T94	(2R,3R)-3-Methylglutamyl-5-semialdehyde-N6-lysine	274.187	93.5653	273.169	2.18547	C12H23N3O4	C20279	[M+H]+	BioDeepDB	3.97082e-08	pos	2	291310	2.16718e+06	1.72858e+06	1.18779e+06	1.32287e+06	1.73148e+06	2.77957e+06	114483	1.46372e+06	1.35577e+06	179600	1.5178e+06	866812	1.21177e+06	61800	1.79393e+06	2.07392e+06	1.50276e+06	4.77455e+06	4.31057e+06	215692	1.1656e+06	83544.3	2.08155e+06	1.73348e+06	2.16683e+06	835051	1.54715e+06	91239.8	894043	0	161394	318940	1.348e+06	131909	11873.9	229592
M274T643	(2R,3R)-3-Methylornithinyl-N6-lysine	274.201	642.585	274.2	2.78165	C12H26N4O3	C20278	[M]+	BioDeepDB	0.992476	pos	1	516524	624565	44622.5	142956	702835	343244	590222	322238	464027	158486	547159	770816	581679	644052	591289	69459.5	583020	595450	650160	337326	134356	525185	61731	450765	618999	684100	117736	520215	122185	549631	511181	114605	94905	50087.1	263447	108659	407416
M186T88	(2R)-2-Hydroxy-3-(phosphonatooxy)propanoate	185.994	87.5051	185.993	4.58149	C3H7O7P	C00197	[M]-	BioDeepDB	0.881847	neg	1	3.5432e+06	2.85978e+06	3.28012e+06	3.1937e+06	4.58047e+06	3.36811e+06	2.75561e+06	2.70636e+06	3.17244e+06	2.46146e+06	2.07137e+06	2.82451e+06	2.41222e+06	2.92869e+06	2.11376e+06	2.45556e+06	2.29899e+06	2.01458e+06	2.83825e+06	2.12905e+06	1.76416e+06	2.40728e+06	1.83549e+06	2.53443e+06	2.11965e+06	1.4002e+06	2.3389e+06	2.36162e+06	1.824e+06	2.04523e+06	2.47665e+06	2.45092e+06	1.80882e+06	2.32134e+06	2.01366e+06	2.07608e+06	2.55375e+06
M187T95	(2S,4S)-4-Hydroxy-2,3,4,5-tetrahydrodipicolinate	187.057	95.1253	187.048	0.56064	C7H9NO5	C20258	[M]+	BioDeepDB	4.7412e-07	pos	2	1.37124e+07	1.524e+07	9.2583e+06	9.05066e+06	1.94206e+07	1.27758e+07	1.78588e+07	1.51248e+07	1.66109e+07	9.31646e+06	1.62528e+07	9.74043e+06	1.39848e+07	1.6842e+07	1.56742e+07	1.12472e+07	1.6686e+07	1.47596e+07	1.08988e+07	2.40105e+07	9.97617e+06	5.28002e+06	1.23929e+07	1.14133e+07	1.80482e+07	1.0159e+07	8.73537e+06	1.58923e+07	1.18889e+07	1.2886e+07	1.19988e+07	7.8877e+06	7.24431e+06	9.49291e+06	1.70069e+07	8.87913e+06	1.35872e+07
M255T664	(2S)-Liquiritigenin	255.073	664.477	256.074	2.79674	C15H12O4	C09762	[M-H]-	BioDeepDB	0.409234	neg	2	2.35729e+07	2.36251e+07	2.71883e+07	2.34737e+07	2.34397e+07	2.93481e+07	2.05177e+07	1.9778e+07	1.77046e+07	2.00728e+07	2.23136e+07	2.16571e+07	1.83541e+07	2.26917e+07	1.89139e+07	1.70329e+07	1.68207e+07	5.23549e+06	1.94881e+07	4.32509e+06	2.20125e+06	5.59577e+06	5.55972e+06	6.82056e+06	8.08453e+06	1.58768e+06	3.6131e+06	5.15724e+06	5.31564e+06	2.14812e+07	6.66984e+06	1.12383e+07	5.86123e+06	1.15347e+07	1.07086e+07	1.44702e+07	2.9856e+07
M178T137	(2Z,4S,5R)-2-Amino-4,5,6-trihydroxyhex-2-enoate	178.086	136.789	177.064	0.905341	C6H11NO5	C20844	[M+H]+	BioDeepDB	0.663745	pos	1	868189	144675	1.52496e+06	235570	336753	467236	350209	1.74629e+06	211343	274553	666734	169407	650162	1.91905e+06	1.09966e+06	1.22364e+06	1.02855e+06	2.19575e+06	1.60965e+06	1.3078e+06	289475	263721	1.19227e+06	3.57303e+06	818799	841178	1.26941e+06	365012	341679	1.35272e+06	2.13905e+06	211120	1.83306e+06	762109	1.78388e+06	1.09454e+06	1.11013e+06
M146T96	(3S,5S)-3,5-Diaminohexanoate	146.106	95.9408	146.106	2.70818	C6H14N2O2	C01186	[M]+	BioDeepDB	0.617423	pos	1	3.12264e+06	2.56943e+06	4.45219e+06	2.55795e+06	3.47981e+06	1.286e+06	314683	3.03191e+06	3.54969e+06	3.04498e+06	484825	2.83907e+06	202422	548191	471541	2.56688e+06	3.20937e+06	3.08865e+06	2.10394e+06	3.06588e+06	6.28572e+06	3.39567e+06	1.8749e+06	3.29683e+06	1.83352e+06	2.38889e+06	2.56621e+06	2.66227e+06	1.37698e+06	3.47145e+06	545873	3.88014e+06	1.01016e+06	3.22465e+06	2.15901e+06	490387	3.20653e+06
M138T118	(3S,5S)-Carbapenam-3-carboxylic acid	138.049	118.022	155.058	12.1458	C7H9NO3	C17367	[M+H-H2O]+	BioDeepDB	0.811311	pos	1	1.51803e+07	4.56356e+06	6.7059e+06	4.45938e+06	4.842e+06	5.17261e+06	3.83777e+06	5.64744e+06	7.46055e+06	6.52385e+06	5.32677e+06	4.83762e+06	5.24986e+06	4.39963e+06	6.66558e+06	7.33952e+06	6.33594e+06	4.65031e+06	9.97688e+06	7.34524e+06	8.21756e+06	3.79121e+06	5.6595e+06	3.23523e+06	8.66019e+06	5.21856e+06	6.6412e+06	4.11354e+06	7.79195e+06	3.33883e+06	7.34475e+06	6.01912e+06	4.67706e+06	8.54265e+06	6.25716e+06	6.5194e+06	6.40384e+06
M147T93	(3S)-3,6-Diaminohexanoate	147.121	92.659	146.106	2.50587	C6H14N2O2	C01142	[M+H]+	BioDeepDB	0.641992	pos	1	1.73479e+07	1.77383e+07	2.04588e+07	1.46329e+07	1.17943e+07	1.86601e+07	1.82991e+07	1.62461e+07	1.82017e+07	1.36265e+07	1.45941e+07	1.44755e+07	1.36603e+07	1.85421e+07	6.46947e+06	9.78434e+06	1.49594e+07	8.50518e+06	1.375e+07	1.40047e+07	1.24719e+07	1.42833e+07	8.49824e+06	1.16401e+07	1.08456e+07	1.61806e+07	1.18399e+07	1.11939e+07	1.24051e+07	1.36806e+07	4.99943e+06	2.12081e+07	1.7723e+07	1.70378e+07	9.77475e+06	6.2918e+06	1.71353e+07
M356T764	(4Z,7Z,10Z,13Z,16Z,19Z)-Docosahexaenoic acid ethyl ester	356.261	764.394	356.272	28.0935	C24H36O2	C16185	[M]+	mzCloud	3.60703e-06	pos	2	7.87965e+06	7.14385e+06	2.94022e+07	9.56717e+06	1.80292e+07	2.86707e+07	2.73884e+07	1.10104e+07	1.0184e+07	5.82794e+06	6.75514e+06	8.37127e+06	4.62962e+06	3.1223e+07	3.50818e+06	1.4823e+07	2.13637e+07	7.80276e+06	1.59851e+07	1.93227e+07	6.68052e+06	1.23551e+07	1.17912e+07	6.77011e+06	8.61547e+06	4.26827e+07	2.07405e+07	2.42179e+07	1.24029e+07	7.88913e+06	3.77194e+06	5.87572e+07	3.40972e+07	7.30804e+06	9.72797e+06	6.59935e+06	2.07421e+07
M277T136	(5-L-Glutamyl)-L-glutamate	277.102	135.892	276.096	2.08503	C10H16N2O7	C05282	[M+H]+	mzCloud	3.34847e-06	pos	2	2.04505e+06	432070	700527	531235	587162	3.49347e+06	450273	536685	458551	492714	520998	547311	296575	3.50962e+06	17888.2	280538	345960	411871	365591	754640	587542	1.837e+06	302461	1.65688e+06	2.36616e+06	145264	520528	1.47109e+06	1.4561e+06	1.6971e+06	14976.3	3.51457e+06	3.94705e+06	3.56952e+06	2.97735e+06	0	4.39402e+06
M336T673	(5Z,9E,14Z)-(8xi,11R,12S)-11,12-epoxy-8-hydroxyicosa-5,9,14-trienoic Acid	336.225	672.975	336.23	14.2214	C20H32O4	C04849	[M]+	BioDeepDB	0.848893	pos	1	2.35608e+06	392097	158918	583873	1.46791e+06	1.66465e+06	1.43123e+06	459092	504433	469207	488527	1.20284e+06	1.00929e+06	2.85538e+06	27014.5	83555.6	2.70317e+06	361379	851820	35397.3	766179	78194.4	220003	462478	260826	71610	426129	703301	537682	707639	324589	288932	1.24943e+06	2.18399e+06	1.2541e+06	359445	1.35872e+06
M684T84_2	(6S)-6-beta-hydroxy-1,4,5,6-tetrahydronicotinamide-adenine dinucleotide	684.198	84.2377	683.135	8.01846	C21H31N7O15P2	C04856	[M+H]+	BioDeepDB	0.901269	pos	1	1.09028e+06	1.05039e+06	878165	1.10122e+06	2.42187e+06	348257	2.19519e+06	658169	275042	1.29011e+06	1.6513e+06	2.06223e+06	2.46582e+06	2.06017e+06	2.23887e+06	406743	1.58894e+06	2.74506e+06	1.44722e+06	428769	1.85444e+06	1.86042e+06	514310	2.93471e+06	555614	653056	1.52036e+06	289614	248004	2.11987e+06	85715.5	1.25228e+06	263246	1.07117e+06	954968	1.27925e+06	436857
M281T161	(6Z)-Octadecenoic acid	280.958	160.852	282.256	16.1118	C18H34O2	C08363	[M-H]-	BioDeepDB	0.991551	neg	1	494021	544005	697022	600011	696591	471294	558158	465781	664365	683851	726052	654084	554477	581523	586925	600910	627330	695395	541912	572747	566452	377104	544988	471621	517376	681132	344288	681756	424891	465685	392943	629009	526581	384442	385204	348791	493535
M279T765	(9Z,12Z,15Z)-Octadecatrienoic acid	279.231	765.043	278.225	2.31956	C18H30O2	C06427	[M+H]+	mzCloud	1.96276e-10	pos	2	1.43215e+07	1.6177e+07	2.97183e+07	1.47004e+07	1.62911e+07	1.95445e+07	2.87363e+07	4.01532e+06	3.86027e+06	1.0186e+07	1.10649e+07	2.62196e+07	9.52086e+06	2.38433e+07	9.25449e+06	2.07511e+07	3.10863e+07	3.37513e+06	1.58646e+07	9.71057e+06	1.08471e+07	1.53102e+07	1.37531e+07	5.91266e+06	1.86627e+07	1.41756e+07	1.64658e+07	1.44913e+07	2.43706e+07	2.03606e+07	5.01994e+06	2.41108e+07	1.44409e+07	2.85791e+06	1.60604e+07	6.58071e+06	5.37256e+06
M148T77	(E)-3-(4-Hydroxyphenyl)-2-propenal	148.05	77.398	148.052	15.9912	C9H8O2	C05608	[M]-	BioDeepDB	0.999998	neg	1	3.35576e+06	2.7288e+06	3.523e+06	2.96441e+06	2.50833e+06	4.2411e+06	2.75752e+06	3.11451e+06	2.5953e+06	3.09629e+06	2.84293e+06	3.08221e+06	2.79147e+06	4.73332e+06	3.06796e+06	2.63236e+06	2.22663e+06	2.33729e+06	2.05672e+06	1.88763e+06	2.99929e+06	2.20884e+06	2.21518e+06	2.36131e+06	2.29944e+06	1.68306e+06	2.49956e+06	2.37562e+06	2.38399e+06	2.80128e+06	4.1816e+06	3.62865e+06	3.98969e+06	3.91139e+06	3.65823e+06	3.59606e+06	4.11867e+06
M223T136	(E)-Monocrotophos	223.064	135.591	223.061	11.5021	C7H14NO5P	C18663	[M]+	MoNA	0.822419	pos	1	1.70458e+07	1.51013e+07	2.0752e+07	1.62339e+07	1.94763e+07	1.4358e+07	1.67962e+07	1.6914e+07	1.49616e+07	1.66651e+07	1.55058e+07	1.65906e+07	1.70349e+07	4.3351e+07	3.83061e+07	5.28358e+07	2.38485e+07	2.08623e+07	1.98489e+07	2.12781e+07	5.31301e+07	4.82547e+07	5.05409e+07	2.00579e+07	1.94074e+07	2.25368e+07	2.44699e+07	2.0972e+07	2.78203e+07	2.55476e+07	1.26099e+07	6.37309e+07	2.6341e+07	3.90257e+07	5.86375e+07	5.37395e+07	6.01736e+07
M288T801_2	(R,S)-Norlaudanosoline	288.126	801.01	287.116	11.8687	C16H17NO4	C06350	[M+H]+	MoNA	0.720036	pos	1	1.63926e+07	7.27099e+06	1.63323e+07	1.36776e+07	1.54084e+07	1.71768e+07	1.23156e+06	2.09084e+06	1.17331e+06	703734	893931	6.82071e+06	1.70855e+06	4.4981e+06	121813	1.11968e+07	5.33577e+06	810446	6.92713e+06	4.15226e+06	8.47906e+06	4.45105e+06	1.47181e+06	8.35384e+06	6.65787e+06	4.68786e+06	6.55937e+06	4.8493e+06	1.08515e+07	1.26538e+07	403640	4.39844e+06	1.13492e+07	7.29526e+06	3.15068e+06	231342	3.67989e+06
M148T84	(R) 2,3-Dihydroxy-3-methylvalerate	148.08	83.7034	148.074	0.178788	C6H12O4	C06007	[M]+	BioDeepDB	0.582007	pos	1	1.56446e+07	1.66236e+07	1.84452e+07	1.61738e+07	1.71679e+07	1.72748e+07	1.56605e+07	1.63279e+07	1.83266e+07	1.45327e+07	1.4731e+07	1.8979e+07	1.62067e+07	1.56606e+07	3.42876e+07	1.17147e+07	1.63847e+07	1.43221e+07	2.19159e+07	1.45132e+07	1.51946e+07	1.42312e+07	1.29074e+07	1.67258e+07	1.65397e+07	1.16308e+07	1.85252e+07	1.78043e+07	1.2712e+07	1.45014e+07	6.11354e+07	1.87325e+07	1.69278e+07	1.89384e+07	1.65868e+07	3.26543e+07	1.70571e+07
M301T554_2	(R)-10-Hydroxystearate	301.279	553.615	300.266	19.1724	C18H36O3	C03195	[M+H]+	BioDeepDB	0.982549	pos	1	2.63273e+06	2.28209e+06	3.01735e+06	2.67579e+06	2.99984e+06	3.23765e+06	2.3744e+06	2.51054e+06	3.19719e+06	2.44981e+06	3.18584e+06	3.08339e+06	2.04688e+06	2.42406e+06	953827	3.20633e+06	3.21931e+06	2.66211e+06	3.71281e+06	3.50164e+06	2.25639e+06	2.13766e+06	2.45041e+06	2.3607e+06	4.20983e+06	4.00253e+06	2.73287e+06	2.78111e+06	2.83996e+06	2.51577e+06	247129	2.9204e+06	3.61241e+06	3.3461e+06	2.89451e+06	2.14721e+06	3.90032e+06
M171T112	(R)-2-O-Sulfolactate	170.997	112.057	169.988	5.99396	C3H6O6S	C17205	[M+H]+	BioDeepDB	0.772419	pos	1	6.22864e+06	8.82982e+06	5.81231e+06	9.53072e+06	9.68768e+06	8.48783e+06	9.27339e+06	5.43002e+06	8.62346e+06	5.52777e+06	6.92528e+06	8.252e+06	5.29918e+06	5.74859e+06	4.01121e+06	8.41905e+06	8.58431e+06	8.1563e+06	5.17997e+06	8.53055e+06	7.81023e+06	8.48568e+06	5.87515e+06	5.19281e+06	5.98516e+06	5.78646e+06	5.82515e+06	5.34763e+06	5.15049e+06	5.17442e+06	3.82942e+06	6.32048e+06	4.87779e+06	5.53969e+06	4.91422e+06	2.39252e+06	8.55773e+06
M103T92	(R)-3-Hydroxybutyric acid	103.039	92.2456	104.047	7.20077	C4H8O3	C01089	[M-H]-	BioDeepDB	1.54131e-10	neg	2	8.62134e+07	9.74827e+07	1.26054e+08	1.29291e+08	1.80279e+08	2.39694e+08	6.75661e+07	1.11199e+08	8.28361e+07	1.35889e+08	1.36894e+08	7.99676e+07	1.04925e+08	9.79469e+07	7.89848e+07	7.07292e+07	2.00663e+08	6.97007e+07	1.26903e+08	1.00619e+08	7.85818e+07	7.33529e+07	6.8058e+07	4.30284e+07	8.68871e+07	1.16662e+08	5.20919e+07	7.07146e+07	5.10576e+07	4.0356e+07	6.68377e+07	8.91133e+07	7.12897e+07	7.77863e+07	4.38239e+07	6.5986e+07	6.30162e+07
M169T83	(R)-4-Hydroxymandelate	169.058	83.1486	168.042	1.6947	C8H8O4	C05343	[M+H]+	BioDeepDB	0.0214531	pos	2	9.2271e+07	8.83511e+07	1.03409e+08	8.83799e+07	9.90474e+07	1.02761e+08	8.87921e+07	9.81792e+07	1.17061e+08	9.25235e+07	8.51419e+07	1.09974e+08	7.40549e+07	8.3007e+07	9.38833e+07	7.42796e+07	9.82256e+07	7.70658e+07	1.33108e+08	9.3123e+07	8.69762e+07	8.23639e+07	7.85831e+07	8.26073e+07	1.0078e+08	8.52761e+07	1.03982e+08	1.22545e+08	8.2175e+07	8.74533e+07	6.42142e+07	1.13248e+08	1.06563e+08	1.11894e+08	1.0443e+08	1.1523e+08	1.02618e+08
M128T97	(R)-5,6-Dihydrothymine	128.07	97.0892	128.059	1.42086	C5H8N2O2	C21028	[M]+	BioDeepDB	0.000122579	pos	2	2.76892e+07	2.61074e+07	3.37181e+07	1.58342e+07	2.78108e+07	3.52171e+07	2.34568e+07	1.63279e+07	3.05959e+07	2.93159e+07	1.73114e+07	1.47951e+07	3.27787e+07	2.7339e+07	1.38341e+07	2.49821e+07	2.74737e+07	2.58793e+07	1.33202e+07	2.86345e+07	2.59162e+07	3.17614e+07	1.64356e+07	1.7022e+07	2.88335e+07	1.29549e+07	1.83427e+07	1.67294e+07	1.44878e+07	1.91381e+07	1.14404e+07	2.86599e+07	3.69895e+07	1.73991e+07	2.89065e+07	1.15646e+07	1.59761e+07
M254T375	(R)-Higenamine	254.117	375.106	271.121	13.9089	C16H17NO3	C06346	[M+H-H2O]+	BioDeepDB	0.761959	pos	1	611166	222928	598633	174756	224851	605561	180891	503828	232717	467548	416407	294968	172936	460257	134338	193095	140160	8797.12	208701	280453	462378	290842	363829	37706.8	166692	241320	463479	146848	232191	260177	25939.6	333897	486438	298704	196067	96212.7	241027
M229T96	(R)-Kawain	229.083	96.4372	230.094	19.0296	C14H14O3	C09947	[M-H]-	BioDeepDB	1	neg	1	1.39642e+06	853798	1.31076e+06	1.00916e+06	1.49374e+06	2.0253e+06	783535	776514	939974	1.07101e+06	1.14586e+06	1.23613e+06	1.01254e+06	1.01214e+06	830767	1.03584e+06	671303	1.03736e+06	707915	723023	1.20097e+06	1.2568e+06	734836	1.11357e+06	1.13829e+06	981583	976577	993620	956019	1.19081e+06	883499	923129	1.42069e+06	809575	798244	878573	607039
M344T712	(R)-Laudanidine	344.189	711.623	343.178	8.56294	C20H25NO4	C17592	[M+H]+	MoNA	0.760709	pos	1	445522	610025	692375	762432	837097	495704	480523	804131	1.01214e+06	712945	1.19601e+06	101555	808827	438418	56361.1	722983	1.1576e+06	272409	605378	638238	205176	1.07747e+06	299370	293149	124923	308171	209646	345433	706551	117249	31243.1	713739	87672.4	1.45313e+06	234893	60824.4	1.07341e+06
M135T483	(R)-mandelic Acid	135.044	483.096	152.047	4.62191	C8H8O3	C01983	[M+H-H2O]+	BioDeepDB	1.89361e-09	pos	2	2.88393e+06	1.98448e+06	2.49482e+06	1.6197e+06	3.90901e+06	5.13997e+06	2.28851e+06	2.64851e+06	3.49137e+06	3.41298e+06	1.65367e+06	1.96343e+06	1.07401e+06	3.13687e+06	1.3058e+06	1.68761e+06	3.59294e+06	1.45979e+06	1.71668e+06	3.53736e+06	3.40814e+06	3.16335e+06	2.75378e+06	1.76407e+06	2.87017e+06	2.32073e+06	2.35439e+06	3.55578e+06	3.42601e+06	2.99273e+06	69160.6	864861	698216	988704	966657	322661	1.18809e+06
M147T141	(R)-Mevalonate	147.066	140.82	148.074	0.775991	C6H12O4	C00418	[M-H]-	mzCloud	0.60636	neg	1	434621	74721.7	545940	427749	323954	500063	298120	379176	422214	406393	361190	420645	252235	885707	315250	345071	1.82154e+06	421697	295329	294058	477411	420639	1.06738e+06	310346	544767	1.25138e+06	301333	483920	725215	415239	323065	510187	295678	470461	245079	370483	69521.4
M131T106	(R)-Pantolactone	130.526	106.005	130.063	29.8334	C6H10O3	C01012	[M+H]+	BioDeepDB	0.833322	pos	1	1.38401e+06	466488	1.54663e+06	1.44509e+06	1.61125e+06	3.12968e+06	1.66601e+06	4.10064e+06	3.76499e+06	1.4928e+06	470828	452744	300094	1.53013e+06	178051	2.00372e+06	1.27874e+06	383359	3.54077e+06	2.26518e+06	187234	1.7757e+06	1.20786e+06	1.76416e+06	2.35219e+06	959106	2.74817e+06	2.0401e+06	1.79149e+06	1.79881e+06	198713	1.62323e+06	2.04664e+07	3.35363e+06	479358	234224	1.35425e+06
M179T308	(R)-Salsolinol	179.092	307.519	179.095	15.6569	C10H13NO2	C09642	[M]+	MoNA	0.209114	pos	2	6.12169e+06	6.60111e+06	1.94674e+06	6.50874e+06	1.93073e+06	9.77022e+06	1.86381e+06	1.18105e+07	1.85211e+06	7.64413e+06	3.15915e+07	3.10443e+06	1.03269e+07	7.83649e+06	2.40416e+06	2.19409e+06	5.85955e+06	1.07985e+07	1.86301e+06	2.20133e+06	1.05501e+07	7.02823e+06	2.26195e+07	2.87476e+06	2.64149e+06	2.79938e+06	2.81181e+06	1.29781e+07	3.93603e+06	2.17844e+06	1.93885e+06	1.70449e+06	1.22878e+06	1.52953e+06	6.2092e+06	1.94701e+06	7.60595e+06
M301T390	(S,E)-Zearalenone	301.139	389.517	318.147	1.44102	C18H22O5	C09981	[M+H-H2O]+	BioDeepDB	0.613847	pos	1	989075	1.76053e+06	1.53796e+06	5.49185e+06	4.87237e+06	2.17514e+06	3.10282e+06	1.11054e+06	2.5316e+06	891505	1.02682e+06	1.53197e+06	1.25653e+06	1.26471e+06	159010	2.32801e+06	2.86306e+06	1.63892e+06	3.94022e+06	2.72124e+06	1.70123e+06	2.89384e+06	1.64716e+06	1.90778e+06	1.62157e+06	2.03956e+06	5.24841e+06	1.75635e+06	1.22543e+06	935518	307966	2.72914e+06	92651	8.57022e+06	2.2455e+06	1.18724e+06	2.72063e+06
M350T834	(S)-[10]-Gingerol	350.241	833.865	350.246	13.889	C21H34O4	C17496	[M]-	MoNA	0.712366	neg	1	5.45893e+06	4.30508e+06	3.18268e+06	4.28007e+06	2.55968e+06	3.65637e+06	1.48228e+06	3.45227e+06	1.89483e+06	1.90069e+06	1.66059e+06	3.5715e+06	1.65121e+06	4.67856e+06	1.59734e+06	1.5073e+06	2.48884e+06	4.477e+06	2.35948e+06	4.16625e+06	3.8606e+06	3.83227e+06	4.56907e+06	2.18141e+06	2.92822e+06	4.29072e+06	1.92209e+06	2.96746e+06	4.91195e+06	4.47544e+06	2.66359e+06	3.11634e+06	3.6288e+06	1.64534e+06	2.26181e+06	1.99701e+06	4.33313e+06
M122T102	(S)-1-Phenylethanol	121.944	101.6	122.073	10.8369	C8H10O	C11348	[M]-	BioDeepDB	2.83866e-05	neg	2	1.438e+06	1.08275e+06	1.65401e+06	1.12126e+06	1.60872e+06	2.06855e+06	1.6382e+06	2.44493e+06	1.61011e+06	2.22034e+06	1.26589e+06	2.10319e+06	1.53888e+06	2.17304e+06	2.88652e+06	1.86861e+06	1.61316e+06	1.4803e+06	2.1783e+06	1.95675e+06	2.83197e+06	2.83363e+06	1.66922e+06	2.09877e+06	1.69627e+06	1.81267e+06	1.35737e+06	1.40541e+06	3.50802e+06	1.73551e+06	2.19651e+06	1.72239e+06	1.38074e+06	2.0471e+06	1.627e+06	2.61371e+06	2.73682e+06
M121T85	(S)-2-Phenyloxirane	121.069	85.1889	120.058	1.13143	C8H8O	C20782	[M+H]+	BioDeepDB	6.92961e-06	pos	2	4.81004e+06	2.98837e+06	5.54107e+06	4.8086e+06	4.13303e+06	9.87636e+06	4.73704e+06	4.82589e+06	3.66666e+06	6.02438e+06	6.91651e+06	5.66784e+06	2.82773e+06	7.06794e+06	1.60964e+06	2.20084e+06	6.44041e+06	3.25993e+06	4.44692e+06	5.37753e+06	4.96276e+06	3.58935e+06	2.21944e+06	4.21146e+06	6.02809e+06	7.1281e+06	2.94931e+06	5.53128e+06	1.94597e+06	5.81816e+06	3.6635e+06	5.32161e+06	6.77774e+06	4.55515e+06	3.88076e+06	2.28291e+06	3.23856e+06
M315T560	(S)-3-Hydroxy-N-methylcoclaurine	315.143	559.962	315.147	13.0266	C18H21NO4	C05202	[M]+	BioDeepDB	0.829447	pos	1	0	1.41887e+07	42509.6	2.45202e+06	1.37936e+07	1.66365e+07	6.33852e+06	7.80583e+06	6.73011e+06	265045	1.25114e+07	4.37049e+06	1.91821e+06	9.15238e+06	4.47412e+06	89580.3	7.8746e+06	5.77018e+06	0	1.23255e+07	1.64679e+07	136817	1.89775e+07	173634	6.45921e+06	1.69403e+06	2.44312e+06	2.35873e+07	1.3489e+06	1.16754e+07	2.80116e+06	16562.1	0	31816.7	8.70068e+06	4924.27	1.67292e+06
M854T579_2	(S)-3-Hydroxybutyryl-CoA	854.182	579.12	853.152	25.0922	C25H42N7O18P3S	C01144	[M+H]+	BioDeepDB	0.820688	pos	1	1.84618e+06	986750	1.568e+06	1.27724e+06	1.93979e+06	2.9663e+06	2.13031e+06	1.41787e+06	1.50547e+06	1.25179e+06	1.60181e+06	1.39535e+06	1.14338e+06	2.62156e+06	484303	1.88888e+06	1.33627e+06	1.53398e+06	1.23117e+06	1.98024e+06	1.20999e+06	2.03906e+06	1.31511e+06	2.32705e+06	1.5195e+06	1.06348e+06	1.68933e+06	928000	1.63337e+06	1.57539e+06	52994.2	506065	1.12772e+06	1.41655e+06	988738	61105.8	394468
M966T665_21	(S)-3-Hydroxydodecanoyl-CoA	966.281	664.649	965.277	3.82438	C33H58N7O18P3S	C05262	[M+H]+	BioDeepDB	0.7877	pos	1	2.50684e+06	484149	8.22778e+06	1.48207e+06	985160	994258	2.4614e+06	4.21787e+06	4.00353e+06	3.2981e+06	2.46734e+06	3.15025e+06	1.69902e+06	729502	1.40593e+06	5.81735e+06	2.3001e+06	2.02444e+06	2.81237e+06	5.61811e+06	2.7476e+06	3.55011e+06	4.14662e+06	2.36484e+06	2.6692e+06	543842	4.65286e+06	3.28198e+06	1.595e+06	690971	356680	4.72626e+06	1.27965e+06	4.14398e+06	2.18057e+06	397724	1.88164e+06
M247T702	(S)-Abscisic acid	247.132	702.307	264.136	13.7074	C15H20O4	C06082	[M+H-H2O]+	BioDeepDB	0.0518025	pos	2	2.50557e+06	4.68139e+06	2.64583e+06	6.09821e+06	4.73991e+06	2.09095e+06	4.714e+06	4.49007e+06	6.53808e+06	5.16003e+06	1.90724e+06	1.80743e+06	2.15318e+06	1.88756e+06	738707	7.78466e+06	4.73873e+06	6.20938e+06	2.90996e+06	2.6074e+06	1.44106e+06	1.72949e+06	2.8745e+06	3.97646e+06	3.02148e+06	3.2914e+06	3.18409e+06	8.71724e+06	3.90622e+06	4.39333e+06	413989	2.17604e+06	1.11972e+06	9.56061e+06	1.58541e+06	947018	6.37848e+06
M182T174	(S)-beta-Tyrosine	182.081	173.535	181.074	1.28598	C9H11NO3	C21308	[M+H]+	MetaDNA	0.00591829	pos	2	7.66664e+08	4.97556e+08	6.96848e+08	5.19642e+08	5.56061e+08	8.9938e+08	4.71152e+08	3.36007e+08	7.6353e+08	5.07801e+08	2.0504e+08	5.77839e+08	7.04256e+07	6.8525e+08	3.86592e+06	6.7409e+08	4.60508e+08	5.9448e+08	5.86436e+08	5.79467e+08	5.42816e+08	5.83285e+08	2.78069e+08	6.81849e+08	5.32997e+08	3.336e+08	6.12717e+08	5.35179e+08	6.14068e+08	6.8129e+08	1.94695e+06	5.14592e+08	9.70461e+08	7.6344e+08	5.75507e+08	5.62637e+06	5.36234e+08
M338T412	(S)-cis-N-Methylstylopine	338.134	411.694	338.139	16.2611	C20H20NO4	C06163	[M]+	BioDeepDB	0.930857	pos	1	3.18523e+06	3.26718e+06	688018	2.24685e+06	5.65682e+06	2.44388e+06	4.92901e+06	2.15485e+06	2.36085e+06	3.28843e+06	1.97279e+06	1.8129e+06	1.20887e+06	5.16066e+06	925753	4.36423e+06	976826	899090	4.76593e+06	2.31231e+06	4.88755e+06	3.89922e+06	2.62407e+06	2.81622e+06	692970	419538	556316	2.89521e+06	2.372e+06	2.93073e+06	747701	833080	3.22757e+06	1.7768e+06	4.57313e+06	587453	2.75689e+06
M286T97	(S)-Coclaurine	286.139	96.5293	285.137	15.1831	C17H19NO3	C06161	[M+H]+	BioDeepDB	0.0224504	pos	2	899972	3.09877e+06	5.9959e+06	752771	7.35908e+06	7.80241e+06	1.66169e+06	4.71846e+06	2.62315e+07	626071	4.17951e+06	1.10635e+06	2.66684e+06	3.00443e+06	1.32993e+06	1.22303e+06	2.74884e+06	3.07041e+06	1.71591e+06	5.75812e+06	2.75853e+06	2.33065e+06	3.33588e+06	1.36464e+06	1.6554e+06	2.70377e+06	1.48501e+06	525438	380157	2.38707e+06	234963	1.45588e+06	3.80082e+06	753685	1.93764e+06	4.03093e+06	1.04467e+06
M882T664_17	(S)-ethylmalonyl-CoA	882.156	663.687	881.147	2.18825	C26H42N7O19P3S	C18026	[M+H]+	BioDeepDB	0.633282	pos	1	6.87666e+06	2.10784e+06	5.00461e+07	4.82745e+06	7.54192e+06	1.18259e+07	7.71994e+06	1.38514e+07	5.61563e+06	1.67183e+06	5.13139e+06	5.93584e+06	3.48794e+06	4.95441e+06	6.80731e+06	2.22201e+07	5.36224e+06	3.21547e+06	2.80184e+07	2.28703e+07	1.79221e+07	2.01712e+06	1.81675e+07	6.48737e+06	3.10639e+06	2.54206e+06	1.9062e+07	9.69273e+06	6.23271e+06	4.49904e+06	1.22381e+06	2.8672e+07	1.25139e+07	1.20011e+07	8.21439e+06	5.6399e+06	6.41967e+06
M882T664_18	(S)-Hydroxyhexanoyl-CoA	882.174	663.659	881.183	18.3428	C27H46N7O18P3S	C05268	[M+H]+	BioDeepDB	0.853081	pos	1	1.74687e+06	1.05407e+06	9.88609e+06	1.25667e+06	3.69647e+06	5.42233e+06	1.9172e+06	3.43798e+06	1.37146e+06	2.52098e+06	6.49329e+06	7.52911e+06	935428	1.4075e+06	1.76645e+06	1.13893e+07	1.61574e+06	1.72379e+06	1.02469e+07	6.2177e+06	4.82863e+06	754487	5.2236e+06	1.68633e+06	3.13347e+06	620411	4.97785e+06	4.68964e+06	1.74219e+06	2.07933e+06	1.2341e+06	6.19303e+06	3.44442e+06	2.99396e+06	3.7475e+06	1.22285e+06	1.70079e+06
M341T717	(S)-Isocorydine	341.159	717.004	341.163	10.0851	C20H23NO4	C09549	[M]-	MoNA	0.772117	neg	1	547216	2.14628e+06	108600	647057	2.34907e+06	993862	725823	668104	1.97765e+06	319210	1.10317e+06	169754	151516	596494	1.04532e+06	233964	1.93558e+06	95405.9	127595	679979	191446	166050	387262	90965.1	486714	37943.1	17587.4	855879	113455	283594	780853	29048	25382.1	26800.7	128998	86221.9	29247.6
M354T513	(S)-N-Methylcanadine	354.171	512.759	354.171	0.578742	C21H24NO4	C02915	[M]+	BioDeepDB	0.722501	pos	1	1.22195e+06	868717	2.13503e+06	1.82295e+06	3.00947e+06	3.09441e+06	1.30655e+06	2.428e+06	2.45143e+06	1.70274e+06	2.36837e+06	2.54811e+06	1.22197e+06	1.76976e+06	634956	2.08184e+06	2.96676e+06	1.37403e+06	1.94902e+06	2.24437e+06	1.7745e+06	1.96142e+06	1.62498e+06	2.37646e+06	2.44431e+06	1.72908e+06	2.24954e+06	1.92836e+06	2.30628e+06	2.33965e+06	352172	1.95464e+06	2.31247e+06	1.16884e+06	1.39972e+06	765911	1.8183e+06
M282T99	(S)-N-Methylcoclaurine	282.143	98.5182	299.152	6.45407	C18H21NO3	C05176	[M+H-H2O]+	BioDeepDB	0.732108	pos	1	6.18095e+06	1.00258e+07	7.28251e+06	8.20042e+06	7.22482e+06	9.70358e+06	6.51439e+06	7.26707e+06	6.50134e+06	8.26472e+06	9.59895e+06	7.47158e+06	3.71566e+06	6.93724e+06	1.36427e+06	5.95494e+06	5.79102e+06	5.60745e+06	4.85601e+06	3.92461e+06	1.04971e+07	5.70827e+06	5.77232e+06	5.47224e+06	6.87191e+06	7.76307e+06	5.56314e+06	6.15858e+06	4.70035e+06	7.39688e+06	348500	8.30291e+06	1.1518e+07	7.88211e+06	4.88609e+06	1.55089e+06	6.73206e+06
M330T410	(S)-Reticuline	330.165	410.227	329.163	15.8516	C19H23NO4	C02105	[M+H]+	BioDeepDB	0.768582	pos	1	1.78739e+06	1.50202e+06	1.80969e+06	1.17789e+06	1.16683e+06	1.49986e+06	640199	600605	2.28555e+06	1.15583e+06	1.33099e+06	1.69466e+06	897847	1.80597e+06	470558	1.19049e+06	958185	668548	1.08558e+06	919630	638988	656766	592205	915947	630806	806442	561472	520184	709394	461829	272524	2.60789e+06	1.5668e+06	1.45832e+06	1.04994e+06	509619	661768
M235T729	(S)-Tetrahydroprotoberberine	235.133	728.883	235.136	14.8486	C17H17N	C05204	[M]+	BioDeepDB	0.999993	pos	1	2.07212e+06	1.06229e+06	4.28412e+06	1.12583e+06	79670.1	181467	3.33982e+06	1.53798e+06	2.20419e+06	381259	432732	302092	435216	154178	156362	1.22167e+06	322893	1.02267e+06	1.09354e+06	224908	203102	2.19064e+06	307437	1.2601e+06	142697	308723	983932	1.67187e+06	442909	137290	206388	330994	791920	2.50245e+06	394307	1.46658e+06	1.91386e+06
M179T530	(Z)-4-Hydroxy-6-dodecenoic acid lactone	179.07	529.687	178.048	0.0154551	C6H10O6	C03107	[M+H]+	BioDeepDB	0.616986	pos	1	322300	255468	1.20139e+06	245631	280347	181394	259439	689571	1.32519e+06	486914	292251	833620	273250	970663	459419	1.76611e+06	2.302e+06	892107	1.04437e+06	151033	2.91031e+06	3.07811e+06	236670	203159	253222	1.52072e+06	1.05713e+06	1.00064e+06	2.55139e+06	281482	158209	151989	868781	220685	525594	168917	239255
M272T496	1-(2,6-Dihydroxy-4-methoxyphenyl)-3-phenyl-1-propanone	272.099	496.16	272.105	21.8402	C16H16O4	C09644	[M]-	GNPS	0.987218	neg	1	1.0705e+06	1.06433e+06	330449	1.28093e+06	1.43379e+06	535549	546322	654676	673005	594943	1.00974e+06	273096	313360	375959	584402	49725.4	24385.9	132620	18722.7	291773	209456	349054	388572	54433.8	123776	12829.3	41377.9	207878	45618.6	44395.3	534212	755509	342803	549337	511498	556897	475583
M281T481	1-(3,4-Dihydroxyphenyl)-5-hydroxy-3-decanone	281.175	480.978	280.168	1.68131	C16H24O4	C17748	[M+H]+	BioDeepDB	0.672585	pos	1	693705	709948	1.73983e+06	1.30469e+06	1.09412e+06	1.48141e+06	1.09695e+06	705527	1.43159e+06	1.34401e+06	1.30059e+06	1.05067e+06	685326	976467	500803	1.86491e+06	1.38466e+06	775363	1.21612e+06	1.05535e+06	2.32677e+06	1.31519e+06	1.1368e+06	1.4034e+06	942591	708193	1.13269e+06	1.11304e+06	478203	1.72899e+06	361751	1.01548e+06	1.52599e+06	883307	509830	233276	466724
M243T367	1-(4-Hydroxyphenyl)-1-decene-3,5-dione	243.134	367.029	260.141	0.185251	C16H20O3	C17744	[M+H-H2O]+	BioDeepDB	0.746611	pos	1	550991	374289	506480	516862	598778	554744	499503	276791	307989	330954	362135	311477	164152	557091	23607.3	250082	330756	246942	770687	309694	94319.7	428571	327005	618177	295656	141490	522151	330655	278805	742261	180693	739869	1.0313e+06	654028	637899	159600	58725.9
M237T703	1-Amino-2-methylanthraquinone	237.075	703.095	237.079	14.9261	C15H11NO2	C19320	[M]+	mzCloud	0.767714	pos	1	691428	524645	672049	722184	832527	236814	861516	1.10476e+06	1.04411e+06	1.19774e+06	1.09204e+06	567403	1.11963e+06	566026	586698	660998	1.17385e+06	665790	656117	509805	516259	1.11538e+06	547803	458465	460423	664276	669022	909707	608827	512959	361889	544585	679825	1.0333e+06	743161	620699	1.21538e+06
M102T85	1-Aminocyclopropanecarboxylic acid	102.055	85.0995	101.048	1.62556	C4H7NO2	C01234	[M+H]+	BioDeepDB	3.30685e-08	pos	2	2.69036e+07	1.88974e+07	2.86334e+07	2.05255e+07	2.34831e+07	2.99823e+07	2.18954e+07	2.68009e+07	2.23724e+07	2.01971e+07	2.12107e+07	2.42099e+07	1.65192e+07	2.5159e+07	1.36279e+07	1.69846e+07	2.55674e+07	2.0597e+07	2.59857e+07	2.25597e+07	2.39333e+07	2.21971e+07	1.5818e+07	2.51717e+07	3.01235e+07	2.10407e+07	1.85935e+07	2.80126e+07	1.82049e+07	3.01769e+07	2.32248e+07	2.50058e+07	3.51581e+07	2.84556e+07	2.88933e+07	1.50802e+07	2.23714e+07
M291T73	1-Dehydro-[6]-gingerdione	291.154	72.8329	290.152	15.8152	C17H22O4	C17746	[M+H]+	BioDeepDB	0.984523	pos	1	790881	831032	1.43819e+06	1.20336e+06	1.25144e+06	1.85712e+06	1.12155e+06	809630	810358	1.05175e+06	1.33369e+06	1.21726e+06	949423	1.17611e+06	365976	570079	809432	1.16021e+06	845226	631391	993665	1.30271e+06	674558	1.52147e+06	974046	532985	667850	737425	681636	880216	742880	674672	1.77231e+06	831751	769099	733592	865800
M214T154	1-Deoxy-D-xylulose 5-phosphate	214.022	153.527	214.024	12.579	C5H11O7P	C11437	[M]-	BioDeepDB	0.753394	neg	1	848626	535835	458512	611292	561079	831473	630151	353096	858829	567107	672902	634353	736775	479686	649325	498307	576623	634543	556068	610490	588019	437813	601612	323896	587477	350800	666452	317929	816676	464482	829240	524378	481709	657490	479483	617359	545832
M163T330	1-Deoxynojirimycin	163.087	329.662	163.084	12.4827	C6H13NO4	C16843	[M]+	BioDeepDB	0.780009	pos	1	3.90927e+06	2.33956e+06	2.03859e+06	2.24595e+06	1.52953e+06	2.15726e+06	1.93358e+06	1.50451e+06	1.9003e+06	1.69227e+06	2.12168e+06	2.50505e+06	1.31395e+06	2.80374e+06	536363	2.02034e+06	1.19878e+06	1.16677e+06	1.3162e+06	1.90201e+06	1.47597e+06	2.07699e+06	1.3072e+06	1.28857e+06	2.08044e+06	1.42236e+06	1.28546e+06	2.13944e+06	1.73212e+06	2.21239e+06	1.10694e+06	2.1376e+06	2.45674e+06	2.39083e+06	1.57008e+06	602253	2.00767e+06
M243T373	1-Hexadecanol	243.182	373.041	242.261	0.579839	C16H34O	C00823	[M+H]+	BioDeepDB	0.000819228	pos	2	1.3952e+06	1.06082e+06	1.0515e+06	1.08178e+06	1.10366e+06	1.06144e+06	1.0077e+06	1.0171e+06	1.25371e+06	1.35897e+06	1.22654e+06	1.41939e+06	1.0716e+06	1.97576e+06	387017	848216	894980	755002	675421	1.0096e+06	643931	558497	782569	550113	667090	684236	639272	5.07632e+06	5.77974e+06	5.44243e+06	62415.1	689096	571851	729505	758343	266661	595040
M402T556	1-Hydroxy-2-(beta-D-glucosyloxy)-9,10-anthraquinone	402.101	556.454	402.095	14.4293	C20H18O9	C04719	[M]+	BioDeepDB	0.752943	pos	1	0	5.85068e+06	0	180806	6.11868e+06	1.69473e+06	2.98301e+06	3.02969e+06	4.53776e+06	91118.9	4.02501e+06	236438	268743	1.09561e+06	2.10198e+06	0	6.57784e+06	3.82383e+06	0	6.43428e+06	3.88128e+06	119719	6.15136e+06	139379	5.61691e+06	1.0341e+06	499963	4.90161e+06	20580.7	4.78029e+06	2.46807e+06	14046.3	0	0	2.37324e+06	7064.67	296479
M171T69	1-Hydroxy-2-naphthoate	171.043	69.39	188.047	20.0813	C11H8O3	C03203	[M+H-H2O]+	BioDeepDB	0.764472	pos	1	649694	474478	764435	644063	1.31122e+06	1.16786e+06	739566	781607	519744	750868	731923	741981	461196	490040	754478	941254	1.55769e+06	756385	673793	841586	553249	706880	639025	649861	1.46545e+06	906376	836980	1.20857e+06	993088	778969	726866	766906	845223	729814	1.05408e+06	823070	920775
M159T86	1-Hydroxymethylnaphthalene	159.076	86.12	158.073	26.8572	C11H10O	C14089	[M+H]+	BioDeepDB	0.820717	pos	1	6.36665e+07	5.65633e+07	6.67226e+07	5.91678e+07	6.50005e+07	1.00413e+08	5.12897e+07	6.21522e+07	8.44592e+07	6.88508e+07	6.19442e+07	8.59094e+07	4.92981e+07	6.91675e+07	3.68914e+07	5.06257e+07	7.20708e+07	5.70037e+07	7.93565e+07	6.70815e+07	8.40868e+07	2.49817e+07	4.84118e+07	6.75076e+07	6.72717e+07	4.51153e+07	5.45252e+07	7.47303e+07	6.25195e+07	1.16703e+08	3.95062e+07	9.21025e+07	9.2799e+07	7.03568e+07	5.31059e+07	5.09802e+07	7.00318e+07
M219T81_2	1-Hydroxypyrene	219.083	80.826	218.073	9.23888	C16H10O	C14519	[M+H]+	BioDeepDB	0.696456	pos	1	2.02131e+07	2.29545e+07	9.85843e+07	7.54357e+07	2.39337e+07	8.46415e+07	9.32737e+07	1.98173e+07	7.93932e+07	8.54071e+07	1.83054e+07	7.36422e+07	4.22091e+07	8.154e+07	3.58663e+07	9.13545e+07	2.1907e+07	1.9741e+07	9.88038e+07	1.09305e+08	8.76303e+07	8.10162e+07	1.68551e+07	9.94507e+07	2.4974e+07	1.72527e+07	8.85855e+07	9.2988e+07	7.52299e+07	2.74572e+07	2.61553e+07	1.81883e+07	1.01079e+08	2.11548e+07	7.53019e+07	2.89837e+07	9.68415e+07
M504T361_2	1-Kestose	504.155	360.518	504.169	27.3168	C18H32O16	C03661	[M]+	BioDeepDB	0.91028	pos	1	5.95654e+06	4.39446e+06	7.35211e+06	5.02959e+06	1.19514e+06	2.16563e+06	831445	2.74807e+06	948326	5.56501e+06	1.44027e+06	2.95014e+06	1.27001e+06	1.44887e+06	645282	747257	2.92168e+06	1.07738e+06	831463	1.04937e+06	1.48519e+06	5.92041e+06	2.82589e+06	1.49801e+06	4.22869e+06	2.02128e+06	1.47393e+06	3.4509e+06	1.57456e+06	6.69516e+06	673562	1.46136e+06	5.01838e+06	4.29163e+06	2.37193e+06	781790	2.9697e+06
M225T655	1-Methyl-6-phenyl-1H-imidazo[4,5-b]pyridin-2-amine	225.11	654.84	224.106	14.4769	C13H12N4	C16038	[M+H]+	MoNA	0.865452	pos	1	501848	916715	136748	1.08146e+06	867320	303860	1.13563e+06	635421	327862	452965	455320	288493	469680	789465	191662	236911	457005	379277	241785	276958	246536	1.20469e+06	119139	363864	288655	494637	346122	459737	1.02577e+06	324958	236921	421693	448790	300580	266500	261857	863145
M282T328	1-Methyladenosine	282.118	327.701	281.112	4.53808	C11H15N5O4	C02494	[M+H]+	BioDeepDB	1.11883e-10	pos	2	8.22818e+06	9.29822e+06	8.58501e+06	7.24452e+06	1.0923e+07	8.70702e+06	6.73264e+06	6.89384e+06	9.03511e+06	9.61264e+06	9.97216e+06	9.44028e+06	5.04879e+06	8.76988e+06	2.63681e+06	9.6881e+06	8.12748e+06	5.17227e+06	7.48388e+06	9.17049e+06	5.50533e+06	7.16237e+06	6.20442e+06	9.06105e+06	6.24751e+06	5.72676e+06	6.40494e+06	6.06239e+06	7.01191e+06	7.95453e+06	1.47398e+06	8.92072e+06	8.61744e+06	6.16237e+06	5.9843e+06	2.07813e+06	6.65694e+06
M125T61_2	1-Methylhistamine	125.096	61.0463	125.095	5.88312	C6H11N3	C05127	[M]+	BioDeepDB	0.646722	pos	1	3.26399e+06	143947	1.13799e+06	818686	1.07843e+06	1.49868e+06	2.29812e+06	1.04637e+06	134877	160777	230475	4.83845e+06	1.9696e+06	6.18592e+06	6.54634e+06	6.89948e+06	4.55599e+06	2.04253e+06	1.92597e+06	4.23798e+06	3.51186e+06	4.13396e+06	3.17337e+06	215278	2.36651e+06	4.86665e+06	972247	3.03031e+06	4.10502e+06	1.33729e+06	1.28972e+06	2.73775e+06	186004	1.1083e+06	3.95936e+06	2.55513e+06	6.72162e+06
M168T97	1-Methylhistidine	168.077	96.518	169.085	2.51435	C7H11N3O2	C01152	[M-H]-	BioDeepDB	1.08843e-08	neg	2	5.20883e+07	7.50171e+06	8.99909e+06	4.62232e+07	7.03526e+06	5.81787e+07	1.24786e+07	2.12305e+07	7.91281e+06	3.88841e+07	6.88222e+07	1.25458e+07	6.15876e+06	1.05316e+07	1.30816e+07	2.4985e+06	2.40316e+07	1.44761e+06	5.09527e+06	6.5975e+06	2.6603e+07	3.86262e+06	1.19655e+07	5.0418e+06	1.58094e+07	1.02438e+07	1.13819e+07	1.09485e+07	3.46925e+06	1.86164e+07	6.05092e+06	1.34649e+07	1.26322e+07	1.31782e+07	4.30071e+06	8.97751e+06	1.72421e+07
M137T86	1-Methylnicotinamide	137.071	85.6968	137.071	0.000552473	C7H9N2O	C02918	[M+H]+	BioDeepDB	0.578824	pos	1	314677	334347	211919	392731	2.13442e+06	2.69344e+06	1.75973e+06	298345	202211	1.90493e+06	593363	575365	191965	244499	681561	1.61197e+06	4.51014e+06	166816	2.09927e+06	360348	1.40774e+06	854525	239045	372632	2.16425e+06	1.47384e+06	1.41083e+06	174384	316065	314508	1.56602e+06	1.64304e+06	308807	1.81962e+06	408085	1.0431e+06	981261
M181T144	1-Methyluric acid	181.037	144.116	182.044	0.737672	C6H6N4O3	C16359	[M-H]-	BioDeepDB	0.986887	neg	1	3.52479e+06	238093	778625	1.01014e+06	152062	272720	443762	164016	2.10016e+06	227539	242373	2.07778e+06	167259	848601	289245	192555	150861	161113	294102	1.93391e+06	377734	1.36219e+06	128305	116071	370137	187044	520089	923563	2.4752e+06	596567	7.44069e+06	2.09019e+06	3.41144e+06	6.24e+06	245091	212589	697307
M167T328	1-Methylxanthine	167.056	328.265	166.049	0.803641	C6H6N4O2	C16358	[M+H]+	BioDeepDB	0.00130407	pos	2	1.50239e+07	1.42532e+06	3.42501e+06	2.45905e+06	264278	215019	2.08865e+06	315709	7.91512e+06	2.54595e+06	2.88043e+06	9.79367e+06	1.69855e+06	6.31947e+06	1.62147e+06	836449	510171	183533	5.73907e+06	5.43219e+06	1.63608e+06	7.595e+06	2.85841e+06	324181	1.47826e+06	3.00764e+06	832615	3.76994e+06	9.00157e+06	1.93186e+06	4.34231e+06	7.21851e+06	1.258e+07	1.23256e+07	2.80571e+06	2.70903e+06	5.48088e+06
M339T614	1-O-Feruloyl-beta-D-glucose	339.097	614.462	356.111	19.5556	C16H20O9	C17759	[M+H-H2O]+	BioDeepDB	0.788666	pos	1	50216.4	160844	4108.54	558253	133976	44922.6	275104	0	717839	0	0	218390	44809.2	35391.2	199245	498756	0	0	525639	4744.5	232158	15115.4	375601	294646	262945	390950	103146	146440	0	778520	123186	546936	2.29052e+06	0	0	7491.33	0
M332T294	1-O-Galloyl-beta-D-glucose	332.072	294.163	332.074	5.76007	C13H16O10	C01158	[M]-	MoNA	0.997289	neg	1	292743	223869	277888	210298	282785	171558	151063	149948	296665	206131	294170	281823	200227	202923	35155.6	203133	275439	227102	165208	261174	231995	158301	212359	127106	150478	157781	138812	173080	143198	92705.5	140698	166933	213466	164221	150534	78838.4	25146.2
M369T556	1-O-Sinapoyl-beta-D-glucose	369.111	556.451	386.121	7.94723	C17H22O10	C01175	[M+H-H2O]+	BioDeepDB	0.693058	pos	1	0	8.25957e+06	0	369460	8.2961e+06	6.97015e+06	7.64493e+06	3.9301e+06	6.29895e+06	314341	5.7638e+06	435592	413938	5.76295e+06	928106	0	6.90283e+06	4.53388e+06	0	9.03176e+06	7.56563e+06	1.172e+06	8.90879e+06	138460	8.72685e+06	1.76546e+06	681421	8.1575e+06	76086.3	6.20626e+06	3.00111e+06	0	106648	0	4.42792e+06	10058.7	1.37897e+06
M497T840	1-palmitoylglycerophosphocholine	497.346	839.522	496.34	3.53837	C24H51NO7P	C04102	[M+H]+	BioDeepDB	0.633617	pos	1	2.49904e+07	2.10581e+07	1.7787e+07	2.41055e+06	9.6836e+06	4.75357e+07	2.27308e+06	1.37845e+06	1.28613e+06	6.04614e+06	6.53378e+06	3.08239e+06	1.23611e+06	760834	509054	5.41236e+06	1.72693e+06	3.78563e+06	2.34702e+06	3.08002e+06	1.65924e+06	1.43585e+06	1.1865e+07	616972	1.94165e+06	6.82513e+06	1.12272e+07	1.11609e+07	1.17555e+07	1.39334e+07	2.7166e+06	8.80202e+06	1.07472e+07	1.27285e+07	1.78684e+07	2.1695e+07	9.54885e+06
M114T98	1-Pyrroline-2-carboxylic acid	114.055	97.6698	113.048	0.517193	C5H7NO2	C03564	[M+H]+	BioDeepDB	0.000711219	pos	2	1.37375e+07	1.50163e+07	2.19325e+07	2.71292e+07	2.57456e+07	5.1554e+07	5.89097e+07	2.23806e+07	1.54573e+07	4.02666e+07	1.57777e+07	4.59071e+07	1.41915e+07	4.21014e+07	8.20641e+06	1.34078e+07	1.76952e+07	1.36838e+07	3.85907e+07	1.49782e+06	1.33947e+07	3.48186e+07	1.54668e+07	1.43782e+07	2.86683e+07	3.09214e+07	1.15262e+07	1.37499e+07	1.34865e+07	1.64657e+07	1.33815e+07	2.52029e+07	2.23827e+07	1.83136e+07	2.92287e+07	1.07064e+07	1.67799e+07
M114T348	1-Pyrroline-5-carboxylic acid	114.055	348.096	113.048	0.608548	C5H7NO2	C04322	[M+H]+	MoNA	0.669741	pos	1	7.63886e+06	1.92268e+06	1.99025e+06	1.27388e+07	1.26629e+07	1.22729e+07	5.01622e+06	2.37019e+06	8.15015e+06	8.09908e+06	9.50472e+06	9.64573e+06	7.40468e+06	8.59922e+06	1.55532e+06	1.04708e+07	7.98258e+06	1.46711e+06	1.15431e+07	1.2098e+07	1.7201e+06	1.15122e+07	1.55347e+06	1.70548e+07	1.23696e+07	7.71457e+06	1.53737e+06	1.6794e+06	1.52574e+06	1.13348e+07	1.6127e+06	1.88495e+06	1.00072e+07	1.65596e+06	2.1772e+06	1.76314e+06	1.94789e+06
M129T73_2	1,1-Dimethylbiguanide	129.102	72.6118	129.101	0.14633	C4H11N5	C07151	[M]+	BioDeepDB	1.95495e-38	pos	2	5.73343e+06	3.33753e+06	7.11206e+06	4.58666e+06	5.33281e+06	8.44309e+06	5.80364e+06	5.35393e+06	4.4764e+06	5.64916e+06	7.16056e+06	5.89673e+06	4.86521e+06	5.62161e+06	2.73709e+06	4.45391e+06	4.32315e+06	5.36938e+06	4.35954e+06	4.28072e+06	5.81621e+06	5.11504e+06	3.20198e+06	6.3125e+06	5.31034e+06	3.77897e+06	6.29098e+06	4.25068e+06	3.49757e+06	5.64662e+06	3.59928e+06	4.07677e+06	1.18635e+07	5.10601e+06	5.40596e+06	3.39982e+06	6.06771e+06
M113T773	1,2-Cyclohexanedione	113.06	773.101	112.052	0.124045	C6H8O2	C06105	[M+H]+	MoNA	0.623623	pos	1	3.31314e+06	3.41661e+06	8.1828e+06	4.29457e+06	3.53605e+06	3.01684e+06	6.74891e+06	2.27829e+06	4.01305e+06	4.72099e+06	1.48952e+06	5.55015e+06	1.79914e+06	4.92671e+06	2.4313e+06	3.98249e+06	6.32249e+06	1.97043e+06	3.55388e+06	2.03306e+06	3.32545e+06	2.17507e+06	3.68552e+06	4.99908e+06	4.24167e+06	2.30178e+06	3.03129e+06	3.09619e+06	3.98783e+06	3.90403e+06	6.15319e+06	6.16645e+06	3.75685e+06	1.77539e+06	3.8322e+06	4.12373e+06	3.41139e+06
M617T710_1	1,2,6-Trigalloyl-beta-D-glucopyranose	617.085	709.944	636.096	11.4354	C27H24O18	C04360	[M-H2O-H]-	GNPS	0.791784	neg	1	4989.41	507526	28779.7	230963	565179	1.0791e+06	308993	369787	614388	249470	563378	318808	387143	477338	819712	4655.8	756466	174075	16751	222469	346753	328479	240087	302861	290914	84085.4	206631	371731	79469.4	247850	645880	47313.1	41815.8	7412.45	126766	27987.3	6178.13
M109T439	1,3-Benzenediol	109.029	439.477	110.037	0.940553	C6H6O2	C01751	[M-H]-	BioDeepDB	0.744429	neg	1	562210	143319	447335	326165	491483	168406	138136	350395	790502	490662	453398	283151	210312	260107	312231	1.27625e+06	497566	702398	297845	603173	329544	1.00214e+06	510326	433330	325746	252668	43580.9	368726	180045	465224	330680	301045	371095	1.04028e+06	443642	216911	225014
M134T467	1,3-Dihydro-(2H)-indol-2-one	134.06	467.281	133.053	0.0029117	C8H7NO	C12312	[M+H]+	BioDeepDB	6.21958e-12	pos	2	1.02959e+07	3.51561e+06	3.91107e+06	3.60772e+06	6.2685e+06	1.88352e+06	3.53944e+06	4.68898e+06	9.72066e+06	3.82093e+06	5.61054e+06	4.79359e+06	1.23226e+06	6.35603e+06	1.64421e+06	4.1362e+06	3.75317e+06	2.94748e+06	2.5946e+06	3.70817e+06	9.70749e+06	4.05653e+06	3.19239e+06	3.23484e+06	1.15166e+06	5.74475e+06	1.83171e+06	5.81186e+06	3.32631e+06	3.44116e+06	1.09182e+06	2.81979e+06	6.17832e+06	3.25026e+06	3.4332e+06	1.15165e+06	5.81172e+06
M210T336	1,3,7-Trimethyluric acid	210.077	336.226	210.075	7.75976	C8H10N4O3	C16361	[M]-	mzCloud	0.698767	neg	1	1.09787e+06	188239	333679	505247	211004	140389	225406	223274	1.28746e+06	268901	234122	1.5342e+06	297788	85780	428742	977633	377907	223793	223185	124887	109315	112837	101049	886108	198272	116183	133955	142386	247597	209438	363062	92361.5	135508	940364	595624	308321	458336
M204T95_1	1,4-Dihydroxy-2-naphthoate	204.044	95.082	204.042	5.88506	C11H8O4	C03657	[M]+	BioDeepDB	0.99742	pos	1	865268	817450	987208	804798	1.63132e+06	901227	834458	128520	919646	697766	323126	81096.9	682029	70461.5	275773	655107	110482	753928	1.24042e+06	949579	97461.4	892689	665447	1.20892e+06	613528	92865.9	573611	577918	1.03082e+06	78864.7	269176	1.1123e+06	124809	608610	564603	963001	923381
M953T358_4	1,4-Dihydroxy-2-naphthoyl-CoA	953.155	358.468	953.147	2.04024	C32H42N7O19P3S	C15547	[M]+	BioDeepDB	0.638803	pos	1	279145	83255.5	611163	545903	1.00302e+06	1.7858e+06	1.54423e+06	1.89688e+06	4.26264e+06	446363	1.06118e+06	131507	576342	886596	244795	1.13118e+06	769540	417536	3.9821e+06	4.74746e+06	2.70095e+06	950158	64400.7	1.46167e+06	211392	26437.4	1.57094e+06	4.00198e+06	1.02518e+06	483888	15157.3	37785.3	1.07207e+06	762081	1.45289e+06	0	531327
M185T483	1,4-Dimethyl-7-ethylazulene	185.128	483.474	184.125	21.8113	C14H16	C09633	[M+H]+	BioDeepDB	0.989745	pos	1	508164	859123	992593	1.13607e+06	1.07778e+06	817605	976050	700490	443457	1.02768e+06	983111	790987	545610	1.07e+06	404792	336299	800196	608893	541189	294414	286174	874706	784296	307887	543104	854692	225349	633042	630889	320143	244885	312291	251393	899413	677258	418704	540224
M145T97	1,5-Anhydro-D-glucitol	145.05	96.6645	164.069	2.58245	C6H12O5	C07326	[M-H2O-H]-	mzCloud	0.599582	neg	1	1.81317e+06	1.98048e+06	1.31488e+06	1.54249e+06	1.64092e+06	1.989e+06	1.2566e+06	1.35714e+06	537682	1.43082e+06	1.51265e+06	1.12673e+06	1.25236e+06	1.51286e+06	1.48818e+06	841084	1.72941e+06	1.06874e+06	1.34343e+06	1.32651e+06	432024	1.16768e+06	1.02355e+06	764673	1.19748e+06	925001	768004	392560	1.04093e+06	1.45945e+06	1.42292e+06	1.28718e+06	1.11945e+06	1.11481e+06	857130	1.18991e+06	1.17876e+06
M517T799	1,5-Dicaffeoylquinic acid	517.137	798.729	516.127	5.51381	C25H24O12	C10445	[M+H]+	BioDeepDB	0.658491	pos	1	3.19894e+06	1.36124e+07	8.15215e+06	4.93647e+06	1.77334e+07	2.27638e+07	1.03754e+07	2.72256e+06	7.5455e+06	1.04831e+06	2.56713e+06	9.09097e+06	320422	1.6176e+06	874289	4.33065e+06	1.92786e+07	929396	0	3.02549e+06	1.0047e+07	1.48238e+06	1.47546e+07	5.87997e+06	9.37847e+06	1.30986e+06	1.16544e+06	1.22389e+07	1.48699e+07	2.26236e+07	4.19395e+06	5.07067e+06	6.9374e+06	7.41664e+06	1.68924e+07	279984	665369
M159T393	1,5-Naphthalenediamine	159.092	393.351	158.084	0.0524144	C10H10N2	C19463	[M+H]+	mzCloud	0.000413037	pos	2	1.25673e+08	1.03158e+08	1.43596e+08	1.1595e+08	1.17581e+08	1.63554e+08	1.0591e+08	1.11682e+08	1.20376e+08	1.28137e+08	1.23998e+08	1.34669e+08	8.99399e+07	1.54434e+08	3.94572e+07	1.39208e+08	7.53142e+07	1.12015e+08	8.55515e+07	1.08272e+08	1.23269e+08	8.30768e+07	8.88516e+07	8.2626e+07	1.10426e+08	1.20644e+08	1.14462e+08	1.12217e+08	8.6814e+07	1.27635e+08	3.06474e+07	1.40342e+08	1.79841e+08	1.36097e+08	9.14898e+07	3.37566e+07	1.26378e+08
M197T373	1,7-Dimethyluric acid	197.067	372.728	196.06	0.0935352	C7H8N4O3	C16356	[M+H]+	BioDeepDB	0.000840677	pos	2	1.67359e+06	380153	1.14133e+06	627848	830865	877231	581001	901960	2.95206e+06	1.12914e+06	1.42996e+06	1.27857e+06	1.56318e+06	1.6939e+06	199816	1.11399e+06	894054	784003	1.62647e+06	1.99695e+06	356925	1.39457e+06	371898	1.24667e+06	128489	242940	270603	1.10057e+06	2.37891e+06	283821	752555	3.45565e+06	3.24421e+06	4.27658e+06	834255	792543	1.13375e+06
M280T149_2	1,8-ANS	280.042	148.727	299.062	4.75597	C16H13NO3S	C11326	[M-H2O-H]-	mzCloud	0.652579	neg	1	336182	115148	289618	230132	311683	326816	276547	343899	240378	552100	461547	234682	289505	446137	363400	404510	521851	370521	283315	330132	245839	362278	173654	348334	273061	194391	427932	231063	216584	276462	341022	405958	216510	424150	201498	251740	192605
M155T645	1,8-Cineole	155.143	645.418	154.136	0.536829	C10H18O	C09844	[M+H]+	mzCloud	0.62542	pos	1	1.58544e+06	1.49053e+06	592475	1.97316e+06	1.79331e+06	1.22054e+06	1.44154e+06	1.60978e+06	1.51524e+06	1.54333e+06	1.60515e+06	1.28915e+06	1.61403e+06	1.66745e+06	1.03431e+06	791618	1.83898e+06	1.7109e+06	1.50209e+06	1.43851e+06	1.30224e+06	2.27833e+06	418408	1.30885e+06	1.47597e+06	1.90071e+06	1.48045e+06	1.50169e+06	1.46381e+06	1.55099e+06	152030	1.53615e+06	1.11009e+06	1.15643e+06	1.44566e+06	1.03895e+06	1.39256e+06
M544T521_1	10-Deacetylbaccatin III	544.236	520.656	544.231	8.59565	C29H36O10	C11700	[M]-	MoNA	0.999251	neg	1	544127	357036	358466	631776	505853	327374	403245	630911	327044	404518	360579	733989	557913	188353	241592	202566	35584.1	300849	239623	754234	549298	540743	490092	357460	339954	189183	590432	342516	298810	318014	463926	384714	160106	1.05592e+06	280238	256772	274390
M341T499	10-Deoxygeniposidic acid	341.114	498.923	358.126	13.3304	C16H22O9	C11672	[M+H-H2O]+	BioDeepDB	0.765693	pos	1	322470	804634	1.65128e+06	1.18709e+06	229699	5.54348e+06	686700	768589	1.01797e+06	1.17964e+06	976155	1.11618e+06	173356	226896	498439	376891	234403	903412	593277	693974	1.77662e+06	824001	1.08512e+06	1.11303e+06	719995	731486	312633	180602	489105	928123	37244.3	875251	1.27083e+06	1.2161e+06	737113	433638	837335
M296T318	10-Deoxymethynolide	296.206	318.285	296.199	24.7806	C17H28O4	C11993	[M]+	BioDeepDB	0.991593	pos	1	10909.1	792315	12882.5	23121.2	689444	559163	553781	256305	405458	136733	355707	50488.7	109324	520578	152797	27035.8	491344	164912	5599.98	794739	336355	157236	378238	37293.6	611322	135814	51151	637530	6358.25	609621	136633	0	11444.7	4908.46	372523	4999.81	185485
M471T714	10-Formyldihydrofolate	471.175	713.93	471.15	8.84747	C20H21N7O7	C03204	[M-H2O+NH4]+	BioDeepDB	0.707348	pos	1	7.49364e+06	2.06057e+06	2.30568e+06	4.3205e+06	8.33836e+06	1.99345e+06	9.18013e+06	1.4279e+07	1.16366e+07	5.75551e+06	1.17173e+07	1.04518e+06	7.31721e+06	1.01003e+06	455060	2.0553e+06	2.07606e+06	1.50551e+06	6.25816e+06	4.17796e+06	1.21671e+06	3.62596e+06	2.9513e+06	3.04667e+06	992194	3.1974e+06	4.94568e+06	1.96238e+06	5.6754e+06	2.65145e+06	553083	7.00438e+06	1.6685e+06	6.24725e+06	9.63037e+06	2.01064e+06	1.10679e+07
M474T360_2	10-Formyltetrahydrofolate	474.184	360.42	473.166	23.5176	C20H23N7O7	C00234	[M+H]+	BioDeepDB	0.802606	pos	1	2.10185e+06	1.60787e+06	1.39193e+06	927299	638720	2.37331e+06	969203	861895	610322	2.16096e+06	1.35791e+06	1.50329e+06	413146	1.15586e+06	488018	1.72191e+06	1.56518e+06	942905	756658	1.06896e+06	3.62783e+06	1.89296e+06	759524	1.33954e+06	1.48314e+06	649956	1.23034e+06	527309	1.4665e+06	1.74195e+06	237519	1.49395e+06	2.82773e+06	1.79612e+06	824392	260809	1.23995e+06
M365T101	10-Hydroxycamptothecin	365.116	101.087	364.106	6.87676	C20H16N2O5	C17939	[M+H]+	mzCloud	0.882788	pos	1	451248	1.30463e+06	1.00123e+06	1.05449e+06	1.12832e+06	1.06972e+06	1.06474e+06	668092	4.60373e+06	948698	931397	710152	260807	1.53899e+06	150217	906229	488200	1.30645e+06	974178	643109	1.42685e+06	831437	434903	1.04102e+06	361414	601132	924635	697507	1.2685e+06	2.37951e+06	155238	857700	309583	1.38843e+06	270363	165680	850415
M187T606	10-Hydroxydecanoic acid	187.134	605.929	188.141	0.0816905	C10H20O3	C02774	[M-H]-	BioDeepDB	0.0641077	neg	2	6.54454e+06	1.84571e+07	1.67761e+07	1.86354e+07	1.59361e+07	2.51136e+07	1.55578e+07	1.09089e+07	1.34935e+07	1.91419e+07	1.3557e+07	1.23699e+07	1.53385e+07	1.72606e+07	9.98545e+06	2.22323e+07	3.28079e+07	1.27567e+07	3.0695e+07	1.67515e+07	5.66738e+06	8.87315e+06	7.63868e+06	4.7505e+06	1.36109e+07	1.34505e+07	9.86507e+06	2.62871e+06	2.53631e+06	7.62754e+06	2.39579e+06	1.08095e+07	1.05533e+07	1.18829e+07	4.9278e+06	7.73745e+06	6.69865e+06
M324T799	10-Nitrolinoleic acid	324.225	799.332	325.225	22.1601	C18H31NO4	C13800	[M-H]-	mzCloud	0.787773	neg	1	2.80845e+06	1.73657e+06	2.0466e+06	3.26072e+06	2.02421e+06	1.97588e+06	2.49151e+06	1.72744e+06	1.19094e+06	839996	301865	319832	893310	4.46548e+06	1.3276e+06	1.23484e+06	1.29386e+06	5.45792e+06	450303	1.84818e+06	998706	918440	2.59865e+06	3.07386e+06	445914	1.47944e+06	317181	5.21514e+06	3.68097e+06	1.98721e+06	844182	3.25075e+06	244708	723819	1.16454e+06	1.05505e+06	4.20644e+06
M270T458	10,11-Dihydroxycarbamazepine	270.097	458.113	270.1	14.3468	C15H14N2O3	C07495	[M]+	MoNA	0.899113	pos	1	6.8247e+06	1.01984e+06	1.93387e+06	1.73599e+06	1.64131e+06	422232	1.05264e+06	2.42146e+06	3.91091e+06	4.06715e+06	631500	1.07894e+07	1.71115e+06	234604	1.20921e+06	1.04558e+07	2.72144e+06	4.30801e+06	1.19906e+06	3.81767e+06	1.2758e+06	649871	582664	1.05246e+07	6.86064e+06	1.55495e+06	1.49147e+06	737173	1.98405e+06	7.7134e+06	517167	675216	3.01485e+06	1.4289e+07	7.94352e+06	445908	3.50464e+06
M202T601	11-Aminoundecanoic acid	202.18	600.511	201.173	1.25764	C11H23NO2	C19325	[M+H]+	MoNA	0.988507	pos	1	1.9725e+06	2.50522e+06	1.29216e+06	2.15846e+06	2.45848e+06	1.84826e+06	2.07572e+06	1.89051e+06	2.08754e+06	2.54505e+06	1.90415e+06	2.35652e+06	2.20399e+06	2.31197e+06	2.28774e+06	1.86437e+06	2.57049e+06	2.32212e+06	1.70786e+06	1.38926e+06	2.06082e+06	2.00903e+06	2.35377e+06	2.03477e+06	1.92499e+06	2.25907e+06	1.80163e+06	1.92219e+06	1.80007e+06	1.90537e+06	2.08964e+06	1.88802e+06	1.52403e+06	1.38342e+06	1.30597e+06	1.65722e+06	1.62209e+06
M282T518	11-cis-Dehydroretinal	282.191	517.984	282.198	27.8359	C20H26O	C05919	[M]+	BioDeepDB	0.96423	pos	1	667095	343442	1.15648e+06	1.04324e+06	385889	1.25624e+06	1.65958e+06	1.26795e+06	1.52628e+06	1.14915e+06	1.28329e+06	1.43652e+06	603790	1.23499e+06	330912	1.19277e+06	1.17267e+06	1.2045e+06	1.34713e+06	1.42711e+06	1.146e+06	1.32938e+06	1.36708e+06	1.04575e+06	1.04206e+06	1.17794e+06	390222	1.03855e+06	1.08054e+06	1.08805e+06	333891	1.20416e+06	1.4857e+06	1.26593e+06	1.03223e+06	488609	1.34657e+06
M369T649	11-Dehydro-thromboxane B2	369.226	649.437	368.22	2.64168	C20H32O6	C05964	[M+H]+	BioDeepDB	0.637023	pos	1	296102	211975	206933	321371	884388	1.24937e+06	419395	67439.6	30392.8	337765	307150	1.15235e+06	534811	1.91348e+06	47371.6	362917	1.027e+06	172903	268501	3493.92	509135	269773	142096	41690	36719.8	12660.8	547612	296099	576627	473030	416702	946557	2.89651e+06	2.23248e+06	1.44872e+06	599562	1.33844e+06
M325T805	11-Dehydrocorticosterone	325.183	804.904	344.199	8.914	C21H28O4	C05490	[M-H2O-H]-	BioDeepDB	0.00333868	neg	2	1.66465e+08	9.67817e+07	7.81744e+07	4.88254e+07	6.1575e+07	4.02336e+07	2.40118e+07	2.33312e+07	4.7077e+07	4.94189e+07	3.32984e+07	7.96788e+07	2.66267e+07	1.2819e+08	1.88241e+08	4.80553e+07	4.29849e+07	4.82239e+07	3.07307e+07	2.77099e+07	2.29718e+07	3.23898e+07	9.51514e+07	1.80828e+07	4.16292e+07	2.54661e+07	2.49635e+07	2.98614e+07	2.47987e+07	3.07577e+07	5.19796e+07	3.80589e+07	3.26537e+07	2.82921e+07	2.26023e+07	8.1449e+07	7.15719e+07
M383T508_4	11-O-Demethyl-17-O-deacetylvindoline	383.19	508.458	400.2	6.56868	C22H28N2O5	C04318	[M+H-H2O]+	BioDeepDB	0.660135	pos	1	2.33557e+06	1.18876e+06	1.61547e+06	1.80959e+06	1.90839e+06	2.86818e+06	1.71375e+06	2.15875e+06	2.19552e+06	2.32803e+06	2.16321e+06	1.90224e+06	1.28568e+06	2.54492e+06	765180	2.57717e+06	2.49613e+06	1.73931e+06	2.11946e+06	2.68444e+06	2.57299e+06	2.769e+06	1.58928e+06	2.09461e+06	2.11646e+06	2.18801e+06	1.83646e+06	2.03549e+06	2.59828e+06	2.25485e+06	369619	1.19803e+06	997987	1.38946e+06	1.21544e+06	13976.8	358114
M303T642_1	11b-Hydroxyandrost-4-ene-3,17-dione	303.195	641.634	302.188	1.15429	C19H26O3	C05284	[M+H]+	BioDeepDB	0.759031	pos	1	696076	727533	558667	707808	1.05669e+06	1.03004e+06	751341	920725	977314	803654	644938	809633	295271	784012	85314.5	811190	892370	885155	1.19011e+06	1.02492e+06	825385	1.86715e+06	167477	1.25914e+06	1.51702e+06	933365	1.05727e+06	1.74289e+06	1.367e+06	1.38281e+06	214545	878684	1.01965e+06	1.66142e+06	1.30788e+06	201016	1.02101e+06
M379T430	12-Hydroxydihydrochelirubine	379.136	430.346	379.106	5.10573	C21H17NO6	C05193	[M]+	BioDeepDB	0.634089	pos	1	253381	139401	229809	173395	205639	345690	170158	206459	274915	172789	243270	196098	152333	284543	24858.5	311124	268533	160313	211933	242424	158354	295507	194329	194086	239030	123680	187237	52113.2	245599	264415	4586.71	219683	211400	194532	155207	429376	2.15658e+06
M216T653	12-Hydroxydodecanoic acid	216.196	652.503	216.173	1.57508	C12H24O3	C08317	[M]+	BioDeepDB	6.17723e-09	pos	2	6.82503e+07	6.6144e+07	3.00987e+07	6.18296e+07	6.69754e+07	6.41434e+07	6.98349e+07	6.94931e+07	7.41115e+07	7.82185e+07	6.86202e+07	5.33632e+07	6.90701e+07	7.15603e+07	3.69235e+07	4.32741e+07	7.92662e+07	6.46446e+07	6.00619e+07	5.59362e+07	4.67554e+07	7.23313e+07	2.28807e+07	7.22277e+07	5.82967e+07	6.47074e+07	5.46928e+07	6.49951e+07	6.58782e+07	6.67763e+07	5.18473e+07	3.79746e+07	5.03798e+07	4.93394e+07	4.9774e+07	4.07386e+07	5.71847e+07
M335T505_1	12-Keto-leukotriene B4	335.22	504.981	334.214	4.95796	C20H30O4	C05949	[M+H]+	MetaDNA	0.000199191	pos	2	1.74004e+07	1.66745e+07	1.74782e+07	1.64122e+07	1.5226e+07	2.62495e+07	1.53638e+07	1.6878e+07	2.1808e+07	1.81709e+07	1.39884e+07	1.33573e+07	1.25072e+07	2.10001e+07	8.13962e+06	1.87771e+07	1.60182e+07	1.02599e+07	1.35799e+07	1.53346e+07	1.85162e+07	2.11725e+07	1.56494e+07	1.73551e+07	1.37051e+07	1.10562e+07	1.51142e+07	1.47694e+07	1.83962e+07	1.30069e+07	3.33959e+06	1.51292e+07	1.38441e+07	1.14024e+07	1.24759e+07	5.82257e+06	2.26595e+07
M337T505	12-Keto-tetrahydro-leukotriene B4	337.167	504.999	336.23	29.8745	C20H32O4	C02165	[M+H]+	BioDeepDB	0.00113784	pos	2	5.68112e+06	4.24289e+06	5.36877e+06	4.06625e+06	5.72605e+06	6.8125e+06	3.92512e+06	4.09657e+06	6.31735e+06	4.82805e+06	5.61596e+06	5.5335e+06	3.12364e+06	5.96587e+06	1.7902e+06	6.23263e+06	4.83394e+06	3.70219e+06	4.29485e+06	6.37673e+06	5.08938e+06	5.6457e+06	5.29527e+06	5.6878e+06	4.98832e+06	3.26024e+06	5.44044e+06	4.64142e+06	6.59797e+06	4.65815e+06	991364	5.01853e+06	5.5666e+06	5.77577e+06	4.18163e+06	2.25998e+06	8.76074e+06
M616T824_2	12-O-Tetradecanoylphorbol 13-acetate	616.396	823.708	616.398	2.56453	C36H56O8	C05151	[M]-	GNPS	0.991979	neg	1	2.24228e+06	126312	128685	85389.3	111212	1.02574e+06	56306.1	374402	117894	145992	108280	286851	257102	347862	298080	241271	275035	357913	182867	1.69693e+06	347423	557538	1.18831e+06	112568	719577	414693	600072	229972	993015	462064	745406	205679	120113	80399.9	255306	169858	618723
M293T836	12-OPDA	293.21	836.113	292.204	1.15185	C18H28O3	C01226	[M+H]+	BioDeepDB	0.585743	pos	1	1.16685e+07	1.11157e+07	1.03477e+06	8.44519e+06	1.08522e+07	1.05509e+07	1.61061e+06	532755	3.07874e+06	1.2135e+06	2.96446e+06	2.99283e+06	344736	1.76793e+06	144611	8.12911e+06	940040	2.04021e+06	4.36406e+06	2.32502e+06	1.20518e+06	4.73279e+06	5.16906e+06	598735	748719	5.7043e+06	3.36867e+06	9.07371e+06	1.46032e+07	8.13089e+06	178373	7.67381e+06	3.84417e+06	4.97681e+06	6.46893e+06	507803	2.38881e+06
M297T794	12,13-DHOME	297.241	794.38	314.246	9.71348	C18H34O4	C14829	[M+H-H2O]+	mzCloud	3.33819e-10	pos	2	4.58975e+07	9.9935e+06	9.30787e+06	9.19576e+06	2.34098e+07	4.49291e+07	1.02089e+07	6.93655e+06	1.28036e+07	1.7342e+07	2.9196e+07	8.70697e+06	2.22706e+07	5.1749e+06	2.55867e+07	1.05153e+07	5.11969e+07	3.30667e+07	1.8354e+07	3.73225e+07	4.57831e+06	2.92216e+07	3.59948e+07	4.60357e+07	2.82631e+07	2.5596e+07	2.52048e+07	1.72136e+07	1.24556e+07	2.31669e+07	7.93494e+06	1.67066e+07	4.48041e+07	7.55747e+06	2.64674e+07	3.25259e+07	4.35313e+06
M500T649	13-Deoxycarminomycin	500.204	648.595	499.184	24.5959	C26H29NO9	C12428	[M+H]+	BioDeepDB	0.800536	pos	1	592403	551949	311921	701433	839497	133265	445825	711655	727963	208154	934499	55026.3	452630	704948	152511	47560.4	20645.7	354885	122895	477986	50224.3	97460	48978.6	487409	435602	326444	119791	49951.5	120113	362386	7707.75	313644	567819	242888	387129	12444.1	365813
M311T745	13-L-Hydroperoxylinoleic acid	311.222	744.765	312.23	3.23628	C18H32O4	C04717	[M-H]-	BioDeepDB	0.0200296	neg	2	3.66744e+06	1.28555e+07	4.44593e+06	1.28202e+07	1.27807e+07	1.76976e+07	1.12974e+07	1.76642e+07	1.34122e+07	2.10898e+07	1.02207e+07	3.55995e+06	7.55599e+06	1.23926e+07	1.56988e+07	1.14324e+07	5.22913e+06	1.41805e+07	6.97984e+06	4.54808e+06	5.644e+06	2.37171e+07	1.29243e+07	5.11777e+06	1.33803e+07	1.00557e+07	4.80144e+06	3.18649e+07	4.42178e+07	1.39627e+07	5.43719e+06	5.64349e+06	4.42283e+06	5.68001e+06	2.36751e+06	1.12163e+07	8.42092e+06
M335T673	13,14-Dihydro-15-keto-PGE2	335.221	672.925	352.225	10.5487	C20H32O5	C04671	[M+H-H2O]+	BioDeepDB	0.000153286	pos	2	1.18368e+07	2.26696e+06	1.33108e+06	3.42919e+06	7.69942e+06	7.39906e+06	7.13077e+06	1.9909e+06	2.66688e+06	2.71918e+06	2.92309e+06	5.94298e+06	5.17195e+06	1.35158e+07	960650	2.03694e+06	1.283e+07	2.53179e+06	3.71997e+06	642158	3.51879e+06	1.99158e+06	1.44891e+06	2.45759e+06	1.78539e+06	2.0564e+06	2.52207e+06	3.60747e+06	3.37078e+06	3.4567e+06	2.32194e+06	1.56737e+06	6.63453e+06	1.06658e+07	6.78182e+06	1.91444e+06	6.7054e+06
M309T787	13(S)-HPOT	309.206	786.996	310.214	2.56252	C18H30O4	C04785	[M-H]-	mzCloud	0.61841	neg	1	2.89774e+06	2.3728e+06	2.73882e+06	1.83337e+06	2.50485e+06	2.31618e+06	6.67204e+06	3.37494e+06	1.94279e+06	1.36499e+06	1.52065e+06	2.25382e+06	1.06012e+06	4.46356e+06	3.03006e+06	2.07001e+06	9.83468e+06	3.3685e+06	7.62545e+06	1.02163e+07	9.502e+06	1.88609e+07	1.15822e+07	9.173e+06	8.76485e+06	7.45011e+06	4.7595e+06	8.45674e+06	1.70509e+07	9.0354e+06	8.34009e+06	2.50498e+06	1.99082e+06	5.62976e+06	2.41112e+06	7.4217e+06	2.96478e+07
M295T816	13S-hydroxyoctadecadienoic acid	295.227	816.35	296.235	3.14844	C18H32O3	C14762	[M-H]-	BioDeepDB	4.72836e-10	neg	2	1.00293e+07	1.02643e+07	1.31591e+07	8.58352e+06	8.45389e+06	1.94808e+07	6.30697e+06	3.09762e+06	5.58178e+06	7.00068e+06	6.1806e+06	1.09451e+07	6.66808e+06	1.27776e+07	3.82371e+06	7.77983e+06	1.4555e+07	2.25162e+07	1.05776e+07	9.5134e+06	8.18688e+06	3.46282e+07	1.09902e+07	7.48346e+06	1.69425e+07	1.42393e+07	1.33006e+07	1.68952e+07	1.7307e+07	2.03455e+07	4.45874e+06	8.54433e+06	5.08404e+06	6.07406e+06	6.14005e+06	5.87853e+06	1.25257e+07
M414T707_2	14alpha-Hydroxy-5beta-cholest-7-ene-3,6-dione	414.299	707.049	414.313	1.86104	C27H42O3	C16509	[M]+	BioDeepDB	2.15098e-30	pos	2	5.25902e+07	3.20144e+07	3.43797e+07	9.97214e+06	1.37265e+07	1.01858e+08	5.26494e+07	3.13193e+07	2.00221e+07	6.43418e+07	1.22727e+07	2.45126e+07	9.58925e+06	2.61044e+07	3.65411e+06	1.96167e+07	2.19017e+07	1.37329e+07	3.06695e+07	3.50559e+06	5.11296e+06	1.37185e+07	1.00193e+07	3.17307e+07	1.99945e+07	8.27582e+06	6.80441e+06	2.33728e+07	2.21677e+07	1.01909e+07	7.91851e+06	1.23019e+07	5.58609e+07	2.17502e+07	7.08125e+06	7.42734e+06	6.28238e+07
M554T94_2	15-Demethoxy-epsilon-rhodomycin	554.189	93.93	571.205	15.804	C29H33NO11	C18641	[M+H-H2O]+	BioDeepDB	0.999997	pos	1	2.49225e+06	1.12678e+06	2.66129e+06	770448	1.20711e+06	1.71096e+06	230470	1.89441e+06	1.31588e+06	1.25674e+06	2.48475e+06	851520	1.67966e+06	1.76226e+06	457913	412906	812467	773734	356992	1.46695e+06	347211	286051	2.13552e+06	975561	1.62845e+06	236027	283912	223804	236231	563361	228749	1.88808e+06	772433	1.11847e+06	2.38973e+06	274251	1.74533e+06
M316T386	15-Deoxy-d-12,14-PGJ2	316.196	385.705	316.204	25.191	C20H28O3	C14717	[M]+	BioDeepDB	0.98885	pos	1	423541	353456	280168	57103.1	384469	710949	362574	293500	276582	47690.4	245363	35830.1	18041.9	404557	28255.5	33922.3	381457	212194	308765	385161	359015	42777.6	160478	41719.4	225012	28011.6	34230.7	523380	51248.5	414477	9437.3	48799	30463.7	45539.9	41703.9	748776	3.51898e+06
M352T421	15-Keto-prostaglandin F2a	352.222	421.271	352.225	7.96367	C20H32O5	C05960	[M]+	BioDeepDB	0.833763	pos	1	626156	330917	465953	419556	549708	801334	388495	146291	649485	441581	570202	135863	336670	857583	167329	835969	742766	92349.5	487141	525170	495678	676989	507427	445151	415121	225200	121432	492519	692365	365687	7462.21	329518	117052	97351.8	305741	27819	86071.3
M272T823	16-Hydroxy hexadecanoic acid	272.231	822.904	272.235	15.2453	C16H32O3	C18218	[M]-	BioDeepDB	0.733847	neg	1	3.52729e+06	6.05233e+06	5.00699e+06	4.969e+06	5.01446e+06	8.25115e+06	2.12924e+06	2.20246e+06	4.8183e+06	4.7757e+06	3.44032e+06	7.49183e+06	3.41241e+06	9.42653e+06	4.14818e+06	2.79691e+06	5.98464e+06	1.17012e+07	6.22762e+06	9.1164e+06	7.82278e+06	7.05107e+06	7.38146e+06	4.74401e+06	1.07205e+07	7.0468e+06	8.10413e+06	1.24802e+07	4.25801e+06	7.03209e+06	5.23061e+06	6.42622e+06	1.39533e+07	6.41298e+06	3.25463e+06	5.35919e+06	1.05244e+07
M384T520_2	16-Methoxy-2,3-dihydro-3-hydroxytabersonine	384.202	519.771	384.205	6.63597	C22H28N2O4	C04578	[M]+	BioDeepDB	0.688209	pos	1	6.91272e+06	5.23288e+06	9.75836e+06	4.46809e+06	6.71449e+06	9.38153e+06	5.72502e+06	7.42365e+06	1.07198e+07	7.9897e+06	8.73341e+06	9.15895e+06	5.52962e+06	8.92171e+06	3.33238e+06	1.11373e+07	7.9733e+06	6.39403e+06	8.46925e+06	9.60351e+06	8.80689e+06	8.26707e+06	6.93209e+06	9.28655e+06	6.91425e+06	7.21386e+06	8.35579e+06	6.12672e+06	6.85616e+06	6.63312e+06	1.3922e+06	5.91063e+06	6.40555e+06	4.78785e+06	3.96436e+06	1.65844e+06	5.22468e+06
M367T416	16-Methoxytabersonine	367.195	416.231	366.194	6.31279	C22H26N2O3	C11675	[M+H]+	BioDeepDB	0.670737	pos	1	3.79256e+06	2.46017e+06	3.50253e+06	2.64333e+06	3.1176e+06	4.57147e+06	2.6192e+06	2.65834e+06	3.98276e+06	3.32307e+06	3.0481e+06	3.14647e+06	1.83241e+06	4.24643e+06	1.2569e+06	4.90166e+06	4.14426e+06	2.55926e+06	2.81365e+06	3.62416e+06	3.29353e+06	3.62943e+06	2.96698e+06	3.24647e+06	2.66581e+06	2.17519e+06	2.70648e+06	2.84352e+06	3.78269e+06	3.08283e+06	451974	2.49138e+06	2.53934e+06	2.52544e+06	2.12276e+06	1.00094e+06	6.8427e+06
M253T62	16-Oxopalmitate	253.214	62.0782	270.219	9.4264	C16H30O3	C19614	[M+H-H2O]+	BioDeepDB	0.825539	pos	1	5.9308e+06	2.14255e+06	4.68089e+06	2.14303e+06	2.02105e+06	4.30308e+06	7.9762e+06	7.66057e+06	1.40688e+06	2.08356e+06	7.87406e+06	7.5944e+06	217727	7.00098e+06	2.61982e+06	1.02658e+07	9.20313e+06	4.61263e+06	3.32009e+06	6.05633e+06	6.37631e+06	6.63124e+06	2.08818e+06	7.3067e+06	6.71264e+06	5.86132e+06	1.88741e+06	5.29846e+06	1.82661e+06	6.35186e+06	1.89983e+06	7.22356e+06	5.90415e+06	1.7637e+06	6.95497e+06	5.98171e+06	2.75549e+06
M319T839	16(R)-HETE	319.227	839.457	320.235	2.7091	C20H32O3	C14778	[M-H]-	BioDeepDB	4.23155e-05	neg	2	4.53065e+06	2.04306e+06	1.98628e+06	3.96929e+06	2.95293e+06	4.75653e+06	1.52604e+06	487062	927629	317514	1.2892e+06	8.42213e+06	2.3912e+06	7.64527e+06	2.67704e+06	1.83691e+06	4.41917e+06	3.76918e+06	2.18163e+06	2.04079e+06	4.93891e+06	2.41587e+06	4.80618e+06	1.66581e+06	4.57523e+06	2.97495e+06	2.76362e+06	3.61069e+06	3.63742e+06	5.47195e+06	1.19683e+07	4.93413e+06	8.21051e+06	5.29625e+06	4.22058e+06	4.74863e+06	7.96371e+06
M330T714	17-Hydroxyprogesterone	330.263	714.24	330.219	0.34807	C21H30O3	C01176	[M]+	BioDeepDB	0.630715	pos	1	7.70546e+06	7.28755e+06	3.2875e+07	9.84745e+06	6.54366e+06	1.05054e+07	1.81088e+07	2.28284e+07	4.5556e+07	3.60263e+07	3.2786e+07	6.21563e+06	1.43328e+07	3.91635e+06	2.98419e+06	1.32234e+07	2.95676e+07	3.54266e+06	1.11961e+07	4.64026e+06	2.65814e+07	3.51527e+07	1.3201e+07	7.0742e+06	8.89238e+06	1.04802e+07	7.71726e+06	4.35171e+06	1.03875e+07	7.325e+06	1.72133e+06	1.66413e+06	2.19924e+07	1.96667e+07	3.64086e+06	1.50647e+06	1.57945e+07
M271T823	17a-Estradiol	271.227	822.909	272.178	3.60791	C18H24O2	C02537	[M-H]-	BioDeepDB	6.03961e-06	neg	2	2.47578e+07	3.34672e+07	3.28803e+07	2.56286e+07	2.66372e+07	5.11181e+07	1.51729e+07	1.53112e+07	2.59317e+07	2.45718e+07	2.46642e+07	4.2131e+07	1.69975e+07	4.98481e+07	2.59624e+07	1.62326e+07	3.255e+07	8.51082e+07	3.96446e+07	4.96346e+07	5.02407e+07	4.40938e+07	4.5187e+07	2.33092e+07	5.60017e+07	4.49073e+07	5.22185e+07	7.73079e+07	2.50743e+07	4.41125e+07	2.89826e+07	3.74822e+07	7.74528e+07	4.08671e+07	2.38231e+07	3.03441e+07	5.89438e+07
M295T806	17a-Ethynylestradiol	295.174	805.703	296.178	12.0388	C20H24O2	C07534	[M-H]-	BioDeepDB	0.717824	neg	1	4.7496e+06	1.90714e+06	1.41978e+06	583767	785845	755794	2.44241e+06	528361	948909	602132	819026	906675	571605	2.75716e+06	1.30875e+06	764631	1.18733e+06	1.29931e+06	523222	1.66294e+06	808600	1.63764e+06	1.21258e+06	717850	1.75831e+06	1.14912e+06	830606	853935	1.57857e+06	1.73235e+06	640088	505805	634392	1.10944e+06	915863	523967	1.95007e+06
M333T616	17a-Hydroxypregnenolone	333.246	616.319	332.235	11.2952	C21H32O3	C05138	[M+H]+	BioDeepDB	0.866075	pos	1	134565	230684	147079	125490	379131	1.26578e+06	84317.4	222993	1.09766e+06	363733	540234	167578	88534	121457	10390.1	312889	718546	101338	519025	311285	103056	93205	180493	74631	513171	561274	123150	402457	389674	114489	30790.4	922117	2.07207e+06	769583	409869	186602	243980
M349T513_4	17alpha,21-Dihydroxypregnenolone	349.234	512.703	348.23	10.6072	C21H32O4	C05487	[M+H]+	BioDeepDB	0.853015	pos	1	1.44561e+07	1.01739e+07	1.387e+07	3.05783e+06	1.18291e+07	7.07723e+06	6.50374e+06	1.0567e+07	1.46237e+07	4.23495e+06	8.80076e+06	5.05411e+06	708999	6.12057e+06	2.46216e+06	2.44617e+06	2.72372e+06	4.94317e+06	5.21005e+06	4.15635e+06	1.25499e+07	9.37391e+06	1.17362e+07	1.25545e+07	1.48062e+06	2.29883e+06	4.2292e+06	1.09785e+07	1.24738e+06	1.78463e+06	2.11633e+06	2.64364e+06	9.43813e+06	2.6936e+06	322099	1.00872e+06	2.72163e+06
M362T644	18-Hydroxycorticosterone	362.203	644.429	362.209	16.3382	C21H30O5	C01124	[M]+	BioDeepDB	0.742226	pos	1	2.11011e+06	1.67619e+06	909928	2.26326e+06	2.10833e+06	2.29754e+06	1.67641e+06	1.95338e+06	2.4073e+06	2.3476e+06	1.81128e+06	2.1525e+06	1.19598e+06	2.61681e+06	256424	1.96624e+06	1.53304e+06	1.96369e+06	2.24572e+06	1.52339e+06	1.26527e+06	2.16652e+06	443290	2.22671e+06	2.18181e+06	1.85947e+06	2.21969e+06	1.93543e+06	2.04812e+06	1.84241e+06	280552	1.76589e+06	1.55395e+06	1.99883e+06	1.58594e+06	374960	1.30509e+06
M221T354	1D-1-Guanidino-3-amino-1,3-dideoxy-scyllo-inositol	221.121	354.034	220.117	1.16835	C7H16N4O4	C01298	[M+H]+	BioDeepDB	0.588806	pos	1	991411	379024	982682	931025	767528	682398	585772	717369	663532	1.55865e+06	1.00671e+06	725101	502259	863790	309945	610462	1.24102e+06	707504	823632	828204	614739	616287	1.20292e+06	811183	617555	490353	732205	548593	541646	159511	162354	621056	730916	1.11465e+06	640853	56534.3	760978
M340T509	1D-Myo-inositol 1,4-bisphosphate	339.995	508.755	339.996	3.73648	C6H14O12P2	C01220	[M]-	BioDeepDB	0.617332	neg	1	153882	25016	242942	23775.8	21294.9	143977	34380	165580	39519.3	6967.29	20637.7	36231.7	28193.2	36742.1	116722	25541.6	19141.5	32682.3	209910	345212	185323	697747	345647	377019	246958	22317	17474.4	580317	899486	273912	41749.8	225414	8628.78	36547.1	111728	25135.2	33730
M499T774_2	1D-Myo-inositol 1,4,5,6-tetrakisphosphate	498.927	774.17	499.929	12.0591	C6H16O18P4	C11555	[M-H]-	BioDeepDB	2.31124e-06	neg	2	7.22402e+07	4.7167e+06	3.68489e+07	5.15628e+07	1.32071e+07	1.91085e+07	7.2797e+06	5.34108e+07	3.84598e+07	1.14637e+07	1.87545e+07	2.51489e+07	2.01775e+07	6.97188e+07	2.38483e+07	7.41443e+06	1.21568e+07	3.82089e+07	2.2895e+07	2.63621e+07	2.70533e+07	5.09672e+07	2.8261e+07	7.49877e+06	1.87635e+07	1.41052e+07	3.62994e+07	5.05266e+07	3.02137e+07	1.17577e+07	7.09778e+07	6.46415e+06	2.66001e+07	1.76138e+07	4.43826e+06	5.92457e+06	3.82308e+07
M175T611	1H-Indole-3-acetamide	175.148	610.761	174.079	0.222381	C10H10N2O	C02693	[M+H]+	BioDeepDB	0.577494	pos	1	755767	789748	197354	670732	895236	666911	1.1753e+06	950027	875555	852205	784358	711484	1.07625e+06	1.66266e+06	1.00945e+06	1.22465e+06	1.33819e+06	809530	655493	681447	1.37301e+06	910948	868531	690037	984867	900056	549642	730206	779180	722445	1.61502e+06	765131	84001.9	398874	773077	744146	1.24021e+06
M144T406	1H-Indole-3-carboxaldehyde	144.045	405.764	145.053	0.273165	C9H7NO	C08493	[M-H]-	MoNA	0.588387	neg	2	2.26933e+06	1.52307e+06	1.79326e+06	1.39695e+06	1.35744e+06	1.23249e+06	876789	1.04301e+06	1.01786e+06	950707	2.00266e+06	990246	1.08322e+06	983215	1.6188e+06	4.4497e+06	1.34986e+06	360667	1.75451e+06	1.40478e+06	1.41734e+06	1.82303e+06	1.23704e+06	1.56414e+06	1.06316e+06	3.81486e+06	1.15991e+06	1.36748e+06	2.0853e+06	1.53065e+06	1.31533e+06	1.26552e+06	1.79595e+06	1.2059e+06	1.24197e+06	1.07922e+06	1.16812e+06
M132T423	2-(Methylamino)benzoic acid	132.046	422.921	151.063	8.24584	C8H9NO2	C03005	[M-H2O-H]-	BioDeepDB	0.690152	neg	1	497237	177052	175349	119913	239960	12148.4	22609.6	194762	416241	140613	283970	182484	4877.65	230970	182954	25227.9	24002.8	28212.1	8088.59	138741	393100	147062	21380.6	6049.05	0	207677	0	164721	95896.8	12949.3	15516.9	12932.4	240631	14779.2	14163.8	10089	253388
M204T92	2-Acetamidofluorene	204.076	91.7363	223.1	24.5374	C15H13NO	C02778	[M-H2O-H]-	MoNA	1	neg	1	114330	261442	866792	284566	576584	562212	264864	254230	177139	425168	476214	319605	284514	523671	437387	309384	532256	301708	339972	497274	322233	113337	325096	210302	412489	254023	60119.8	308109	226090	131726	427901	487468	369998	374187	239261	67097.3	271706
M196T376	2-Amino-2-deoxy-D-gluconate	196.097	376.005	195.074	1.05051	C6H13NO6	C03752	[M+H]+	BioDeepDB	0.17747	pos	2	1.59909e+06	1.93649e+06	1.43825e+06	1.75176e+06	3.87716e+06	2.29297e+06	2.32037e+06	3.51044e+06	3.16318e+06	1.66994e+06	2.74234e+06	2.25484e+06	1.92291e+06	2.86996e+06	1.54287e+06	2.61783e+06	1.30314e+06	2.04323e+06	2.11137e+06	2.62537e+06	2.61531e+06	2.37378e+06	850407	5.18898e+06	1.88721e+06	3.75203e+06	1.68774e+06	8.55972e+06	4.34527e+06	3.27104e+06	1.31234e+06	5.903e+06	1.68399e+06	1.95496e+06	2.6067e+06	1.62217e+06	3.28207e+06
M169T108	2-Amino-3-phosphonopropionic acid	169.014	107.992	169.014	2.08762	C3H8NO5P	C05672	[M]+	BioDeepDB	0.681187	pos	1	2.80262e+07	2.4537e+07	2.75575e+07	2.34555e+07	2.70002e+07	2.20936e+07	2.57569e+07	2.46336e+07	2.22061e+07	2.53909e+07	2.38938e+07	2.5318e+07	2.33999e+07	2.36336e+07	2.05794e+07	2.42112e+07	2.6069e+07	2.78519e+07	2.43723e+07	2.46787e+07	2.55759e+07	2.54944e+07	2.34339e+07	2.26966e+07	2.40311e+07	2.57951e+07	2.38715e+07	2.25088e+07	2.29202e+07	2.14908e+07	1.74271e+07	2.20449e+07	2.36217e+07	2.57277e+07	2.3179e+07	1.9534e+07	2.10519e+07
M173T104	2-Aminobenzenesulfonate	173.029	103.656	173.015	8.29846	C6H7NO3S	C06333	[M]+	BioDeepDB	0.0673848	pos	2	2.275e+07	2.37924e+07	2.16276e+07	2.368e+07	2.22221e+07	2.0954e+07	2.20782e+07	1.98601e+07	2.06715e+07	2.01954e+07	1.93095e+07	1.98745e+07	1.63051e+07	2.12639e+07	9.66471e+06	2.19669e+07	2.20137e+07	2.24236e+07	2.22494e+07	2.11162e+07	2.016e+07	2.12811e+07	2.29417e+07	2.1286e+07	1.86076e+07	2.13103e+07	2.01371e+07	2.02773e+07	2.07018e+07	1.90598e+07	6.26972e+06	1.95525e+07	1.81249e+07	1.96978e+07	1.91945e+07	9.73848e+06	1.91647e+07
M102T77	2-Aminoisobutyric acid	102.056	77.3987	103.063	0.169884	C4H9NO2	C03665	[M-H]-	BioDeepDB	0.580181	neg	1	1.93776e+07	1.55743e+07	2.02472e+07	1.73936e+07	1.61988e+07	2.54836e+07	1.61757e+07	1.82472e+07	1.58086e+07	1.77617e+07	1.59825e+07	1.83771e+07	1.56606e+07	2.83529e+07	1.8324e+07	1.52714e+07	1.3404e+07	1.45324e+07	1.25625e+07	1.0948e+07	1.82441e+07	1.3073e+07	1.34367e+07	1.34368e+07	1.36306e+07	1.01849e+07	1.52949e+07	1.41979e+07	1.38607e+07	1.63004e+07	2.36517e+07	2.06343e+07	2.30819e+07	2.29978e+07	2.08997e+07	2.19486e+07	2.32349e+07
M377T799_1	2-Arachidonylglycerol	377.27	798.763	378.277	0.972553	C23H38O4	C13856	[M-H]-	MoNA	0.613428	neg	1	2.92563e+07	2.49999e+07	8.91622e+07	3.47122e+07	1.67373e+07	8.56261e+07	1.08351e+07	9.32371e+06	1.08589e+07	1.39197e+07	2.36521e+07	5.67231e+07	3.72306e+07	4.24724e+07	1.28264e+07	3.80353e+07	5.4776e+07	1.93493e+08	1.26953e+07	5.62945e+07	8.03774e+07	4.25618e+07	9.39087e+07	6.13962e+07	4.47648e+07	5.22656e+07	5.2196e+07	1.9112e+07	4.85739e+07	8.06918e+07	3.41974e+07	7.20832e+07	3.05885e+07	1.35784e+07	1.67111e+07	6.28415e+07	1.15017e+08
M170T664	2-Biphenylol	170.074	663.852	170.073	7.17297	C12H10O	C02499	[M]+	BioDeepDB	0.873047	pos	1	544641	548805	1.00794e+06	549918	638964	560076	598610	523947	548960	625467	533546	1.6509e+06	610296	569822	363137	1.68429e+06	480514	577519	357075	1.34654e+06	1.16543e+06	679341	689530	691399	424807	582654	1.35217e+06	583446	486241	659028	484574	424793	507450	469436	672825	388024	663410
M278T157	2-C-Methyl-D-erythritol 2,4-cyclodiphosphate	277.997	156.634	277.996	4.1022	C5H12O9P2	C11453	[M]-	BioDeepDB	0.995045	neg	1	467333	471175	405053	336781	341966	370296	213927	165878	148606	234249	208952	203191	239157	233557	186842	144032	205704	176254	142276	141344	185834	174113	141940	187925	262113	177824	144580	172333	182233	207047	1.21467e+06	158873	191232	170629	127213	172212	232220
M355T81	2-Caffeoylisocitrate	355.056	80.5598	354.059	18.5382	C15H14O10	C02927	[M+H]+	BioDeepDB	0.93027	pos	1	1.31398e+06	6.20421e+06	7.32789e+06	3.85191e+06	1.56779e+06	5.78854e+06	6.59517e+06	1.18107e+06	4.5195e+06	5.02062e+06	1.17868e+06	1.09544e+06	3.9771e+06	4.08332e+06	8.92848e+06	4.98697e+06	1.30709e+06	6.15003e+06	3.74281e+06	4.79232e+06	5.63471e+06	4.06683e+06	4.37226e+06	6.72194e+06	5.56359e+06	1.03335e+06	5.26711e+06	4.86507e+06	3.23258e+06	1.80318e+06	6.94795e+06	1.08234e+06	4.68525e+06	1.25357e+06	5.55324e+06	6.33938e+06	5.03509e+06
M193T328	2-Chloromaleylacetate	192.99	328.483	191.983	0.438498	C6H5ClO5	C06329	[M+H]+	BioDeepDB	0.654387	pos	1	6.14146e+06	9.65616e+06	9.36476e+06	1.64856e+06	9.54282e+06	7.94621e+06	4.54325e+06	5.05671e+06	8.99859e+06	6.49911e+06	3.79408e+06	4.49811e+06	4.01674e+06	1.48871e+06	1.55741e+06	6.64151e+06	6.40326e+06	1.48241e+06	1.46853e+06	1.51131e+06	1.53544e+06	1.54893e+06	818399	4.71399e+06	4.87989e+06	638182	6.14068e+06	8.14094e+06	5.07091e+06	1.00692e+06	1.66041e+06	1.59975e+06	4.73883e+06	8.99341e+06	1.46962e+06	1.55922e+06	4.3183e+06
M163T86	2-Dehydro-3-deoxy-L-rhamnonate	163.06	86.4209	162.053	0.407309	C6H10O5	C03979	[M+H]+	BioDeepDB	0.126053	pos	2	1.23609e+07	1.31365e+07	1.14697e+07	1.05015e+07	1.03745e+07	1.05829e+07	1.10829e+07	1.03469e+07	1.18686e+07	1.01111e+07	8.1546e+06	1.04694e+07	8.69435e+06	1.06884e+07	4.56172e+06	9.888e+06	1.2035e+07	9.39807e+06	1.04706e+07	1.14025e+07	8.89723e+06	1.19579e+07	9.68738e+06	9.9493e+06	1.09796e+07	7.82517e+06	9.02401e+06	1.06885e+07	9.40859e+06	8.50671e+06	2.42859e+06	7.4447e+06	6.35195e+06	7.88843e+06	6.07173e+06	2.98647e+06	6.70302e+06
M146T393	2-Dehydropantoate	146.06	393.325	146.058	0.711603	C6H10O4	C00966	[M]+	BioDeepDB	1.25812e-10	pos	2	1.60858e+08	1.25617e+08	1.89549e+08	1.44525e+08	1.48272e+08	2.122e+08	1.37461e+08	1.42245e+08	1.56888e+08	1.62191e+08	1.61009e+08	1.75862e+08	1.17051e+08	2.0372e+08	5.08565e+07	1.8184e+08	9.78183e+07	1.42047e+08	1.13077e+08	1.4512e+08	1.63716e+08	1.07365e+08	1.19197e+08	1.09259e+08	1.43008e+08	1.6151e+08	1.46685e+08	1.42941e+08	1.14636e+08	1.67351e+08	3.84954e+07	1.86435e+08	2.43231e+08	1.76331e+08	1.17185e+08	4.33981e+07	1.65082e+08
M448T786	2-Deoxyecdysone	448.34	786.458	448.319	1.26788	C27H44O5	C16495	[M-H2O+NH4]+	BioDeepDB	0.625521	pos	1	1.19779e+07	5.68172e+06	2.80623e+07	1.37297e+07	3.55315e+07	8.44363e+06	5.7863e+06	4.8058e+06	6.90456e+06	4.70147e+06	9.91748e+06	1.48641e+07	2.69851e+06	5.02544e+06	2.60491e+06	2.22115e+07	1.32895e+07	570964	8.43764e+06	5.54962e+06	6.31004e+06	2.19938e+06	1.89924e+07	5.05501e+06	3.0264e+07	1.40417e+07	4.92292e+06	6.93836e+06	2.35481e+07	1.11623e+07	1.03849e+07	3.19162e+07	2.74113e+07	1.05451e+07	3.11933e+07	4.35104e+06	3.30172e+06
M163T739	2-Deoxystreptamine	163.112	739.238	162.1	0.890536	C6H14N2O3	C02627	[M+H]+	BioDeepDB	0.406146	pos	2	6.36064e+07	3.71102e+07	7.07352e+07	5.56162e+07	6.73674e+07	7.00703e+07	1.00186e+08	1.00519e+08	1.20599e+08	9.49505e+07	1.22697e+08	6.55625e+07	4.93393e+07	8.44004e+07	2.31315e+07	7.98539e+07	1.24348e+08	4.14046e+07	5.99117e+07	7.28521e+07	5.25644e+07	5.37069e+07	7.55959e+07	6.60148e+07	6.95025e+07	5.57835e+07	6.36379e+07	6.2358e+07	6.86682e+07	6.79399e+07	1.69129e+07	7.39322e+07	5.3195e+07	1.01673e+08	7.38567e+07	1.8385e+07	9.38787e+07
M112T69_2	2-Furoate	112.018	69.2798	112.016	16.9746	C5H4O3	C01546	[M]+	mzCloud	0.824142	pos	1	6.98183e+06	4.84998e+06	6.13868e+06	9.40415e+06	4.88345e+06	4.51626e+06	6.00363e+06	3.08203e+06	3.95613e+06	3.07108e+06	3.93319e+06	4.11933e+06	4.51305e+06	3.82693e+06	4.07156e+06	3.22222e+06	5.10629e+06	3.87007e+06	2.70914e+06	3.34386e+06	4.84485e+06	3.81334e+06	4.67259e+06	7.53012e+06	2.20288e+06	2.55169e+06	4.94121e+06	4.37033e+06	5.0348e+06	5.96606e+06	5.73097e+06	3.54927e+06	3.51875e+06	5.39164e+06	5.08567e+06	2.77417e+06	3.45889e+06
M181T168	2-Hydroxy-3-(4-hydroxyphenyl)propenoic acid	181.053	167.825	180.042	18.4529	C9H8O4	C05350	[M+H]+	MetaDNA	0.000146724	pos	2	6.3874e+06	3.06895e+06	4.84257e+06	697700	3.00904e+06	3.60704e+06	2.16347e+06	2.56442e+06	5.08239e+06	3.14926e+06	4.25328e+06	2.55262e+06	1.5215e+06	2.69214e+06	760637	5.30424e+06	4.90709e+06	2.90988e+06	3.57732e+06	4.67288e+06	4.3047e+06	2.57707e+06	2.30096e+06	1.8454e+06	2.91986e+06	1.86746e+06	2.40412e+06	3.45239e+06	2.68332e+06	4.73017e+06	853219	4.89711e+06	5.51054e+06	2.71895e+06	2.7218e+06	931503	2.95329e+06
M349T775_2	2-Hydroxy-6-pentadecylbenzoic acid	349.269	775.319	348.266	10.7447	C22H36O3	C10759	[M+H]+	BioDeepDB	0.74588	pos	1	4.31555e+06	5.80273e+07	2.01582e+08	6.63475e+06	2.4032e+07	1.05515e+07	2.57013e+07	6.75148e+07	3.72739e+07	2.99801e+07	5.06495e+07	1.15302e+07	7.77878e+06	6.37429e+07	2.82549e+07	1.24656e+08	1.9542e+08	1.98982e+07	1.83374e+07	1.23444e+07	8.18112e+07	6.80382e+06	9.64693e+07	1.05497e+07	1.75384e+07	1.18659e+07	1.13172e+07	7.39413e+07	3.35818e+07	1.00031e+07	6.90311e+06	1.39114e+07	8.93894e+06	5.20155e+06	1.22799e+07	37644.7	0
M981T664_8	2-Hydroxy-7-methoxy-5-methyl-1-naphthoyl-CoA	981.281	663.814	981.178	4.87448	C34H46N7O19P3S	C20842	[M]+	BioDeepDB	0.757569	pos	1	3.3837e+06	301935	5.33223e+06	720844	578591	1.15668e+06	1.42795e+06	4.41187e+06	1.58632e+06	324674	4.30462e+06	2.29238e+06	2.52646e+06	424929	371093	2.37652e+06	1.52036e+06	247544	3.07073e+06	2.89958e+06	2.0535e+06	234508	2.00227e+06	481358	179989	240210	3.13648e+06	3.7433e+06	1.79712e+06	1.6082e+06	346275	4.8195e+06	1.77633e+06	3.52254e+06	2.74023e+06	721936	840229
M104T126	2-Hydroxybutyric acid	104.053	126.425	104.047	3.12811	C4H8O3	C05984	[M]+	BioDeepDB	3.44721e-09	pos	2	1.86629e+07	1.06714e+07	2.49307e+07	1.66483e+07	1.799e+07	2.73398e+07	1.7011e+07	1.7442e+07	3.95922e+06	1.33943e+07	1.44642e+07	1.66878e+07	837522	5.06886e+06	762826	1.47363e+07	3.51306e+06	4.42785e+06	4.04573e+06	3.30589e+06	1.31553e+07	1.58212e+07	9.63508e+06	4.34749e+06	1.68381e+07	2.80721e+06	3.66733e+06	1.30204e+07	1.39043e+07	1.46465e+07	853387	1.57255e+07	9.04267e+06	4.72888e+06	1.59058e+07	965518	4.08683e+06
M271T563	2-Hydroxyestradiol	271.165	563.361	288.173	0.502019	C18H24O3	C05301	[M+H-H2O]+	BioDeepDB	0.638036	pos	1	2.00523e+07	1.26335e+07	1.93846e+07	9.68077e+06	1.81108e+07	2.17656e+07	1.86955e+07	1.64985e+07	1.8161e+07	1.05829e+07	1.51095e+07	5.70124e+06	8.16338e+06	1.62446e+07	3.22604e+06	1.90381e+07	2.203e+07	1.35778e+07	2.26374e+07	2.02587e+07	2.64383e+07	2.43451e+07	1.59727e+07	1.3504e+07	1.14406e+07	1.17376e+07	2.53231e+07	2.12239e+07	2.63886e+07	6.54278e+06	7.29977e+06	2.90944e+07	5.68816e+06	1.97864e+07	1.08984e+07	9.21959e+06	2.06669e+07
M287T404	2-Hydroxyestrone	287.16	404.192	286.157	13.7032	C18H22O3	C05298	[M+H]+	BioDeepDB	0.731623	pos	1	90904.6	2900.73	4.57588e+06	28532.5	33880.2	5.13532e+06	38436.1	5.48564e+06	37604.9	3.17722e+06	2.73791e+06	80312.4	13090.7	187743	24924.2	1.00108e+06	1.51862e+06	1.69394e+06	1.44379e+06	1.12934e+06	779548	3.3067e+06	650188	154399	42770.5	1.25748e+06	750310	121024	464206	1.9252e+06	4475.27	19437.1	2.9505e+06	2.66332e+06	20106.8	1.18775e+06	10904.1
M292T96	2-hydroxyflutamide	292.072	96.2116	292.067	15.3669	C11H11F3N2O4	C14204	[M]+	BioDeepDB	0.932669	pos	1	1.46968e+06	939810	1.25164e+06	1.20946e+06	410152	823770	968956	633928	994822	1.83559e+06	706634	1.08345e+06	545780	395473	318571	386220	365684	357278	388456	1.32769e+06	1.20008e+06	298434	826106	338725	250387	276246	787904	305409	1.35083e+06	449331	167073	1.01705e+06	1.78403e+06	1.6027e+06	338024	314809	890890
M137T190_2	2-Hydroxyphenethylamine	137.079	190.1	137.084	0.541677	C8H11NO	C02735	[M]+	BioDeepDB	0.646144	pos	1	1.87824e+07	1.39792e+07	1.82258e+07	1.47124e+07	1.65115e+07	1.84592e+07	1.79828e+07	1.53966e+07	1.81996e+07	1.67336e+07	1.2167e+07	1.79461e+07	1.27797e+07	2.08425e+07	6.5668e+06	1.90137e+07	1.60114e+07	1.89598e+07	1.55714e+07	1.6372e+07	1.45282e+07	1.86452e+07	9.82456e+06	2.20676e+07	1.64962e+07	1.20082e+07	1.55789e+07	1.5613e+07	1.54572e+07	1.96511e+07	4.98366e+06	1.69402e+07	2.52998e+07	2.00785e+07	1.49992e+07	6.31707e+06	1.44019e+07
M157T396	2-Isopropyl-3-oxosuccinate	157.042	395.617	174.053	20.72	C7H10O5	C04236	[M+H-H2O]+	BioDeepDB	0.960916	pos	1	3.98275e+07	3.71539e+07	3.58271e+07	3.40828e+07	3.82822e+07	3.54929e+07	3.97073e+07	3.88219e+07	3.57526e+07	3.78397e+07	3.55611e+07	3.43333e+07	2.43246e+07	3.64726e+07	1.14834e+07	4.05855e+07	3.7601e+07	3.43342e+07	4.04561e+07	3.78297e+07	3.62107e+07	3.94431e+07	3.96843e+07	3.84298e+07	3.54663e+07	4.39183e+07	3.92271e+07	3.87038e+07	3.95359e+07	3.91763e+07	9.59561e+06	3.96041e+07	4.11403e+07	3.75373e+07	3.77542e+07	1.66666e+07	3.88666e+07
M175T90	2-Isopropylmalic acid	175.061	89.8034	176.069	0.662932	C7H12O5	C02504	[M-H]-	BioDeepDB	0.00443782	neg	2	1.24416e+06	740348	1.19754e+06	746067	81690	405691	535214	1.05571e+06	875387	1.26658e+06	813874	900072	816096	76901.9	1.31077e+06	372321	946756	540094	444978	1.08489e+06	979668	50696.8	636350	61649.6	410709	351053	652452	933129	556854	2.42966e+06	809926	1.97205e+06	1.94174e+06	985331	68808.9	764840	125114
M188T143	2-Keto-6-acetamidocaproate	188.092	143.044	187.084	1.23283	C8H13NO4	C05548	[M+H]+	BioDeepDB	0.653154	pos	1	1.2862e+06	384270	1.3799e+06	1.24892e+06	1.14748e+06	1.54905e+06	426551	1.14457e+06	1.45375e+06	2.40595e+06	2.46411e+06	1.24008e+06	245790	1.44149e+06	721046	1.56602e+06	1.66558e+06	483077	978461	2.63453e+06	2.01933e+06	531187	1.13916e+06	642473	1.08781e+06	217683	1.00153e+06	1.42023e+06	872495	2.43999e+06	868664	1.51177e+06	2.6461e+06	1.50652e+06	1.24157e+06	690636	430029
M146T348	2-Keto-6-aminocaproate	146.081	348.048	145.074	0.354086	C6H11NO3	C03239	[M+H]+	BioDeepDB	0.0514931	pos	2	3.26605e+06	3.5361e+06	2.17147e+06	2.30736e+06	3.19891e+06	5.84477e+06	2.91481e+06	4.12474e+06	5.21233e+06	5.01736e+06	4.26867e+06	3.84979e+06	2.33984e+06	3.33451e+06	1.43826e+06	5.30627e+06	3.2011e+06	2.02807e+06	6.89382e+06	4.01076e+06	1.91225e+06	5.9811e+06	605737	4.71913e+06	6.85965e+06	4.6068e+06	1.68297e+06	534280	3.08077e+06	6.45998e+06	652891	2.27133e+06	4.86887e+06	571903	2.79388e+06	655828	4.60074e+06
M145T86	2-Keto-glutaramic acid	145.049	86.12	145.037	0.638046	C5H7NO4	C00940	[M]+	BioDeepDB	8.43584e-05	pos	2	2.24178e+07	2.98716e+07	2.21824e+07	2.76727e+07	2.17762e+07	2.33752e+07	2.11287e+07	2.1157e+07	2.8475e+07	2.4695e+07	1.82413e+07	2.55525e+07	2.03679e+07	1.89409e+07	1.8252e+07	2.16279e+07	2.77011e+07	2.24946e+07	2.30997e+07	2.64345e+07	1.97959e+07	2.64182e+07	1.93495e+07	2.63524e+07	2.15786e+07	2.20181e+07	1.95383e+07	2.34338e+07	3.16203e+07	1.07199e+08	1.32452e+07	1.82433e+07	1.78582e+07	2.46501e+07	1.94291e+07	1.06753e+07	1.60327e+07
M101T86	2-Ketobutyric acid	101.024	86.437	102.032	6.99083	C4H6O3	C00109	[M-H]-	BioDeepDB	2.45655e-08	neg	2	9.76657e+07	1.09262e+08	1.00582e+08	9.91481e+07	9.01968e+07	9.55803e+07	8.60522e+07	8.41723e+07	8.79573e+07	8.34873e+07	8.24056e+07	8.36265e+07	8.17033e+07	8.17616e+07	7.6723e+07	8.29233e+07	8.67427e+07	8.03583e+07	8.94311e+07	8.22724e+07	7.80305e+07	7.2881e+07	7.40377e+07	7.38147e+07	8.23387e+07	7.31188e+07	6.64147e+07	8.0484e+07	7.68462e+07	7.27581e+07	7.51142e+07	6.79601e+07	6.46935e+07	6.28997e+07	5.68897e+07	5.5567e+07	6.29365e+07
M151T518	2-Methoxy-4-vinylphenol	151.075	517.656	150.068	0.330392	C9H10O2	C17883	[M+H]+	BioDeepDB	0.610993	pos	1	1.51449e+06	943678	605547	1.32721e+06	1.34732e+06	450138	576867	527382	828136	867990	594208	233125	1.34667e+06	1.21893e+06	688149	2.72909e+06	601871	1.3246e+06	1.07868e+06	539374	725992	595127	2.17867e+06	1.52982e+06	909419	584667	796798	1.82661e+06	1.10575e+06	1.01329e+06	529629	626874	476867	1.29427e+06	581485	546091	1.46287e+06
M303T718	2-Methoxyestradiol	303.195	718.463	302.188	2.63911	C19H26O3	C05302	[M+H]+	GNPS	0.651035	pos	1	713252	451587	1.11035e+06	3.1634e+06	573707	373273	4.53491e+06	1.90341e+06	2.91262e+06	2.85662e+06	987997	2.74202e+06	393128	93816	785391	1.42001e+06	1.04137e+06	990342	1.46808e+06	857210	513452	8.18873e+06	2.19808e+06	1.8717e+06	1.52769e+06	497672	1.29206e+06	1.76044e+06	2.67095e+06	931532	504796	1.09987e+06	2.09332e+06	8.67778e+06	884593	536276	1.70663e+06
M283T446	2-Methoxyestrone	283.166	446.048	300.173	4.47646	C19H24O3	C05299	[M+H-H2O]+	mzCloud	0.670261	pos	1	546889	481186	524882	190667	293914	961176	380927	1.90669e+06	468447	540834	403414	613160	561836	472283	270684	1.05414e+06	587747	329709	505370	551633	424603	531939	464947	369036	436776	417553	481111	1.41034e+06	1.71479e+06	699180	628314	740495	408329	372315	324705	3.90435e+06	5.53399e+06
M402T797	2-Methyl-6-phytylhydroquinone	402.346	797.02	402.35	3.7895	C27H46O2	C15882	[M]+	BioDeepDB	0.649001	pos	1	9.1976e+06	830444	8.08727e+06	8.45963e+06	8.28174e+06	9.61638e+06	2.38569e+06	2.66662e+06	1.14738e+07	713582	5.58037e+06	4.34162e+06	1.39978e+06	783659	1.67319e+06	1.02382e+07	9.64731e+06	849247	5.83749e+06	5.68227e+06	3.33619e+06	422104	3.63927e+06	4.2312e+06	8.30088e+06	3.63537e+06	3.44044e+06	4.04705e+06	6.9901e+06	5.04133e+06	903273	9.18013e+06	1.08723e+07	9.54418e+06	1.23138e+07	944427	1.10413e+06
M119T190	2-Methylserine	119.049	190.213	119.058	1.99171	C4H9NO3	C02115	[M]+	BioDeepDB	0.000125227	pos	2	5.16894e+07	3.73791e+07	4.98419e+07	3.87153e+07	4.29355e+07	5.21613e+07	4.88938e+07	3.90259e+07	4.98265e+07	4.56792e+07	3.35357e+07	5.06848e+07	3.34057e+07	5.43223e+07	1.87855e+07	5.15645e+07	4.28308e+07	5.04742e+07	4.24758e+07	4.44186e+07	4.10576e+07	5.05149e+07	2.72562e+07	5.92249e+07	4.31106e+07	3.34521e+07	4.41692e+07	4.18323e+07	4.13465e+07	5.21549e+07	1.33784e+07	4.68222e+07	6.87471e+07	5.43947e+07	4.09475e+07	1.73722e+07	3.98065e+07
M164T327	2-Methylthiobenzothiazole	163.997	327.094	181.002	12.2528	C8H7NS2	C10910	[M+H-H2O]+	mzCloud	0.999927	pos	1	1.84534e+07	2.34694e+06	3.26201e+06	2.49389e+06	2.36025e+06	2.37979e+06	5.01262e+06	2.16449e+06	1.06348e+07	2.21201e+06	3.73141e+06	2.1765e+06	572444	7.32902e+06	2.4708e+06	7.78327e+06	8.19212e+06	2.3426e+06	6.73028e+06	5.93343e+06	5.97571e+06	5.38484e+06	8.04954e+06	7.13355e+06	955781	611122	3.02913e+06	7.20415e+06	5.74572e+06	7.4582e+06	2.39783e+06	5.88852e+06	9.55301e+06	8.29079e+06	2.20932e+06	2.35226e+06	8.63603e+06
M207T479	2-Naphthalenesulfonic acid	207.012	478.527	208.019	0.893103	C10H8O3S	C16202	[M-H]-	MoNA	0.987386	neg	1	462508	285479	262169	217643	233936	256601	163372	232169	226444	131074	142616	239098	205604	189701	293633	211185	128609	219376	145560	185894	191539	133380	190443	176796	126364	158466	180009	121529	320450	432694	390066	149799	146312	145596	156120	160862	172153
M143T393	2-Naphthylamine	143.073	393.297	143.073	0.173284	C10H9N	C02227	[M]+	mzCloud	0.000252533	pos	2	1.3719e+07	1.01079e+07	1.75085e+07	1.29738e+07	1.32211e+07	1.74441e+07	1.11848e+07	1.35423e+07	1.26787e+07	1.44968e+07	1.49661e+07	1.60294e+07	9.07724e+06	1.82625e+07	4.14478e+06	1.51526e+07	8.57279e+06	1.19584e+07	9.67578e+06	1.15104e+07	1.51e+07	8.4751e+06	9.82154e+06	7.98773e+06	1.24184e+07	1.21368e+07	1.29183e+07	1.30031e+07	1.05393e+07	1.36211e+07	2.67091e+06	1.43601e+07	2.05184e+07	1.38807e+07	9.26715e+06	3.04867e+06	1.38011e+07
M149T140	2-Oxo-4-methylthiobutanoic acid	149.027	140.408	148.019	0.540474	C5H8O3S	C01180	[M+H]+	BioDeepDB	0.591218	pos	1	1.73195e+06	845765	1.10129e+06	1.21081e+06	698496	564607	1.28987e+06	763827	1.12252e+06	652871	723344	990781	729792	1.08652e+06	699266	1.06523e+06	658441	1.18211e+06	1.54372e+06	970716	999083	306706	1.21747e+06	890014	715265	506792	436066	870672	1.66892e+06	166034	598222	1.06455e+06	1.13271e+06	636450	1.13384e+06	607105	1.10767e+06
M173T296	2-Oxoarginine	173.078	296.109	173.08	0.0208946	C6H11N3O3	C03771	[M]+	BioDeepDB	0.0341358	pos	2	1.67436e+07	3.27238e+07	1.95485e+07	2.08758e+07	3.07209e+07	2.74098e+07	1.9058e+07	2.16381e+07	1.98102e+07	1.88345e+07	2.23764e+07	1.83896e+07	1.77083e+07	3.04565e+07	1.27582e+07	3.73738e+07	2.95347e+07	2.00339e+07	1.79667e+07	3.80958e+07	2.57772e+07	2.19889e+07	3.96026e+07	2.13393e+07	4.73243e+07	1.83834e+07	1.57362e+07	2.7384e+07	1.73591e+07	2.776e+07	7.48022e+06	2.28472e+07	1.43241e+07	1.52962e+07	1.70248e+07	3.08885e+07	1.10847e+08
M105T374	2-Phenylethanol	105.07	373.783	122.073	0.745174	C8H10O	C05853	[M+H-H2O]+	BioDeepDB	0.593342	pos	1	757367	416176	751440	447114	594793	519406	582115	674333	446573	455546	505712	458813	730418	619894	618051	1.16323e+06	502466	510360	580305	562448	641539	1.54457e+06	662092	897705	564011	852995	494086	501529	563465	512262	401925	546932	528978	396613	616772	121851	694489
M154T580	2-Pyrocatechuic acid	154.042	579.979	154.027	0.0384881	C7H6O4	C00196	[M]+	BioDeepDB	0.0209385	pos	2	3.84536e+06	4.30975e+06	3.73252e+06	4.0782e+06	4.34234e+06	3.81491e+06	4.1141e+06	3.57032e+06	3.83216e+06	4.82624e+06	3.81953e+06	4.63855e+06	2.88342e+06	4.40794e+06	1.49011e+06	4.20079e+06	4.30534e+06	3.72596e+06	3.56726e+06	4.02631e+06	3.88568e+06	4.50047e+06	4.69009e+06	4.07412e+06	4.49324e+06	4.56184e+06	3.71368e+06	4.02908e+06	4.09173e+06	4.21161e+06	1.25999e+06	4.5186e+06	4.07973e+06	3.784e+06	4.17286e+06	1.72399e+06	4.3063e+06
M221T580	2-trans,6-trans-Farnesal	221.19	580.284	220.183	0.0134584	C15H24O	C03461	[M+H]+	BioDeepDB	0.578328	pos	1	839095	144315	138763	169828	677679	177656	179757	805096	220780	711913	187109	197800	891739	1.99565e+06	256711	216779	212010	164153	188045	168831	810337	283842	709152	107985	191428	701844	162622	741294	322740	684991	200740	204272	601731	153811	371127	172390	568825
M430T703_3	2,22-Dideoxy-3-dehydroecdysone	430.294	703.01	430.308	2.72167	C27H42O4	C16498	[M]+	BioDeepDB	2.36104e-26	pos	2	7.3984e+06	1.27956e+07	2.08373e+06	5.441e+06	5.23965e+06	3.82804e+07	1.69294e+07	7.43393e+06	8.93397e+06	4.41388e+07	2.04307e+06	1.68863e+07	3.01326e+06	4.69025e+07	1.19977e+06	2.07083e+06	1.03786e+07	5.7804e+06	2.03923e+06	2.85938e+06	7.68355e+06	5.69145e+06	5.26323e+06	1.08687e+07	1.04667e+07	8.33519e+06	8.12143e+06	1.64622e+07	1.77937e+07	9.38105e+06	2.43254e+06	3.38269e+06	9.41817e+06	9.80336e+06	1.06963e+06	880171	8.19644e+07
M265T94	2,3-Bisphosphoglycerate	264.951	93.9145	265.959	3.98889	C3H8O10P2	C03339	[M-H]-	MoNA	0.994854	neg	1	214144	575670	251788	317255	259960	202120	360473	204310	419294	260596	519020	417403	168108	236945	300435	371728	248086	424222	370805	112990	423203	108363	541925	210729	416152	418138	82579.3	399476	166206	476480	298472	555736	478283	176013	436171	370464	517803
M155T64	2,3-Butanediol	154.989	64.0369	154.012	7.46235	C4H10O2S2	C00265	[M+H]+	BioDeepDB	8.15812e-05	pos	2	1.70137e+07	2.18502e+07	1.96768e+07	2.20042e+07	2.04627e+07	1.33833e+07	3.08882e+07	5.72431e+06	6.0026e+06	1.92262e+07	6.40587e+06	6.01981e+06	6.30283e+06	1.92683e+07	5.82705e+06	1.7231e+07	5.36518e+06	2.48292e+07	5.26214e+06	2.02484e+07	5.51776e+06	2.54258e+07	5.97871e+06	6.32429e+06	2.79477e+07	2.21391e+07	2.45494e+07	6.81388e+06	5.58666e+06	5.79525e+06	2.4833e+07	1.69203e+07	4.9415e+06	5.42959e+06	5.55757e+06	1.98572e+07	1.83636e+07
M104T334	2,3-Diaminopropionic acid	104.058	334.303	104.059	10.1277	C3H8N2O2	C03401	[M]+	MoNA	0.823246	pos	1	5.10349e+06	5.67813e+06	6.77476e+06	4.48924e+06	4.66727e+06	7.29192e+06	5.94469e+06	5.68031e+06	5.13641e+06	6.32024e+06	5.77675e+06	5.98432e+06	3.85425e+06	5.91245e+06	2.06274e+06	6.09025e+06	5.17665e+06	5.70428e+06	5.2069e+06	4.27769e+06	6.69826e+06	6.31909e+06	4.42289e+06	5.43084e+06	5.26548e+06	4.44946e+06	5.11175e+06	4.94716e+06	6.70498e+06	7.01078e+06	1.29471e+06	6.36432e+06	7.27249e+06	6.47768e+06	4.80393e+06	1.8711e+06	4.94697e+06
M247T303	2,4-DB	246.994	303.332	248.001	2.72471	C10H10Cl2O3	C14404	[M-H]-	BioDeepDB	0.992348	neg	1	2.14011e+06	2.47688e+06	1.99388e+06	1.92639e+06	1.57546e+06	2.38314e+06	1.46344e+06	1.92353e+06	1.84015e+06	1.66624e+06	1.53803e+06	1.73919e+06	1.53844e+06	1.80183e+06	1.49958e+06	1.60114e+06	1.39192e+06	1.45149e+06	1.26213e+06	1.15208e+06	1.90577e+06	1.68442e+06	1.42205e+06	1.54228e+06	1.56105e+06	1.36442e+06	1.36771e+06	1.49053e+06	1.53418e+06	1.96042e+06	1.33024e+06	1.50349e+06	1.48502e+06	1.73775e+06	1.15988e+06	1.21922e+06	1.38346e+06
M219T560	2,4-Dichlorophenoxyacetic acid	218.963	559.532	219.969	1.99495	C8H6Cl2O3	C03664	[M-H]-	BioDeepDB	0.808455	neg	1	246241	306932	372756	67180.6	68636.7	634382	85548.7	94322.7	90965.3	90676.6	307646	86803.1	175183	80554.7	157083	957376	78863.8	59827.6	212117	326998	63920.4	43750.8	94377.9	38329	76378.7	58234.2	66644.2	51437.3	40414.8	92083.7	86804.5	558403	380591	57215.6	138294	452041	56169.9
M164T83	2,4-Dihydroxypteridine	164.029	83.2705	164.033	25.9585	C6H4N4O2	C03212	[M]+	BioDeepDB	0.81037	pos	1	3.81809e+06	1.86796e+06	3.81785e+06	492418	3.60351e+06	3.84715e+06	2.93828e+06	3.98535e+06	3.31516e+06	2.8135e+06	2.44588e+06	3.18748e+06	75801.9	643055	47254.4	2.15324e+06	3.3021e+06	2.00844e+06	4.53842e+06	4.23499e+06	2.45368e+06	3.38629e+06	1.43384e+06	533639	4.91153e+06	3.30114e+06	2.18176e+06	5.11877e+06	2.42548e+06	3.50471e+06	143688	2.78277e+06	5.75718e+06	2.84227e+06	2.41035e+06	30729.3	2.71848e+06
M183T468	2,4-Dinitrophenol	183.005	467.897	184.012	0.864203	C6H4N2O5	C02496	[M-H]-	mzCloud	0.584672	neg	1	2.78868e+06	2.95439e+06	3.49666e+06	2.10866e+06	3.40858e+06	3.17703e+06	1.90179e+06	2.27267e+06	3.23993e+06	3.06096e+06	3.76938e+06	2.41316e+06	1.6543e+06	4.11908e+06	2.14197e+06	2.61507e+06	4.39585e+06	2.43249e+06	1.8166e+06	2.97034e+06	1.9478e+06	3.15701e+06	2.7809e+06	1.55315e+06	2.14119e+06	2.03274e+06	1.86617e+06	1.70015e+06	1.96062e+06	2.60085e+06	3.08052e+06	3.2865e+06	2.78214e+06	2.67471e+06	1.63286e+06	2.44877e+06	2.42362e+06
M182T208	2,4-Dinitrotoluene	182.029	207.605	182.033	20.0468	C7H6N2O4	C11006	[M]+	BioDeepDB	0.778037	pos	1	2.34919e+06	3.06657e+06	2.44009e+06	2.55227e+06	2.63726e+06	1.85524e+06	1.22807e+06	1.19034e+06	1.08033e+06	1.18578e+06	2.08664e+06	1.37532e+06	2.16713e+06	1.463e+06	900794	2.34723e+06	1.91128e+06	1.42426e+06	2.70909e+06	3.27244e+06	1.87302e+06	1.02098e+06	2.16846e+06	1.65326e+06	2.16953e+06	1.27129e+06	807391	3.04501e+06	2.19019e+06	1.85398e+06	1.10514e+06	2.26436e+06	2.03075e+06	2.05718e+06	1.88009e+06	1.99345e+06	2.14146e+06
M215T160	2,4-DP	214.965	159.831	233.985	7.31626	C9H8Cl2O3	C11020	[M-H2O-H]-	MoNA	0.9986	neg	1	161061	141607	242959	167341	228963	175225	149604	148241	204700	295843	272807	212813	209101	203817	272292	224536	296538	316082	202153	244348	248132	172020	189552	244052	296688	299272	148240	309933	234902	219286	243584	464219	392409	221934	173083	169087	235717
M196T71_2	2,4,5-Trichlorophenol	195.927	71.2811	195.925	8.93653	C6H3Cl3O	C07101	[M]-	mzCloud	0.999375	neg	1	2.54886e+06	3.62581e+06	2.69718e+06	2.89976e+06	3.30224e+06	3.50792e+06	3.0788e+06	3.93232e+06	2.22152e+06	2.88127e+06	3.97036e+06	2.7034e+06	2.52082e+06	3.77593e+06	2.81414e+06	3.41823e+06	3.21705e+06	3.97107e+06	2.63404e+06	3.32932e+06	2.99472e+06	3.82106e+06	2.50292e+06	3.0015e+06	3.04084e+06	3.33118e+06	3.64695e+06	4.42184e+06	3.66824e+06	4.01914e+06	2.75652e+06	2.78675e+06	3.30505e+06	2.87706e+06	2.73973e+06	2.49487e+06	2.99052e+06
M327T80_2	2,4,6-Tribromphenol	326.769	80.079	327.773	9.43496	C6H3Br3O	C14454	[M-H]-	MoNA	0.999526	neg	1	1.09148e+06	1.1907e+06	2.45912e+06	2.55405e+06	1.14035e+06	1.72122e+07	915415	1.16561e+06	1.16493e+06	1.08972e+06	2.71091e+06	2.87221e+06	2.87677e+06	3.06736e+06	1.30559e+06	3.47121e+06	3.44269e+06	1.07914e+06	3.53109e+06	4.67983e+06	3.5628e+06	5.26257e+06	8.10411e+06	1.64534e+07	2.70732e+06	3.6202e+06	3.48592e+06	1.73384e+07	3.63562e+06	1.45008e+06	1.8421e+07	3.35269e+06	7.25342e+06	2.83422e+06	1.14388e+06	1.17594e+06	2.85659e+06
M189T69	2,6-Dichlorobenzamide	188.979	69.3749	188.975	19.6457	C7H5Cl2NO	C10934	[M]+	MoNA	1	pos	1	2.42037e+06	1.6661e+06	1.66819e+06	3.6895e+06	755182	1.56091e+06	731534	1.03561e+06	1.63663e+06	672949	1.52061e+06	1.48007e+06	1.63921e+06	1.26633e+06	1.21295e+06	1.17275e+06	1.88594e+06	1.30523e+06	783040	1.28707e+06	1.73107e+06	1.09668e+06	1.47565e+06	2.75594e+06	892430	862371	1.85937e+06	1.7567e+06	1.71608e+06	2.54182e+06	1.92261e+06	1.2606e+06	1.07923e+06	1.73214e+06	1.95228e+06	892682	1.31782e+06
M150T477	2,6-Diethylaniline	150.128	477.459	149.12	0.111088	C10H15N	C11001	[M+H]+	mzCloud	0.612786	pos	1	1.96099e+06	2.2426e+06	2.1314e+06	2.28886e+06	2.17884e+06	1.46587e+06	2.04021e+06	2.25941e+06	1.74965e+06	1.89194e+06	2.2014e+06	2.16501e+06	2.03156e+06	2.2189e+06	2.16117e+06	1.85641e+06	1.97836e+06	2.0483e+06	2.22197e+06	1.98585e+06	2.0275e+06	1.89945e+06	2.12667e+06	1.53677e+06	2.27704e+06	1.73263e+06	1.66614e+06	2.08432e+06	1.54562e+06	1.91357e+06	1.99475e+06	1.80569e+06	1.54081e+06	1.79581e+06	1.77171e+06	1.75747e+06	703344
M169T70	2,6-Dimethoxy-1,4-benzoquinone	169.047	69.5759	168.042	12.9086	C8H8O4	C10331	[M+H]+	MoNA	0.826781	pos	1	5.64561e+06	3.88712e+06	5.77135e+06	5.5773e+06	9.74758e+06	9.01904e+06	3.66647e+06	5.66428e+06	4.48463e+06	6.08244e+06	6.04345e+06	5.37246e+06	4.31821e+06	3.92128e+06	2.68284e+06	6.63234e+06	1.15313e+07	6.09651e+06	5.7116e+06	5.58703e+06	2.81705e+06	4.75073e+06	2.04633e+06	4.48678e+06	9.95059e+06	6.91658e+06	6.0553e+06	8.24806e+06	7.76319e+06	6.5381e+06	2.81579e+06	5.19038e+06	6.77874e+06	5.35954e+06	9.80417e+06	3.77705e+06	6.39682e+06
M155T512	2,6-Dimethoxyphenol	155.07	511.891	154.063	0.253681	C8H10O3	C10787	[M+H]+	BioDeepDB	3.98536e-08	pos	2	4.38046e+06	2.47635e+06	1.01073e+06	2.33193e+06	1.7127e+06	8.56357e+06	1.03938e+06	1.92533e+06	2.97933e+06	3.0903e+06	938396	8.07104e+06	1.54232e+06	9.51456e+06	1.79636e+06	5.91899e+06	3.87422e+06	2.84055e+06	1.77837e+06	2.09452e+06	1.41573e+06	1.47111e+06	2.62308e+06	5.69162e+06	2.60438e+06	2.20293e+06	1.58775e+06	536675	2.86089e+06	2.77299e+06	2.63825e+06	2.02902e+06	1.1832e+06	8.00692e+06	5.54032e+06	1.5614e+06	3.52875e+06
M121T499	2,6-Dimethylaniline	121.086	498.647	121.089	28.8499	C8H11N	C11004	[M]+	MoNA	0.979949	pos	1	587740	375872	1.22615e+06	602398	467525	787180	83005.7	390489	497068	691202	993157	621498	109482	577789	73199.1	780154	697652	167466	103603	703501	1.32405e+06	159587	733911	621531	484865	282552	474428	494320	483032	872466	28833	564936	926748	769935	78653.4	58142.8	111896
M322T557	2'-Deamino-2'-hydroxy-6'-dehydroparomamine	322.133	556.779	322.138	13.6704	C12H22N2O8	C20351	[M]+	BioDeepDB	0.948009	pos	1	0	8.0474e+07	22296.3	1.06501e+06	7.60653e+07	1.27816e+07	5.58314e+07	3.05427e+07	4.30219e+07	1.02832e+06	4.13181e+07	1.95425e+06	1.39113e+06	4.49956e+07	1.29672e+07	68344.4	1.60769e+07	2.70813e+07	38912	9.59679e+07	5.58093e+07	1.51907e+06	2.55731e+07	1.01833e+06	6.88122e+07	1.57992e+06	1.04703e+07	6.73787e+07	767723	5.50106e+07	1.17163e+07	0	0	28852.7	2.01241e+07	0	860509
M325T72	2'-Deamino-2'-hydroxyparomamine	325.16	72.314	324.153	0.485718	C12H24N2O8	C20353	[M+H]+	BioDeepDB	0.799423	pos	1	985325	807890	903895	796499	667355	900771	584483	519255	798335	610231	987745	745571	496239	678016	285097	790222	665662	649033	789848	637322	532321	511968	463275	507274	417192	516943	525188	697742	412088	540947	485832	1.04893e+06	887499	859167	583197	519195	581170
M465T617	2'-Dehydrokanamycin A	465.219	616.888	482.222	9.74318	C18H34N4O11	C20509	[M+H-H2O]+	BioDeepDB	0.734455	pos	1	557716	431638	161199	758436	807480	972002	622044	1.13576e+06	565654	116422	555075	585224	116820	677109	71418	602793	500144	132571	1.13999e+06	297665	176176	323093	271663	128987	361311	509017	281731	226866	613296	124465	105565	689295	552072	796447	229934	232003	337668
M304T474	2'-Deoxymugineic acid	304.129	474.32	304.127	6.39525	C12H20N2O7	C15485	[M]+	BioDeepDB	0.75131	pos	1	884542	22908.9	925732	412096	302929	73184.4	443283	823567	593016	45052.2	45281.2	615352	4034.07	559251	36134.5	808333	226583	511357	395749	0	292136	310275	41259.3	0	4533.83	0	0	418982	311100	3747.88	14267.8	488096	1.17516e+06	380152	528424	9396.3	340267
M366T501_2	2'-N-Acetylparomamine	366.186	500.92	365.18	3.98677	C14H27N3O8	C17582	[M+H]+	BioDeepDB	0.663889	pos	1	1.56417e+06	1.52672e+06	1.41296e+06	1.39506e+06	1.1109e+06	2.03709e+06	1.18029e+06	1.35285e+06	1.28292e+06	1.37082e+06	1.22869e+06	1.20499e+06	1.03264e+06	1.80034e+06	691348	2.06262e+06	2.14865e+06	1.19336e+06	1.3369e+06	1.47491e+06	1.03817e+06	1.82805e+06	1.28732e+06	1.37226e+06	1.04738e+06	1.01418e+06	987821	1.27706e+06	1.80908e+06	1.39287e+06	253061	1.32437e+06	1.36638e+06	1.45527e+06	956214	14840.9	65984.7
M280T205	2'-O-Methyladenosine	280.101	205.474	NULL	12.9579	C11H16N5O7P(C5H8O6PR)n(C5H8O6PR)n	C04779	[M-H]-	BioDeepDB	0.714002	neg	1	444365	559906	488624	479148	366549	735215	289788	212924	262126	120060	313126	283335	252778	310834	449760	411766	384487	306884	244567	423131	533856	557122	277127	669411	404573	322885	499622	300295	254853	627539	235948	317362	465956	318737	241639	359326	123537
M304T76	2',3'-Cyclic CMP	304.043	76.0012	305.041	28.3614	C9H12N3O7P	C02354	[M-H]-	BioDeepDB	0.837123	neg	1	189712	164656	146144	202773	110011	44497.7	182958	199817	105947	108554	137395	163315	96403.6	104160	162644	124927	149480	133198	39865.8	146537	205519	222424	121363	234877	125972	41744.8	197753	114914	135408	138721	180612	174062	125258	260480	152722	118146	223917
M181T129_1	2',6'-Dihydroxy-4'-methoxyacetophenone	181.051	128.969	182.058	0.315399	C9H10O4	C10680	[M-H]-	MoNA	0.64651	neg	1	2.8839e+06	1.03031e+06	1.89159e+06	1.07533e+06	1.04918e+06	1.93291e+06	1.14647e+06	938276	1.17872e+06	939985	822954	529984	1.23504e+06	1.14316e+06	1.29702e+06	1.12203e+06	2.41774e+06	1.1212e+06	506169	3.01031e+06	894490	883874	528517	1.26096e+06	880464	618154	2.19462e+06	909309	1.1448e+06	1.03177e+06	1.52286e+06	562086	1.54249e+06	4.64981e+06	776382	2.5411e+06	687352
M166T677	2(3H)-Benzothiazolethione	165.979	676.806	166.986	0.0834474	C7H5NS2	C14437	[M-H]-	MoNA	0.695601	neg	1	7.29463e+06	4.10088e+06	4.60843e+06	5.88913e+06	2.88928e+06	2.51666e+06	4.66267e+06	1.61869e+06	5.37305e+06	3.2917e+06	1.23011e+06	1.74935e+06	4.24733e+06	5.27478e+06	1.09263e+07	7.40842e+06	1.10007e+07	942148	3.09278e+06	3.37963e+06	296971	3.25028e+06	409369	3.04363e+06	485292	308245	185818	1.12799e+06	689220	3.15027e+06	4.49957e+06	6.12905e+06	3.65414e+06	1.82122e+07	4.12961e+06	849974	494008
M349T424_2	20-Carboxy-leukotriene B4	349.195	423.545	366.204	5.52863	C20H30O6	C05950	[M+H-H2O]+	BioDeepDB	0.933154	pos	1	411523	207978	378450	846391	151653	380735	190684	221039	436302	1.02041e+06	282126	195200	243420	229109	145704	515633	3.87871e+06	298438	234810	415995	209462	218989	1.1457e+06	1.04969e+06	383224	151623	378761	401564	497338	242825	706080	848028	163022	790020	271485	3.30656e+06	8.86601e+06
M321T693	20-HETE	321.241	693.449	320.235	2.88766	C20H32O3	C14748	[M+H]+	BioDeepDB	0.000238125	pos	2	282255	2.03068e+06	54309.1	303505	1.22475e+06	768645	171375	1.19596e+06	501458	1.09305e+06	450800	432179	1.17013e+06	982790	23173.4	3.32018e+06	222749	31388.8	15734.1	248073	959032	837949	6.97884e+06	345874	197273	948478	612660	178705	289556	5.72405e+06	69192	397647	868783	78797.5	156128	846799	334485
M351T697	20-Hydroxy-leukotriene B4	351.217	697.149	352.225	1.37906	C20H32O5	C04853	[M-H]-	MoNA	0.69412	neg	1	1.19293e+06	319956	951134	313081	1.00083e+06	1.00891e+06	989532	339068	260542	323228	253200	635722	1.14861e+06	1.64437e+06	218580	245558	1.38871e+06	64177.1	189454	54351.7	54909.6	181911	147043	120303	21766.3	161395	34149.6	84654.6	295906	75570.1	256412	94094.1	83290.1	336654	397854	1.11851e+06	257324
M480T534_2	20-Hydroxyecdysone	480.307	533.855	480.309	3.66861	C27H44O7	C02633	[M]+	mzCloud	0.61018	pos	1	2.32788e+06	3.43054e+06	3.82162e+06	4.00157e+06	1.99996e+06	6.29665e+06	3.05995e+06	2.07366e+06	3.0458e+06	3.52794e+06	4.96919e+06	4.83046e+06	3.63376e+06	5.64681e+06	2.34583e+06	6.05852e+06	3.6798e+06	4.55526e+06	3.91459e+06	6.08714e+06	4.99652e+06	3.5576e+06	5.19598e+06	5.70972e+06	2.86727e+06	3.84472e+06	2.43622e+06	4.20057e+06	3.22925e+06	2.80691e+06	681922	3.6143e+06	4.32119e+06	4.24506e+06	3.90269e+06	474639	950231
M401T797	20a,22b-Dihydroxycholesterol	401.345	797.021	418.345	7.8212	C27H46O3	C05501	[M+H-H2O]+	BioDeepDB	0.683071	pos	1	6.33562e+07	2.61136e+07	6.97178e+07	6.59908e+07	6.89143e+07	8.8753e+07	2.23266e+07	6.18463e+07	8.3051e+07	1.79251e+07	4.36717e+07	3.8256e+07	1.3947e+07	1.49138e+07	5.07641e+06	7.26032e+07	7.76326e+07	7.13491e+06	5.39576e+07	4.27414e+07	3.63381e+07	7.88997e+06	3.16056e+07	1.93704e+07	7.53699e+07	2.93677e+07	2.74233e+07	3.94476e+07	6.70148e+07	3.27527e+07	2.34831e+07	7.55441e+07	7.72967e+07	9.06851e+07	8.61331e+07	1.51533e+07	1.96984e+07
M347T651	21-Deoxycortisol	347.229	650.564	346.214	22.4398	C21H30O4	C05497	[M+H]+	BioDeepDB	1.34585e-05	pos	2	493673	422326	464027	190857	461465	304818	365815	607118	441675	542997	267428	40314.6	465012	353692	0	645874	734901	472548	355827	155528	502335	443234	13130	109038	934699	347577	172915	960743	432351	523743	1.03976e+06	25269.8	204911	236034	253299	25429.7	490339
M332T591	21-Hydroxypregnenolone	332.213	591.482	332.235	12.8498	C21H32O3	C05485	[M]+	BioDeepDB	0.856601	pos	1	5.18506e+06	4.61744e+06	5.18666e+06	4.99811e+06	7.40767e+06	4.92985e+06	4.59534e+06	3.99155e+06	4.64388e+06	5.95975e+06	4.44802e+06	5.59325e+06	4.28196e+06	9.58679e+06	2.22937e+06	3.92403e+06	6.82509e+06	5.29616e+06	2.4123e+06	3.53971e+06	3.50338e+06	5.71143e+06	5.26287e+06	5.63584e+06	3.59367e+06	4.99501e+06	2.72674e+06	3.14259e+06	4.81152e+06	4.27011e+06	130503	3.21429e+06	1.31161e+06	946320	1.33391e+06	292480	1.13219e+06
M428T819_1	24,25-Dihydrolanosterol	428.372	818.637	428.402	3.16146	C30H52O	C05109	[M]+	BioDeepDB	0.61874	pos	1	1.0224e+08	3.91102e+07	6.69584e+07	7.10179e+07	1.03059e+08	1.00931e+08	2.4433e+07	3.44027e+07	1.95283e+07	1.49264e+07	3.26132e+07	3.89616e+07	1.24377e+07	1.62684e+07	6.53674e+06	1.28482e+08	4.98332e+07	7.36866e+06	5.51831e+07	1.04882e+07	6.70249e+07	1.41839e+07	5.50211e+07	6.52707e+06	8.321e+07	4.81278e+07	3.22527e+07	6.57885e+07	8.93499e+07	4.76446e+07	1.62288e+07	5.51078e+07	2.01531e+08	1.31801e+08	1.10773e+08	1.71776e+07	4.31846e+07
M401T546_1	25-Hydroxycholesterol	401.086	546.193	402.35	4.39002	C27H46O2	C15519	[M-H]-	BioDeepDB	1.79935e-05	neg	2	2.09033e+07	9.20554e+06	2.06002e+07	2.03521e+07	2.41663e+07	2.23187e+07	1.93023e+07	1.83977e+07	1.81492e+07	1.85285e+07	2.0653e+07	1.80605e+07	1.7838e+07	1.6664e+07	2.06266e+07	1.93816e+07	5.07462e+06	2.08854e+07	1.60268e+07	1.76789e+07	1.97266e+07	1.84762e+07	1.92615e+07	1.57227e+07	1.96469e+07	5.26147e+06	1.54501e+07	1.93385e+07	1.8188e+07	1.98209e+07	1.97844e+07	5.12782e+06	1.8575e+07	5.45675e+06	2.02539e+07	2.18784e+07	1.90093e+07
M480T663	26-Hydroxyecdysone	480.276	662.931	480.309	3.58578	C27H44O7	C16499	[M]+	BioDeepDB	3.02021e-17	pos	2	87740.3	989994	0	30678.7	19964	1.05659e+06	236336	25333.8	25682.7	1.48383e+06	0	465766	7360.57	2.95941e+06	6262.61	5401.68	383188	12468.6	30817	46908.5	78350.5	147524	18294.9	793889	421484	362737	25390.8	723499	1.70509e+06	660191	94785.5	37062.2	330461	46494.7	45763.1	32995.5	1.09659e+06
M683T715_2	27-O-Demethylrifamycin SV	683.291	714.652	683.294	4.83548	C36H45NO12	C14727	[M]+	BioDeepDB	0.689612	pos	1	1.60467e+06	105592	354033	736643	483324	305738	700289	1.25076e+06	1.27838e+06	1.12545e+06	1.51428e+06	149268	944999	80412.3	4785.35	420566	0	109831	216460	521987	179988	662656	101863	178095	28333.8	131923	575051	219926	590989	154506	21778.2	661518	38417.3	609621	728107	109924	986662
M167T821	3-(2-Hydroxyphenyl)propanoic acid	167.07	821.496	166.063	0.223797	C9H10O3	C01198	[M+H]+	BioDeepDB	4.00598e-23	pos	2	4.06504e+07	2.56725e+07	2.48892e+07	2.52634e+07	3.62425e+07	3.4112e+07	3.04491e+07	1.75415e+07	2.72591e+07	2.56156e+07	3.67004e+07	3.13652e+07	2.05816e+07	3.8398e+07	1.22181e+07	3.26573e+07	2.8815e+07	2.35206e+07	4.16822e+07	3.02754e+07	4.18914e+07	3.14084e+07	4.3985e+07	2.81895e+07	3.55961e+07	4.95017e+07	4.10715e+07	3.69372e+07	3.59548e+07	3.18887e+07	9.91521e+06	3.4943e+07	3.58767e+07	3.70348e+07	4.74503e+07	1.40032e+07	3.71956e+07
M209T451	3-(3,4-Dihydroxy-5-methoxy)-2-propenoic acid	209.045	451.12	210.053	0.491118	C10H10O5	C05619	[M-H]-	BioDeepDB	0.592642	neg	1	6.31338e+06	6.22173e+06	6.10262e+06	5.98441e+06	5.99483e+06	5.90525e+06	5.31716e+06	5.67395e+06	5.47568e+06	5.48245e+06	5.51103e+06	5.59365e+06	5.30357e+06	5.27228e+06	5.50523e+06	5.41242e+06	5.20023e+06	4.96499e+06	5.20068e+06	4.80526e+06	4.73832e+06	4.66192e+06	4.79766e+06	4.45498e+06	4.52683e+06	4.57214e+06	4.57265e+06	4.56737e+06	4.68651e+06	4.53383e+06	4.62723e+06	4.65607e+06	4.59664e+06	4.55456e+06	4.43451e+06	4.72816e+06	4.31528e+06
M199T90	3-(3,4-Dihydroxyphenyl)lactic acid	199.069	89.8025	198.053	27.7151	C9H10O5	C01207	[M+H]+	BioDeepDB	0.824814	pos	1	185658	1.42257e+06	293938	1.0443e+06	1.35835e+06	829767	1.53218e+06	307619	845087	1.16804e+06	554620	1.33474e+06	388123	154939	139088	1.51976e+06	1.60216e+06	1.22227e+06	2.20733e+06	2.73513e+06	1.35662e+06	662193	767270	894983	1.10652e+06	1.0619e+06	1.05358e+06	1.37944e+06	211341	293173	101169	278813	159596	208021	536177	95765.6	495878
M196T461	3-(3,4-Dihydroxyphenyl)pyruvate	196.039	461.023	196.037	9.85849	C9H8O5	C04045	[M]+	BioDeepDB	0.934805	pos	1	467052	147625	189380	357229	475934	843994	768336	753930	984407	281982	305959	291555	291842	2.25641e+06	296520	266837	1.90521e+06	855819	1.37061e+06	325499	1.23139e+06	674152	1.75344e+06	637742	483419	577982	2.10685e+06	5.63777e+06	667088	1.19868e+06	244132	353464	353888	760578	230166	235800	1.00125e+06
M269T652	3-(4-Hydroxyphenyl)-1-(4-hydroxy-2-methoxyphenyl)-2-propen-1-one	269.081	652.16	270.089	1.8194	C16H14O4	C15531	[M-H]-	MoNA	0.734433	neg	1	2.26765e+06	2.39701e+06	2.06186e+06	2.24957e+06	2.25148e+06	2.22808e+06	1.91555e+06	1.9906e+06	1.66107e+06	1.74241e+06	1.64845e+06	1.90856e+06	1.81474e+06	1.96566e+06	2.08797e+06	1.98114e+06	1.80679e+06	608791	1.77726e+06	647040	915135	458951	882728	535795	843748	1.02074e+06	685915	487960	517871	1.49125e+06	542201	1.6899e+06	378877	1.54647e+06	1.67389e+06	1.58869e+06	1.83062e+06
M869T581_4	3-(Methylthio)propanoyl-CoA	869.189	580.647	869.129	2.16899	C25H42N7O17P3S2	C20870	[M]+	BioDeepDB	0.633478	pos	1	1.04664e+06	1.43575e+06	652997	1.72842e+06	739178	2.64361e+06	1.92864e+06	1.63381e+06	880242	1.67822e+06	2.04027e+06	1.95552e+06	1.3727e+06	3.4666e+06	681230	1.90763e+06	1.83164e+06	1.51773e+06	1.43196e+06	1.77418e+06	1.73612e+06	2.41482e+06	1.66321e+06	3.0626e+06	1.49836e+06	412435	1.50706e+06	1.50077e+06	1.88719e+06	1.60356e+06	222695	1.17313e+06	1.15608e+06	1.18223e+06	1.06198e+06	141323	245365
M199T282	3-(Uracil-1-yl)-L-alanine	199.061	281.886	199.059	9.19143	C7H9N3O4	C03584	[M]-	MoNA	0.999456	neg	1	1.03249e+06	104740	190948	376182	356242	175337	188347	160184	772965	709164	139281	1.57599e+06	378093	253272	628442	2.28818e+06	267536	768994	615502	424488	113717	488641	71769.1	1.30531e+06	726699	197281	156781	319752	485045	836115	426214	177281	150164	2.11379e+06	1.05043e+06	104816	406678
M208T155	3-[(1-Carboxyvinyl)oxy]benzoate	208.04	155.488	208.037	11.7527	C10H8O5	C20772	[M]+	BioDeepDB	0.831912	pos	1	327219	690069	662424	609109	330185	577588	285171	292613	628523	307572	259797	649210	603708	293211	279269	672459	527671	541813	716029	277314	539574	297704	274367	769742	591621	387002	636169	262963	259550	280884	278660	924668	275382	631548	264315	421913	730862
M201T74	3-[(1R,2S,5R,6S)-5-Hydroxy-7-oxabicyclo[4.1.0]heptan-2-yl]-2-oxopropanoate	201.072	73.5334	200.069	17.1516	C9H12O5	C21087	[M+H]+	BioDeepDB	0.950516	pos	1	1.57375e+06	1.50487e+06	779196	1.36728e+06	1.98722e+06	1.93088e+06	1.92096e+06	1.38484e+06	1.73687e+06	2.16461e+06	1.95029e+06	2.10831e+06	1.65427e+06	2.43377e+06	4.97564e+06	3.0223e+06	2.58103e+06	1.44979e+06	1.53939e+06	1.76175e+06	1.59093e+06	2.20351e+06	2.48925e+06	2.10622e+06	2.07149e+06	1.85315e+06	1.93604e+06	1.70047e+06	1.78363e+06	3.04417e+06	3.56988e+06	3.14624e+06	2.38302e+06	2.22116e+06	1.6953e+06	310118	2.3279e+06
M120T70	3-aci-Nitropropanoate	120.024	70.0823	119.022	10.8578	C3H5NO4	C03071	[M+H]+	BioDeepDB	0.851693	pos	1	1.22267e+06	4.92516e+06	5.15776e+06	3.45461e+06	5.35039e+06	3.77743e+06	8.24973e+06	5.50196e+06	4.3642e+06	1.88498e+06	4.91468e+06	4.48252e+06	5.74794e+06	1.1505e+06	9.03407e+06	4.96989e+06	3.42153e+06	5.45175e+06	4.51868e+06	5.95353e+06	3.89229e+06	4.53079e+06	3.73698e+06	3.76312e+06	5.18104e+06	5.85472e+06	5.9567e+06	4.27677e+06	764881	5.02949e+06	1.25351e+06	4.47539e+06	4.57914e+06	4.21733e+06	3.52805e+06	5.41159e+06	689772
M531T710	3-alpha(S)-Strictosidine	531.212	709.529	530.226	5.7539	C27H34N2O9	C03470	[M+H]+	BioDeepDB	0.833971	pos	1	910344	490393	998600	716410	981258	1.06634e+06	566540	2.89996e+06	1.7974e+06	1.66992e+06	3.8243e+06	659927	925767	613693	430165	309669	538106	831792	200594	546347	419153	397641	3.33182e+06	221417	103838	736626	369040	543681	444831	622011	409379	1.17745e+06	812765	1.77655e+06	546756	131041	1.07595e+06
M180T356	3-Amino-3-(4-hydroxyphenyl)propanoate	180.066	355.592	181.074	0.721432	C9H11NO3	C04368	[M-H]-	mzCloud	0.605864	neg	1	5.03776e+06	1.15475e+06	1.33302e+06	1.5749e+06	1.13306e+06	396861	760863	1.50049e+06	3.38768e+06	2.7345e+06	476949	1.03844e+07	1.82417e+06	371165	3.34122e+06	1.02068e+07	2.04477e+06	4.20083e+06	963450	2.86857e+06	768341	522064	644592	5.56271e+06	3.11759e+06	981062	1.44441e+06	1.02837e+06	1.80837e+06	4.4829e+06	1.69588e+06	568046	1.3291e+06	1.04787e+07	4.04303e+06	920046	2.50639e+06
M154T259_1	3-Amino-4-hydroxybenzoate	154.049	259.485	153.043	3.94536	C7H7NO3	C12115	[M+H]+	BioDeepDB	0.00103152	pos	2	5.87966e+06	5.30114e+06	4.80705e+06	8.18684e+06	3.92573e+06	1.43823e+06	1.73388e+06	5.92852e+06	5.28476e+06	1.58135e+07	1.33182e+07	1.36438e+07	5.31574e+06	7.40003e+06	2.57004e+06	7.19318e+06	1.76123e+07	5.04192e+06	9.9481e+06	6.5282e+06	1.20999e+07	8.73239e+06	3.41837e+06	3.80031e+06	4.90478e+06	5.90998e+06	6.59878e+06	3.82571e+06	1.12314e+07	1.75235e+07	3.0495e+06	1.11585e+07	4.83295e+06	8.0631e+06	3.84274e+06	5.35808e+06	5.87492e+06
M259T702	3-Androstanol	259.238	701.624	276.245	0.24355	C19H32O	C15638	[M+H-H2O]+	BioDeepDB	0.720213	pos	1	669942	3.51891e+06	1.52054e+06	969399	1.00665e+07	781291	4.59066e+06	2.91205e+06	2.67479e+06	5.828e+06	4.53312e+06	2.07206e+06	7.38148e+06	2.46754e+06	1.56206e+06	1.2126e+06	7.23151e+06	4.61595e+06	640487	555108	235160	7.36485e+06	882645	1.20374e+06	630019	8.74048e+06	1.36881e+06	4.23484e+06	1.24371e+06	443374	939743	688875	417059	2.71347e+06	266863	896119	4.86034e+06
M193T330	3-Carbamoyl-2-phenylpropionaldehyde	193.069	329.699	193.074	1.60445	C10H11NO3	C16587	[M]+	BioDeepDB	0.666852	pos	1	6.55825e+06	4.02701e+06	3.28965e+06	3.75116e+06	2.4756e+06	3.57025e+06	3.08743e+06	2.20296e+06	2.93019e+06	2.89095e+06	3.57502e+06	4.01512e+06	2.06631e+06	4.40131e+06	672000	3.10871e+06	1.90867e+06	1.93107e+06	1.9534e+06	3.23044e+06	2.39063e+06	3.44187e+06	2.00748e+06	2.14344e+06	3.44801e+06	2.26195e+06	2.10755e+06	3.3798e+06	2.45658e+06	3.76733e+06	1.4735e+06	3.51521e+06	4.48328e+06	4.00683e+06	2.58008e+06	871445	3.38603e+06
M429T813	3-Dehydro-2-deoxyecdysone	429.3	813.356	446.303	9.4292	C27H42O5	C16497	[M+H-H2O]+	MetaDNA	0.028072	pos	2	2.41661e+07	1.21668e+07	4.69143e+07	3.187e+07	9.95202e+06	1.51204e+07	4.18179e+07	2.55249e+07	2.40755e+07	4.81306e+06	1.68356e+07	2.9718e+07	1.62255e+07	2.55429e+07	4.79634e+06	6.14206e+07	4.00519e+07	1.53482e+07	2.40198e+07	1.36972e+07	1.09688e+07	1.3813e+07	2.17421e+07	3.80245e+07	9.23518e+06	1.50326e+07	8.40321e+06	1.90267e+07	5.34954e+07	6.79096e+06	2.97466e+06	7.21001e+06	1.99532e+07	1.1904e+07	1.05208e+07	3.68637e+06	1.61874e+07
M445T538_2	3-Dehydroecdysone	445.291	537.899	462.298	0.0228443	C27H42O6	C02513	[M+H-H2O]+	BioDeepDB	0.653992	pos	1	1.44202e+08	1.26052e+08	1.80644e+08	1.4384e+08	1.16256e+08	2.15057e+08	1.0032e+08	1.4496e+08	1.9886e+08	1.12701e+08	1.13898e+08	1.47047e+08	1.08767e+08	2.32756e+08	7.22375e+07	1.43505e+08	1.38197e+08	1.55499e+08	1.63445e+08	1.84952e+08	1.57101e+08	1.84502e+08	1.46915e+08	1.18554e+08	9.1948e+07	7.81206e+07	9.85511e+07	9.80901e+07	1.21543e+08	1.54023e+08	2.82535e+07	1.35718e+08	8.75569e+07	1.29364e+08	1.01435e+08	2.03082e+07	6.23113e+07
M173T107	3-Dehydroshikimate	172.977	107.43	172.037	1.46916	C7H8O5	C02637	[M+H]+	BioDeepDB	0.225976	pos	2	3.50244e+07	2.72026e+07	2.78098e+07	3.04331e+07	1.36361e+07	1.2515e+07	1.33589e+07	3.44458e+07	3.39832e+07	1.22812e+07	1.26779e+07	2.18302e+07	2.48055e+07	2.97916e+07	1.57016e+07	2.15662e+07	2.05596e+07	1.2538e+07	3.11812e+07	1.16944e+07	3.63305e+07	3.22659e+07	3.39402e+07	2.94845e+07	1.19129e+07	2.77002e+07	3.09884e+07	3.13438e+07	3.26416e+07	2.81436e+07	1.37612e+07	1.37238e+07	3.26053e+07	3.98296e+07	2.64169e+07	2.22239e+07	3.00106e+07
M299T748	3-Dehydrosphinganine	299.276	747.865	299.282	20.476	C18H37NO2	C02934	[M]+	BioDeepDB	0.83977	pos	1	1.2274e+06	132987	1.55445e+06	352480	193545	819964	378911	1.09461e+06	940767	169285	213698	209423	207393	980960	164074	739284	1.09622e+06	125661	129855	125753	562353	72126.6	1.03495e+06	544397	610891	175254	651499	431909	195481	816680	196413	896707	1.66516e+06	1.28019e+06	521442	153700	2.18141e+06
M222T102	3-Deoxy-lyxo-heptulosaric acid	222.037	101.636	222.038	2.6095	C7H10O8	C21044	[M]-	MoNA	0.992084	neg	1	128050	79416.4	139049	139510	93756.1	150185	107864	144932	124582	179195	94170.6	110820	231981	228747	210059	254428	185227	201317	95450.5	304255	261850	197951	150069	209209	319362	246763	189115	259710	244461	338206	213116	279917	274259	156923	331556	365386	285362
M249T89	3-Dimethylallyl-4-hydroxyphenylpyruvate	249.106	88.6772	248.105	24.2851	C14H16O4	C12456	[M+H]+	MetaDNA	0.0564036	pos	2	1.71881e+06	3.62098e+06	3.6368e+06	4.45366e+06	4.34242e+06	1.48758e+06	3.65594e+06	1.50165e+06	6.24804e+06	4.45437e+06	4.87105e+06	4.84768e+06	3.74345e+06	4.986e+06	2.07755e+06	6.40504e+06	1.25865e+06	1.09428e+06	1.76376e+06	1.43049e+06	901118	4.75223e+06	3.39081e+06	4.07655e+06	961691	3.78403e+06	1.1837e+06	1.30403e+06	5.2612e+06	3.68488e+06	1.56229e+06	1.1009e+06	791691	5.08168e+06	1.19573e+06	1.88827e+06	4.58765e+06
M464T731	3-Epiecdysone	464.281	731.106	464.314	2.66344	C27H44O6	C16496	[M]+	BioDeepDB	3.98801e-25	pos	2	4.55154e+06	7.09373e+06	3.45747e+06	969551	2.66914e+06	1.59229e+07	1.30973e+07	5.63895e+06	2.81408e+06	2.17751e+07	71920.9	9.41514e+06	1.02466e+06	2.47129e+07	623803	1.80531e+06	2.34047e+07	2.20506e+06	1.10883e+06	3.74085e+06	5.39073e+06	9.03243e+06	4.9748e+06	1.27677e+07	8.13477e+06	1.32663e+07	3.08626e+06	2.13722e+07	8.36312e+06	7.05403e+06	2.12144e+06	1.87506e+06	1.59605e+07	3.31309e+06	932149	69595.1	4.68272e+07
M372T757	3-Geranylgeranylindole	372.299	757.003	389.308	4.02244	C28H39N	C20525	[M+H-H2O]+	BioDeepDB	0.616351	pos	1	697871	129024	7.88642e+06	3.38225e+06	2.24802e+06	1.83346e+06	1.08812e+06	403993	1.48775e+06	653307	662253	1.09766e+06	106661	2.23007e+06	81248.9	2.6351e+06	1.27148e+07	3.09927e+06	2.92015e+06	1.23105e+06	209819	663133	1.06774e+06	212439	1.78172e+06	2.18604e+06	456926	249683	1.2881e+06	92433.2	180677	3.6848e+06	3.70805e+06	2.62843e+06	1.67908e+06	172002	2.79898e+06
M980T664_19	3-Hydroxy-3-(4-methylpent-3-en-1-yl)glutaryl-CoA	980.191	663.687	979.22	15.9248	C32H52N7O20P3S	C04675	[M+H]+	BioDeepDB	0.847384	pos	1	1.10011e+07	3.23917e+06	6.63839e+07	7.80974e+06	9.45625e+06	1.11888e+07	1.96788e+07	2.89173e+07	1.86479e+07	5.8244e+06	1.78654e+07	1.38547e+07	6.17509e+06	1.73866e+07	6.22817e+06	1.62451e+07	1.77977e+07	8.59869e+06	2.28859e+07	2.36204e+07	1.70362e+07	2.99325e+06	2.59337e+07	8.97309e+06	1.38808e+07	6.73213e+06	3.95237e+07	2.416e+07	1.01146e+07	7.18724e+06	2.99268e+06	1.7875e+07	3.7716e+07	1.72464e+07	1.34295e+07	9.49996e+06	2.25159e+07
M868T499_1	3-Hydroxy-3-(methylthio)propanoyl-CoA	868.091	499.433	885.124	29.0584	C25H42N7O18P3S2	C20968	[M+H-H2O]+	BioDeepDB	0.902044	pos	1	487319	158347	623789	1.02328e+06	439629	1.3538e+06	216171	1.42238e+06	1.22648e+06	467362	677805	562145	350301	1.07429e+06	107964	739384	1.69303e+06	703832	766621	1.23385e+06	704405	425954	1.00424e+06	1.13983e+06	1.48518e+06	1.72564e+06	367232	1.77939e+06	515530	731999	30187.2	48100.6	234790	778219	402219	82894.2	85814.9
M152T702	3-Hydroxyanthranilic acid	152.035	702.427	153.043	0.0518459	C7H7NO3	C00632	[M-H]-	BioDeepDB	0.041987	neg	2	1.71575e+06	1.65328e+06	1.59574e+06	1.45897e+06	1.68422e+06	1.5415e+06	1.52128e+06	1.6408e+06	1.70561e+06	1.51524e+06	1.62921e+06	1.58426e+06	1.77853e+06	2.29465e+06	1.69094e+06	1.55319e+06	1.54022e+06	824398	1.38849e+06	751232	751878	987863	813427	982521	874669	722441	699011	973581	1.1034e+06	943401	1.11631e+06	718114	840404	920905	928796	1.88334e+06	760877
M125T61_1	3-Hydroxybenzyl alcohol glucoside	125.06	61.1172	124.052	0.682939	C7H8O2	C03351	[M+H]+	BioDeepDB	0.621817	pos	1	761178	2.59776e+06	1.06062e+06	765629	779087	746383	2.16278e+06	792343	2.69541e+06	3.78632e+06	1.01995e+06	255754	747854	4.59436e+06	1.12963e+06	4.62818e+06	3.10834e+06	1.68342e+06	1.42665e+06	770085	5.32886e+06	3.20781e+06	2.51574e+06	862365	1.24597e+06	751879	163607	742480	751980	1.17741e+06	133170	2.76029e+06	772210	807427	3.77477e+06	243910	4.82617e+06
M854T579_1	3-Hydroxybutyryl-CoA	854.159	579.121	853.152	0.0215435	C25H42N7O18P3S	C03561	[M+H]+	BioDeepDB	0.584829	pos	1	1.75604e+06	960391	1.40728e+06	1.1637e+06	1.32996e+06	2.06955e+06	797501	1.24409e+06	1.34612e+06	1.11535e+06	1.37916e+06	1.12992e+06	1.03868e+06	2.12421e+06	162554	721752	1.14434e+06	985334	1.30072e+06	784297	1.05327e+06	889029	1.09066e+06	2.13882e+06	1.03824e+06	650540	662512	837940	773654	476621	52994.9	506065	712827	446075	304761	61124.4	348402
M219T87_2	3-Hydroxyflavone	219.045	87.0562	238.063	2.38399	C15H10O3	C01495	[M-H2O-H]-	BioDeepDB	0.991549	neg	1	1.47843e+06	3.0727e+06	950373	1.16949e+06	1.59436e+06	2.2639e+06	4.64146e+06	2.03359e+06	2.7758e+06	975350	1.72137e+06	827336	784683	3.38241e+06	2.4032e+06	860290	1.97056e+06	2.08909e+06	934251	3.05965e+06	2.65244e+06	1.6616e+06	4.85863e+06	1.3361e+06	3.09803e+06	856048	589972	2.28125e+06	1.35563e+06	1.99207e+06	8.75063e+06	775280	711783	1.15123e+06	1.19911e+06	828236	524601
M151T605	3-Hydroxyphenylacetic acid	151.04	604.995	152.047	0.44129	C8H8O3	C05593	[M-H]-	MoNA	0.000395083	neg	2	1.559e+06	2.23194e+06	1.48881e+06	1.36977e+06	1.6957e+06	1.72288e+06	1.3651e+06	1.48523e+06	2.52712e+06	1.52615e+06	2.79799e+06	1.46375e+06	1.72361e+06	2.21327e+06	1.98307e+06	3.05468e+06	2.01211e+06	3.76847e+06	1.787e+06	1.99519e+06	4.64421e+06	982626	3.92705e+06	455593	1.2552e+06	3.43986e+06	1.22094e+06	558991	1.12661e+06	2.1207e+06	600787	1.45876e+06	1.03516e+06	1.21901e+06	1.19306e+06	1.1173e+06	1.0958e+06
M159T468	3-Hydroxyvalproic acid	159.103	468.01	160.11	0.635493	C8H16O3	C16651	[M-H]-	BioDeepDB	0.100291	neg	2	3.92443e+06	9.21402e+06	7.48835e+06	1.20845e+07	7.64666e+06	1.30418e+07	4.33175e+06	4.35717e+06	1.08333e+07	6.55797e+06	6.26287e+06	4.39696e+06	5.82406e+06	8.16127e+06	6.34338e+06	6.64931e+06	1.25429e+07	5.24317e+06	1.44136e+07	8.17552e+06	6.28895e+06	1.40022e+07	3.43212e+06	5.98618e+06	9.7145e+06	5.58616e+06	3.87962e+06	4.99331e+06	5.25053e+06	4.21984e+06	3.97659e+06	5.35301e+06	7.67738e+06	7.95929e+06	2.64573e+06	4.75189e+06	5.04171e+06
M156T775	3-Indoleacetonitrile	156.12	775.327	156.069	2.51132	C10H8N2	C02938	[M]+	BioDeepDB	0.00262702	pos	2	2.14509e+07	2.03819e+07	1.78562e+07	1.85164e+07	2.11752e+07	1.78393e+07	6.08782e+07	1.70203e+07	1.67586e+07	1.79255e+07	1.78269e+07	2.88366e+07	1.64674e+07	2.09174e+07	2.49011e+07	1.90391e+07	1.49788e+07	1.35846e+07	3.06986e+07	1.43898e+07	2.29226e+07	1.81538e+07	2.63004e+07	2.32456e+07	2.67479e+07	2.07968e+07	3.26562e+07	2.44035e+07	2.28023e+07	2.06822e+07	1.75767e+07	3.35224e+07	1.78337e+07	2.10699e+07	2.65053e+07	2.56972e+07	2.02694e+07
M204T690	3-Indolebutyric acid	204.102	690.076	203.095	0.507957	C12H13NO2	C11284	[M+H]+	MoNA	0.69007	pos	1	2.47664e+06	495777	892891	919550	566795	268786	800087	831052	934284	829519	984215	1.37574e+06	293900	452213	67069	1.39474e+06	1.61436e+06	998212	844389	698273	476472	1.63559e+06	330373	1.42439e+06	590964	1.61067e+06	725127	992275	2.6866e+06	685362	76217.9	265417	904481	1.07195e+06	561642	59181.7	951350
M165T69	3-Methoxy-4-hydroxyphenylglycolaldehyde	165.051	69.3231	182.058	3.61887	C9H10O4	C05583	[M+H-H2O]+	BioDeepDB	0.668705	pos	1	450109	315032	537729	392208	993464	750679	358894	382480	380173	647472	545302	468986	343662	379186	446656	714855	1.08965e+06	766629	541965	639955	392240	214517	417460	469220	1.17487e+06	726730	495508	1.04481e+06	872281	247782	370832	400287	709226	456848	718556	412613	847231
M168T95	3-Methoxyanthranilate	168.065	95.1471	167.058	0.014824	C8H9NO3	C05831	[M+H]+	BioDeepDB	0.612683	pos	1	3.37474e+06	1.58894e+06	2.07575e+06	1.69483e+06	2.7119e+06	1.97236e+06	1.124e+06	768838	354673	3.81973e+06	1.84167e+06	1.37829e+06	851568	1.85571e+06	702285	5.00994e+06	4.35657e+06	2.65989e+06	868678	3.01634e+06	1.89015e+06	983660	892806	2.34858e+06	2.70083e+06	2.38519e+06	988911	853882	3.4566e+06	4.22238e+06	831596	4.94531e+06	637947	4.70678e+06	6.10294e+06	844064	2.91657e+06
M162T87	3-Methyl-3-hydroxypentanedioate	162.049	87.1234	162.053	25.0822	C6H10O5	C03761	[M]-	mzCloud	0.802217	neg	1	1.16795e+07	1.27876e+07	1.21909e+07	1.15786e+07	1.15938e+07	1.24864e+07	1.03781e+07	1.13673e+07	1.14872e+07	1.08718e+07	1.04452e+07	1.10737e+07	1.07557e+07	1.07191e+07	9.70805e+06	1.05321e+07	1.14584e+07	9.99965e+06	1.2053e+07	1.11233e+07	9.26022e+06	9.55964e+06	9.28462e+06	9.46709e+06	1.03451e+07	8.90817e+06	9.09038e+06	1.06019e+07	9.98558e+06	9.44547e+06	7.01686e+06	8.94548e+06	7.91261e+06	8.13576e+06	6.70739e+06	6.63892e+06	7.72841e+06
M195T821	3-Methyl-L-tyrosine	195.101	821.484	195.089	0.959065	C10H13NO3	C20800	[M]+	BioDeepDB	0.104635	pos	2	9.01418e+07	6.74772e+07	6.45378e+07	6.70878e+07	8.5236e+07	7.87229e+07	7.12365e+07	4.86888e+07	6.96432e+07	5.65856e+07	8.72498e+07	7.87869e+07	4.90988e+07	9.30937e+07	2.89141e+07	8.48924e+07	6.71583e+07	5.3038e+07	1.10092e+08	7.35572e+07	8.94713e+07	7.45154e+07	1.0486e+08	7.11713e+07	8.7219e+07	1.16895e+08	1.0818e+08	8.4145e+07	7.75608e+07	7.40095e+07	2.20262e+07	7.72197e+07	8.08976e+07	8.34466e+07	9.10775e+07	3.42483e+07	7.87572e+07
M851T798_2	3-Methylcrotonyl-CoA	851.403	798.448	849.157	6.33795	C26H42N7O17P3S	C03069	[M+H]+	BioDeepDB	0.640278	pos	1	3.90468e+07	1.60182e+08	5.66885e+07	5.16118e+07	1.88644e+08	7.29262e+07	3.77383e+07	1.81435e+07	2.44109e+07	5.40764e+06	8.03347e+06	2.86279e+07	1.23881e+06	1.56562e+07	2.81103e+06	6.79692e+06	5.4256e+07	1.00423e+06	0	2.32118e+07	2.7722e+07	1.65097e+07	8.17036e+07	1.45582e+07	4.98725e+07	6.39673e+06	9.16047e+06	3.91303e+07	5.95373e+07	1.40395e+08	1.22831e+07	2.07113e+07	2.35232e+07	2.34933e+07	9.15078e+07	201702	3.60241e+06
M138T227	3-Methylcrotonylglycine	138.056	226.832	157.074	3.41966	C7H11NO3	C20828	[M-H2O-H]-	MoNA	0.993812	neg	1	599793	451126	360276	434914	561925	511745	324643	423472	394076	418257	248232	351940	224074	443823	394473	386772	356318	374391	419306	49869.6	140583	80179.8	157160	78168.8	270966	253079	59737.7	141454	79545.3	349382	150252	480483	328702	26390.5	452411	27246.1	455571
M166T319	3-Methylguanine	166.072	318.998	165.065	0.0096647	C6H7N5O	C02230	[M+H]+	MoNA	0.984381	pos	1	1.10571e+06	862964	1.68342e+06	837712	873130	680043	719742	585645	763260	812874	988751	874883	414572	1.25677e+06	201029	821611	799752	600505	809018	962387	700219	712517	536293	746873	701487	583649	563643	666116	666121	568429	171370	1.06723e+06	759208	1.05676e+06	542161	184530	700854
M151T526	3-Methylsalicylate	151.04	526.005	152.047	0.609033	C8H8O3	C14088	[M-H]-	mzCloud	0.582039	neg	1	2.46563e+06	2.83421e+06	3.29415e+06	2.56557e+06	2.72995e+06	2.40149e+06	2.19844e+06	2.57558e+06	2.51223e+06	2.2513e+06	2.39811e+06	2.38007e+06	2.36869e+06	2.34753e+06	2.70278e+06	2.59815e+06	2.42136e+06	2.57712e+06	2.39637e+06	2.31983e+06	2.51756e+06	2.38754e+06	2.4628e+06	3.02103e+06	2.87172e+06	2.22809e+06	2.36269e+06	2.32047e+06	2.40329e+06	2.48977e+06	1.88038e+06	1.71057e+06	2.07524e+06	2.13206e+06	1.91146e+06	2.01846e+06	2.13423e+06
M121T97	3-Methylthiopropionic acid	121.012	96.8018	120.025	2.44185	C4H8O2S	C08276	[M+H]+	BioDeepDB	0.856452	pos	1	1.80011e+06	2.98223e+06	1.82094e+06	1.95428e+06	3.90079e+06	2.99169e+06	1.22879e+06	1.47626e+06	2.37498e+06	1.20297e+06	3.71155e+06	1.69102e+06	4.1614e+06	2.45296e+06	751191	3.42749e+06	2.4452e+06	2.76458e+06	2.32818e+06	1.43365e+06	1.55516e+06	1.83209e+06	4.30511e+06	5.60101e+06	1.69647e+06	2.20499e+06	1.81527e+06	2.32871e+06	1.58887e+06	1.71471e+06	769116	2.40602e+06	1.54275e+06	1.62707e+06	1.63186e+06	1.10381e+06	1.79888e+06
M167T306	3-Methylxanthine	167.056	305.742	166.049	1.41775	C6H6N4O2	C16357	[M+H]+	BioDeepDB	0.00204094	pos	2	8.83646e+06	5.38186e+06	2.13758e+06	949840	396506	385581	1.06148e+06	444922	4.70027e+06	5.94685e+06	463700	3.98494e+06	626748	3.96606e+06	1.29657e+06	739434	542798	460858	2.2796e+06	3.00094e+06	1.30554e+06	2.39876e+06	1.54855e+06	426888	596876	834356	1.51783e+06	2.04248e+06	4.25673e+06	950418	8.25141e+06	2.92649e+06	5.53654e+06	6.02415e+06	1.73797e+06	616311	2.3236e+06
M546T549_2	3-O-alpha-Mycarosylerythronolide B	546.344	548.821	546.34	7.2134	C28H50O10	C06630	[M]+	BioDeepDB	0.664639	pos	1	1.17972e+06	412729	937398	747044	613908	1.08376e+06	1.01339e+06	535360	1.41233e+06	1.72157e+06	656156	728101	1.23233e+06	1.2794e+06	352354	1.48879e+06	1.02372e+06	769696	1.20148e+06	926792	813718	1.0579e+06	699279	1.6841e+06	1.06508e+06	1.26417e+06	1.86393e+06	649551	1.64232e+06	752773	155061	572920	868981	1.65853e+06	1.27577e+06	174411	700958
M207T62	3-Oxalomalate	206.988	62.1852	206.006	0.307655	C6H6O8	C01990	[M+H]+	BioDeepDB	0.620007	pos	1	1.92145e+06	2.90558e+06	1.75923e+06	2.61253e+06	799977	810904	1.25188e+06	2.44633e+06	1.16917e+06	2.47696e+06	2.64416e+06	817032	2.14526e+06	3.07272e+06	2.88437e+06	4.42497e+06	826491	3.28553e+06	1.02486e+06	2.40002e+06	1.50091e+06	3.87277e+06	2.28148e+06	2.4538e+06	2.52852e+06	93198.3	2.60638e+06	1.50884e+06	3.37301e+06	2.34427e+06	870311	3.80696e+06	700273	2.29576e+06	743075	707565	2.3607e+06
M374T759	3-Oxo-5beta-cholanate	374.276	758.93	374.282	15.7238	C24H38O3	C03070	[M]+	BioDeepDB	0.739649	pos	1	1.71773e+06	585702	3.38449e+06	2.17015e+07	7.45241e+06	5.08445e+07	9.22611e+06	8.7565e+06	5.70512e+06	4.67457e+06	1.5029e+06	1.01365e+07	1.20084e+06	5.77749e+06	4.6327e+06	1.21137e+06	226870	5.97071e+07	1.33767e+07	2.27311e+07	3.6709e+06	432519	4.6956e+07	1.67477e+08	4.07816e+06	6.64832e+07	1.18145e+07	3.93715e+07	1.96285e+06	2.13969e+06	5.04718e+06	7.85883e+07	6.6339e+07	4.14304e+07	1.82917e+06	874164	3.76389e+07
M880T429_6	3-Oxohexanoyl-CoA	880.176	429.243	879.168	1.51134	C27H44N7O18P3S	C05269	[M+H]+	BioDeepDB	0.756707	pos	1	85515.1	234086	261613	693635	387677	273100	253371	221261	357588	70758.3	208430	65230.6	122682	234403	28755.7	79515.5	267637	72684.9	139586	245894	372770	93567.2	199609	104069	64879.4	124920	533283	558540	156809	102452	109339	495374	101166	118630	328115	86563.8	396586
M186T203	3-Phosphoglyceric acid	185.992	203.047	185.993	4.42297	C3H7O7P	C00597	[M]+	MoNA	0.795484	pos	1	414910	1.80745e+06	973332	2.25993e+06	4.45853e+06	4.87674e+06	875296	2.03997e+06	1.92994e+06	2.66614e+06	2.69269e+06	942328	1.8361e+06	2.62332e+06	848263	1.37833e+06	6.75073e+06	1.57477e+06	5.97643e+06	2.84279e+06	1.26677e+06	4.2772e+06	1.53835e+06	1.22563e+06	2.79123e+06	3.5183e+06	1.85027e+06	2.43698e+06	1.82047e+06	918038	57616.1	1.68972e+06	1.35117e+06	1.43054e+06	825161	1.37718e+06	1.29211e+06
M152T77_2	3-Sulfinoalanine	152.002	77.2419	153.01	0.104344	C3H7NO4S	C00606	[M-H]-	GNPS	0.891865	neg	1	5.81761e+06	4.73016e+06	3.21193e+06	3.09309e+06	1.98247e+06	5.44552e+06	3.81824e+06	2.72148e+06	2.43928e+06	3.25811e+06	2.35717e+06	1.74112e+06	4.19588e+06	1.645e+06	1.80152e+06	1.39277e+06	993669	1.63001e+06	1.18919e+06	3.80033e+06	1.35656e+06	1.73839e+06	2.19603e+06	1.4812e+06	1.62719e+06	2.03477e+06	2.81791e+06	4.42843e+06	4.78283e+06	3.54924e+06	5.51072e+06	6.45832e+06	2.51491e+06	4.62742e+06	3.77438e+06	5.3472e+06	4.27142e+06
M153T112	3-Sulfinylpyruvic acid	152.986	111.95	151.978	8.60673	C3H4O5S	C05527	[M+H]+	BioDeepDB	0.697902	pos	1	2.63436e+06	2.59039e+06	2.30842e+06	2.18327e+06	4.02491e+06	2.26029e+06	2.27078e+06	3.44599e+06	2.15441e+06	1.95354e+06	4.01632e+06	3.54685e+06	3.93221e+06	3.32401e+06	6.99974e+06	3.39646e+06	3.62118e+06	3.84322e+06	3.48329e+06	3.69425e+06	3.45512e+06	3.49892e+06	3.95903e+06	2.93955e+06	2.18153e+06	3.58116e+06	4.02019e+06	3.51613e+06	2.40706e+06	2.18621e+06	1.59206e+06	3.96132e+06	2.69214e+06	3.56285e+06	1.33747e+06	2.23273e+06	3.75127e+06
M245T379	3,3'-Dimethoxybenzidine	245.132	379.453	244.121	14.7537	C14H16N2O2	C19231	[M+H]+	mzCloud	0.78023	pos	1	1.75042e+06	1.03038e+06	1.7099e+06	1.2088e+06	46181.2	57556.4	1.74845e+06	1.24755e+06	573510	1.32541e+06	2.1577e+06	1.1345e+06	703659	44550.4	305905	73044.6	189952	363249	294146	621659	665575	62937.8	479655	52794.1	62753.9	262993	461717	195841	161407	356454	58656.9	2.45677e+06	1.15654e+06	1.24605e+06	48395.2	481370	799043
M227T813	3,3',4'5-Tetrahydroxystilbene	227.063	813.136	244.074	12.1367	C14H12O4	C05901	[M+H-H2O]+	BioDeepDB	0.712686	pos	1	4.24667e+06	492050	2.80315e+06	7.15194e+06	5.03504e+06	6.7179e+06	4.17054e+06	591015	191082	1.31586e+06	224708	6.79615e+06	249230	1.28751e+06	142700	2.88008e+06	6.54124e+06	162741	3.50724e+06	2.01065e+06	2.92868e+06	2.1433e+06	2.03567e+06	3.95816e+06	3.57582e+06	2.69958e+06	1.38376e+06	2.98716e+06	4.23613e+06	3.81581e+06	182973	3.20553e+06	2.19233e+06	3.03032e+06	1.88427e+06	43540.4	223321
M651T492	3,3',5'-Triiodo-L-thyronine	651.382	492.083	650.79	0.892204	C15H12I3NO4	C07639	[M+H]+	BioDeepDB	0.587681	pos	1	6.04105e+06	2.85881e+06	6.37924e+06	4.6069e+06	5.19535e+06	7.78956e+06	4.27726e+06	4.59863e+06	4.06058e+06	6.71174e+06	5.21583e+06	4.9236e+06	3.42751e+06	7.92546e+06	1.36554e+06	6.80984e+06	6.12742e+06	3.83741e+06	5.02737e+06	7.23425e+06	5.21565e+06	6.10234e+06	5.94183e+06	5.35521e+06	5.31395e+06	3.45368e+06	5.45046e+06	5.6429e+06	5.61137e+06	3.22948e+06	597442	2.52526e+06	3.89938e+06	4.8852e+06	3.17977e+06	109047	480715
M148T261	3,4-Dihydro-2H-1-benzopyran-2-one	148.051	261.075	148.052	11.6215	C9H8O2	C02274	[M]+	MoNA	0.999883	pos	1	150592	417995	473917	426297	1.40459e+06	165697	207118	189122	527508	392433	781248	182243	171849	190277	161854	1.10977e+06	4.2405e+06	416547	555244	727774	112553	732663	202008	86100	177901	712284	163934	181313	162459	172319	185050	1.01539e+06	267793	393845	189507	251790	221353
M149T150	3,4-Dihydroxybenzeneacetic acid	149.028	150.427	168.042	25.1187	C8H8O4	C01161	[M-H2O-H]-	MetaDNA	0.0026702	neg	2	2.1281e+06	1.12805e+06	1.26957e+06	740934	590501	1.42775e+06	622755	875074	1.20615e+06	377823	998814	857556	652435	1.05103e+06	600833	372535	473118	1.37286e+06	571969	475533	375799	237437	220494	508004	399775	445361	435454	764983	792491	541314	2.13155e+06	1.41027e+06	2.07103e+06	1.11093e+06	641331	826290	782679
M168T69_2	3,4-Dihydroxymandelaldehyde	168.05	69.4295	168.042	18.4289	C8H8O4	C05577	[M]+	BioDeepDB	0.857727	pos	1	2.18826e+06	459291	2.45851e+06	2.12533e+06	3.76205e+06	3.66447e+06	1.61745e+06	2.47096e+06	1.77567e+06	2.47673e+06	1.7661e+06	2.12514e+06	1.51971e+06	1.74744e+06	982615	2.96542e+06	4.64126e+06	2.4765e+06	2.36591e+06	2.38686e+06	1.36395e+06	2.36447e+06	1.02885e+06	1.99764e+06	3.99989e+06	2.93724e+06	2.45269e+06	3.99829e+06	3.26599e+06	2.65169e+06	565440	2.44617e+06	3.14928e+06	2.47965e+06	3.38243e+06	890607	3.05639e+06
M185T452	3,4-Dihydroxymandelic acid	185.044	452.349	184.037	0.00372584	C8H8O5	C05580	[M+H]+	BioDeepDB	0.00193088	pos	2	6.13907e+06	1.54962e+06	3.22689e+06	4.74106e+06	2.45152e+06	1.64485e+06	1.10649e+06	2.29448e+06	7.17208e+06	2.2369e+06	1.88066e+06	8.30489e+06	2.26274e+06	1.38623e+06	792425	4.48551e+06	2.80047e+06	1.25239e+06	1.76571e+06	1.25338e+06	2.21285e+06	673660	1.26528e+06	5.18859e+06	2.88618e+06	3.51562e+06	1.84861e+06	1.283e+06	2.81181e+06	2.72303e+06	897378	1.80554e+06	1.71618e+06	2.93648e+06	5.1546e+06	952186	2.93008e+06
M152T325	3,4-Dihydroxyphenylacetaldehyde	152.057	325.12	152.047	0.0546568	C8H8O3	C04043	[M]+	BioDeepDB	0.577535	pos	1	421977	389725	586547	412685	430147	506618	365124	558396	496482	359119	361457	376661	696301	471529	234663	571196	316344	154067	260669	437326	437498	551796	237385	449093	164422	558911	200021	344100	245744	379060	255920	458228	574850	464902	313906	137312	364806
M151T359	3,4-Dihydroxyphenylglycol	151.04	358.669	170.058	3.2777	C8H10O4	C05576	[M-H2O-H]-	BioDeepDB	0.673233	neg	1	1.04997e+06	963589	1.37735e+06	1.54114e+06	1.24432e+06	1.82784e+06	1.70461e+06	2.19153e+06	404078	1.05914e+06	958407	769076	1.293e+06	2.15071e+06	684413	337480	302915	798911	286793	354113	638577	266994	349457	419502	665514	1.14425e+06	376469	1.33527e+06	639273	897608	795509	544598	929751	1.20513e+06	352996	402173	286468
M165T190	3,4-Dihydroxyphenylpropanoate	165.054	190.213	182.058	24.0585	C9H10O4	C10447	[M+H-H2O]+	mzCloud	2.44662e-09	pos	2	6.75888e+08	4.99447e+08	6.74499e+08	5.15076e+08	5.70029e+08	6.88519e+08	6.5206e+08	5.15907e+08	6.63423e+08	6.01029e+08	4.41415e+08	6.57216e+08	4.30966e+08	7.1855e+08	2.42606e+08	6.60421e+08	5.45778e+08	6.57572e+08	5.47469e+08	5.72968e+08	5.25318e+08	6.53681e+08	3.4429e+08	7.60818e+08	5.59528e+08	4.19182e+08	5.62325e+08	5.37496e+08	5.3902e+08	6.70473e+08	1.67972e+08	5.96064e+08	8.60018e+08	6.9554e+08	5.18279e+08	2.21244e+08	5.034e+08
M194T514	3,4-Methylenedioxyamphetamine	194.115	513.838	193.11	2.18285	C11H15NO2	C07577	[M+H]+	BioDeepDB	0.000874711	pos	2	3.02309e+07	1.9589e+07	1.99109e+07	2.16974e+07	3.07923e+07	1.69097e+07	3.45081e+07	2.54029e+07	3.22216e+07	2.16382e+07	1.7879e+07	2.57601e+07	1.76594e+07	2.09529e+07	1.73661e+07	2.36912e+07	1.94421e+07	1.81805e+07	2.4507e+07	1.7366e+07	1.72252e+07	1.83522e+07	1.61072e+07	1.55076e+07	1.87126e+07	2.76705e+07	1.79924e+07	1.60491e+07	1.64059e+07	1.7472e+07	2.00934e+07	1.22979e+07	1.38477e+07	1.41049e+07	1.28005e+07	1.79652e+07	1.60289e+07
M293T81_2	3,5-Dibromo-4-hydroxybenzoate	292.852	81.4335	293.853	21.965	C7H4Br2O3	C03925	[M-H]-	MoNA	1	neg	1	1.75433e+06	1.67213e+06	1.63857e+06	301546	399086	1.69246e+06	1.55764e+06	396941	1.6932e+06	359946	323832	1.62519e+06	1.56494e+06	1.48823e+06	367198	1.39756e+06	423455	1.34765e+06	1.44524e+06	1.66671e+06	1.37696e+06	1.32157e+06	1.54311e+06	1.16679e+06	1.48953e+06	1.38512e+06	1.50883e+06	1.45732e+06	1.35392e+06	1.30834e+06	1.27044e+06	1.40315e+06	1.13977e+06	1.39067e+06	1.30565e+06	413800	1.28303e+06
M183T380	3,5-Dihydroxyphenylglyoxylate	183.029	380.32	182.022	0.784852	C8H6O5	C12325	[M+H]+	BioDeepDB	0.596235	pos	1	2.59042e+06	493299	990072	1.79283e+06	682226	354700	431462	743766	2.24088e+06	625469	512656	2.1821e+06	565156	222052	254733	1.70399e+06	857198	2.07701e+06	517120	409120	761400	2.24377e+06	394503	1.46414e+06	773155	1.24372e+06	543146	372632	944658	931792	185053	547222	515132	1.10213e+06	2.20226e+06	277354	796245
M433T82_1	3,5-Diiodo-L-tyrosine	432.861	82.1298	432.867	14.1973	C9H9I2NO3	C01060	[M]-	BioDeepDB	0.999986	neg	1	1.13861e+07	4.77902e+06	1.797e+07	1.18268e+07	1.67438e+07	1.08986e+07	5.19816e+06	1.90051e+07	1.49773e+07	9.55049e+06	1.52896e+07	1.47385e+07	1.72323e+07	8.02787e+06	1.28755e+07	9.6984e+06	1.46709e+07	1.36673e+07	1.36042e+07	1.35676e+07	7.13665e+06	1.51665e+07	1.90364e+07	1.54276e+07	1.34985e+07	1.50694e+07	6.2069e+06	7.47332e+06	1.29686e+07	1.38003e+07	4.89403e+06	1.26271e+07	7.06396e+06	1.2193e+07	4.15411e+06	8.68899e+06	1.29892e+07
M227T579	3,5-Dinitrosalicylic acid	226.994	578.633	228.002	0.605651	C7H4N2O7	C11319	[M-H]-	MoNA	0.986453	neg	1	406198	399748	1.20853e+06	451316	1.29808e+06	678039	320608	95064.8	468610	50474	643277	554832	394168	556381	1.42865e+06	650708	530983	398394	422038	412737	507798	251739	863755	270410	524839	570989	453197	489264	111838	440249	433322	580927	1.08407e+06	518401	728079	368440	347262
M348T82	3'-AMP	348.078	81.7843	347.063	18.3808	C10H14N5O7P	C01367	[M+H]+	BioDeepDB	0.790085	pos	1	8.81168e+06	6.96208e+06	9.26581e+06	1.1513e+07	1.4134e+07	6.72353e+06	1.27186e+07	2.23806e+06	6.44081e+06	6.22943e+06	8.78542e+06	1.31999e+07	3.03612e+06	1.9371e+07	59535	1.17761e+07	7.80491e+06	5.90297e+06	8.31867e+06	9.46105e+06	5.12405e+06	1.64531e+07	6.31129e+06	1.63052e+07	1.87459e+06	1.30335e+06	9.8972e+06	5.34796e+06	7.82946e+06	7.72949e+06	0	7.11823e+06	1.03017e+06	1.50217e+06	789237	36627.2	1.49413e+06
M304T362_2	3'-CMP	304.033	361.915	323.052	1.56709	C9H14N3O8P	C05822	[M-H2O-H]-	GNPS	0.989406	neg	1	866980	849630	954363	970211	857087	1.12151e+06	927222	969375	919803	1.15383e+06	1.06818e+06	1.17834e+06	1.23452e+06	1.20088e+06	891234	1.07708e+06	636567	973644	833358	1.03567e+06	1.05678e+06	883239	979980	819767	1.15033e+06	1.22339e+06	986589	910993	865309	1.2117e+06	1.05102e+06	1.11091e+06	1.39984e+06	1.19511e+06	953110	816570	1.19558e+06
M452T495_2	3'-Demethylstaurosporine	452.181	495.438	452.185	9.17541	C27H24N4O3	C07349	[M]+	BioDeepDB	0.702793	pos	1	143373	149643	56958.2	57595.3	401219	423707	215480	71721.6	87388.8	325663	291051	29982	209984	59919.2	21873.6	449193	681684	42468.8	334080	791818	23794.1	381665	304973	305778	53414.7	136097	958640	277461	55994	203109	4267.27	18012.7	176435	23930.2	171364	13297.4	28246.1
M294T149	3',5'-Cyclic dAMP	294.046	148.673	313.058	23.0265	C10H12N5O5P	C00968	[M-H2O-H]-	MoNA	1	neg	1	206837	146273	51719.1	158343	48174.8	57156.2	240711	43187.9	205005	44695.1	123176	220784	154949	69012	50107.6	229572	45155.2	250905	138280	198721	56957	243572	112595	234822	150201	138589	163649	210172	44217.7	195706	50118.5	175056	225593	192298	212107	143657	202940
M454T454	3''-Amino-3''-deoxygentamicin A2	454.211	454.16	454.228	7.32074	C17H34N4O10	C21266	[M]+	BioDeepDB	0.691084	pos	1	390308	248429	466408	351153	400647	399071	259552	410319	420045	385266	476366	348336	199570	363671	99348.8	588306	483291	291802	431781	368146	429573	382466	347016	365909	388499	163730	426823	298026	450666	241228	16989.2	324882	404553	357286	316044	5.11238e+06	1.54602e+07
M453T528	3''-Oxogentamicin A2	453.204	528.111	453.196	18.2262	C17H31N3O11	C21265	[M]+	BioDeepDB	0.885444	pos	1	2.19564e+06	1.10165e+06	2.32287e+06	1.80414e+06	1.50895e+06	2.17485e+06	1.39652e+06	1.32278e+06	1.87091e+06	2.0849e+06	2.58861e+06	2.20416e+06	1.32305e+06	2.18205e+06	892241	2.23402e+06	2.27408e+06	1.68888e+06	2.21777e+06	1.62154e+06	2.54754e+06	2.61182e+06	1.96522e+06	2.03168e+06	1.62895e+06	1.28146e+06	2.13374e+06	1.275e+06	2.40864e+06	1.66848e+06	342905	1.53505e+06	1.07194e+06	1.13928e+06	1.05145e+06	16279.1	88705.1
M405T604	3a,7a-Dihydroxy-5b-cholestane	405.367	604.4	404.365	14.1218	C27H48O2	C05452	[M+H]+	BioDeepDB	0.778195	pos	1	0	701815	13471.1	228718	654108	1.49363e+06	262001	301374	45645	178064	440551	355916	158466	547702	159018	0	443530	516447	3381.59	436020	1.1824e+06	357420	643426	324179	377873	377075	338793	1.45419e+06	48653.1	863631	112036	79762.5	28544.5	0	244854	0	14930.4
M373T660	3alpha,12alpha-Dihydroxy-5beta-chol-6-enoate	373.272	660.069	390.277	6.87923	C24H38O4	C11637	[M+H-H2O]+	BioDeepDB	0.643909	pos	1	2.09634e+06	495722	103054	2.13279e+06	1.77143e+06	842859	843827	393616	917112	820599	201682	842732	40003	86530.6	214841	972955	77347.3	1.90382e+06	1.3047e+06	926439	16710.4	49154.5	368919	1.41898e+06	1.11399e+06	795161	83806.8	1.19406e+06	1.25269e+06	72637.7	103175	908159	1.16681e+06	1.25485e+06	512905	48227.5	2.60328e+06
M406T532_1	3alpha,7alpha-Dihydroxy-12-oxo-5beta-cholanate	406.246	532.383	406.272	4.68775	C24H38O5	C01292	[M]+	BioDeepDB	0.693988	pos	1	6.0346e+07	4.57433e+07	5.0434e+07	3.77339e+07	4.42941e+07	8.34687e+07	4.59286e+07	4.06109e+07	5.56565e+07	5.54896e+07	4.62796e+07	4.19067e+07	2.86348e+07	7.45849e+07	1.59908e+07	7.3369e+07	6.86612e+07	3.27275e+07	5.73563e+07	5.05467e+07	5.54441e+07	5.55961e+07	5.55052e+07	6.7095e+07	4.06869e+07	3.29933e+07	4.82493e+07	4.17007e+07	5.01264e+07	5.49598e+07	8.92601e+06	4.10837e+07	4.09801e+07	3.33685e+07	3.39392e+07	8.34932e+06	2.96215e+07
M432T707_3	3beta,5beta-Ketotriol	432.326	706.989	432.324	3.85431	C27H44O4	C16494	[M]+	BioDeepDB	0.61872	pos	1	1.60448e+07	1.24185e+06	8.6523e+06	198168	242271	2.10673e+06	997793	1.0252e+07	894734	1.13992e+06	3.22464e+06	1.72201e+06	430518	584415	432566	534359	578858	3.59099e+06	1.95242e+06	1.30844e+06	1.66735e+06	3.67902e+06	3.57902e+06	5.35686e+06	566142	1.2014e+06	492089	3.29891e+06	3.51257e+06	1.31986e+06	417999	271640	2.49019e+07	476888	2.23611e+06	1.69662e+06	1.39713e+07
M161T405	3D-3,5/4-Trihydroxycyclohexane-1,2-dione	161.065	404.783	160.037	29.2623	C6H8O5	C04287	[M+H]+	BioDeepDB	0.413423	pos	2	757305	570322	1.12085e+06	495384	332853	876152	624736	680155	840562	592482	823458	512941	412332	733366	333221	967349	789764	682174	674145	717810	645091	674283	752397	616780	552940	554959	561916	675020	764147	624336	330082	599242	785386	735959	579095	8.86311e+06	2.65303e+07
M224T135	4-(2-Amino-3-hydroxyphenyl)-2,4-dioxobutanoic acid	224.063	134.631	223.048	17.8182	C10H9NO5	C05645	[M+H]+	BioDeepDB	0.780346	pos	1	434052	365028	346395	1.06131e+06	349057	1.51028e+06	1.35935e+06	1.07179e+06	333720	346340	1.04075e+06	1.84757e+06	418044	4.97242e+06	7.35397e+06	9.34313e+06	2.72027e+06	1.47915e+06	2.47998e+06	2.14133e+06	6.40777e+06	5.78975e+06	6.24198e+06	1.42615e+06	2.03613e+06	460432	1.59383e+06	1.71018e+06	2.33913e+06	567567	1.3157e+06	1.7493e+06	3.91128e+06	2.87085e+06	9.02267e+06	6.08213e+06	4.83975e+06
M207T88	4-(2-Aminophenyl)-2,4-dioxobutanoic acid	207.051	87.8475	207.053	10.5161	C10H9NO4	C01252	[M]-	MetaDNA	0.0296343	neg	2	3.29062e+07	3.80658e+07	3.94141e+07	3.85436e+07	3.63171e+07	4.06507e+07	3.21035e+07	3.42943e+07	3.80344e+07	3.51714e+07	3.42192e+07	3.64797e+07	3.4804e+07	3.17937e+07	3.56677e+07	3.6161e+07	3.80205e+07	3.40901e+07	3.76265e+07	3.68339e+07	3.20042e+07	3.10144e+07	3.00392e+07	3.1293e+07	3.26942e+07	2.63144e+07	2.85135e+07	3.25037e+07	3.1723e+07	2.91499e+07	2.14873e+07	2.65279e+07	2.63735e+07	2.67206e+07	2.18978e+07	2.01e+07	2.71983e+07
M225T694	4-(Dimethylamino)azobenzene	225.131	694.029	225.127	19.9397	C14H15N3	C03764	[M]+	MoNA	0.877937	pos	1	377062	74312.9	655552	407956	450059	364235	532660	276580	426537	304516	283813	64814.4	107416	324712	41816.5	182615	100920	386174	55030.4	211330	524813	447220	174182	44967.4	57291.5	323476	93182.6	344074	395149	57047.7	39184.8	170072	51472.6	926522	212023	36782.7	118788
M207T393	4-(Methylnitrosamino)-1-(3-pyridyl)-1-butanone	207.103	393.305	207.101	12.4258	C10H13N3O2	C16453	[M]+	BioDeepDB	0.83236	pos	1	2.62423e+07	2.02675e+07	3.06667e+07	2.26265e+07	2.20772e+07	3.31585e+07	2.08515e+07	2.46387e+07	2.60559e+07	2.69792e+07	2.74514e+07	2.91096e+07	1.96365e+07	3.18612e+07	8.44223e+06	2.91653e+07	1.45589e+07	2.18164e+07	1.78687e+07	2.23489e+07	2.63015e+07	1.64814e+07	1.55871e+07	1.80331e+07	2.33498e+07	2.48485e+07	2.25627e+07	2.32393e+07	1.73185e+07	2.45236e+07	6.00053e+06	2.81117e+07	3.48052e+07	2.77231e+07	1.93474e+07	6.01946e+06	2.49382e+07
M160T412	4-Acetamido-2-aminobutanoic acid	160.097	411.68	160.085	0.109826	C6H12N2O3	C06442	[M]+	BioDeepDB	0.583147	pos	1	1.85701e+06	293035	355672	1.10259e+06	1.15153e+06	1.47111e+06	1.44681e+06	1.50521e+06	1.50633e+06	1.84132e+06	1.42085e+06	1.34123e+06	1.09315e+06	1.24796e+06	1.37384e+06	322974	1.95535e+06	1.18084e+06	327573	1.24718e+06	1.23899e+06	1.23596e+06	1.6218e+06	1.24407e+06	1.24864e+06	1.22337e+06	1.08641e+06	1.21451e+06	1.75517e+06	1.4638e+06	219558	1.29058e+06	1.69631e+06	1.28849e+06	1.16108e+06	236026	1.37396e+06
M144T88	4-Acetamidobutanoate	144.066	88.2673	145.074	0.992989	C6H11NO3	C02946	[M-H]-	mzCloud	0.589396	neg	1	66756.3	773179	737182	108944	83198.8	630513	510059	119735	723890	2.71389e+06	102535	95383.9	55598	108147	139164	119958	800465	1.87542e+06	125985	180935	631537	225927	1.6619e+06	428732	104503	96164.1	363512	973546	962254	1.09636e+06	518153	86091	684730	873503	118273	490332	87179.3
M202T139	4-Amino-2-methyl-5-(phosphooxymethyl)pyrimidine	202.029	138.68	219.041	22.2063	C6H10N3O4P	C04556	[M+H-H2O]+	BioDeepDB	0.835145	pos	1	3.28705e+06	3.0445e+06	3.17501e+06	2.99417e+06	3.05767e+06	1.64462e+06	2.95637e+06	2.82209e+06	2.04769e+06	3.13988e+06	925839	2.39609e+06	2.07478e+06	1.25578e+06	2.15753e+06	3.05472e+06	724815	2.63265e+06	2.80274e+06	2.83368e+06	1.85485e+06	2.74563e+06	716400	3.05226e+06	709482	1.98719e+06	2.69997e+06	2.49252e+06	2.90859e+06	767166	3.00434e+06	2.49676e+06	2.61443e+06	3.15504e+06	2.85595e+06	2.43098e+06	1.53118e+06
M225T135	4-Amino-4-deoxychorismate	225.061	134.589	225.064	14.1842	C10H11NO5	C11355	[M]+	BioDeepDB	0.742071	pos	1	305676	300198	291432	681994	281445	861757	308984	1.15977e+06	298035	1.54451e+06	341423	352348	348332	3.53636e+06	4.12862e+06	6.75303e+06	1.55293e+06	1.22494e+06	1.98945e+06	1.30345e+06	3.80968e+06	3.84514e+06	1.20686e+06	1.42952e+06	1.14393e+06	1.64927e+06	1.3727e+06	1.31492e+06	1.59842e+06	524301	1.03717e+06	4.83444e+06	2.32784e+06	2.12197e+06	1.43647e+06	2.74244e+06	2.80377e+06
M140T329	4-Amino-5-hydroxymethyl-2-methylpyrimidine	140.081	329.245	139.075	8.60785	C6H9N3O	C01279	[M+H]+	BioDeepDB	0.0588382	pos	2	1.3583e+06	1.23072e+06	4.98311e+06	1.2783e+06	4.28692e+06	1.41571e+06	5.78028e+06	1.26514e+06	4.49949e+06	1.21203e+06	1.90963e+06	1.46404e+06	2.31503e+06	1.86832e+06	8.70218e+06	7.09032e+06	5.2489e+06	5.42391e+06	5.77381e+06	6.60243e+06	5.16385e+06	9.27842e+06	1.2224e+07	6.99045e+06	1.66042e+06	1.32096e+07	5.5333e+06	5.82097e+06	1.34026e+06	5.25451e+06	3.58958e+06	1.07974e+06	678970	992376	1.3282e+06	4.70777e+06	1.23003e+06
M110T59	4-Aminophenol	110.06	58.8061	109.053	0.395106	C6H7NO	C02372	[M+H]+	BioDeepDB	0.640577	pos	1	602672	2.8989e+06	662462	6.65197e+06	796792	910183	1.57837e+06	668997	960810	4.95747e+06	699365	740208	971260	628349	3.76015e+06	8.30957e+06	212240	4.66351e+06	621749	687099	488040	728011	589208	3.36637e+06	199198	4.27948e+06	2.06932e+06	667251	5.30791e+06	1.01619e+06	735464	7.89528e+06	2.72467e+06	1.20821e+06	1.18926e+06	740586	2.75963e+06
M171T82	4-Bromophenol	170.944	82.0663	171.952	6.61569	C6H5BrO	C14453	[M-H]-	MoNA	0.928236	neg	1	1.81918e+07	1.84777e+07	1.79657e+07	1.7677e+07	1.75312e+07	1.83457e+07	2.03627e+07	1.70469e+07	1.60636e+07	1.76137e+07	1.57535e+07	1.64327e+07	1.61275e+07	1.57887e+07	1.58866e+07	1.535e+07	1.7545e+07	1.52283e+07	1.88397e+07	1.60573e+07	1.48017e+07	1.53454e+07	1.54306e+07	1.43463e+07	1.61812e+07	1.97853e+07	1.65568e+07	1.5944e+07	1.58365e+07	1.41133e+07	1.89203e+07	1.36398e+07	1.28335e+07	1.46042e+07	1.50474e+07	2.21918e+07	1.58997e+07
M336T633	4-Chloro-17alpha-methyl-17beta-hydroxy-4-androsten-3-one	336.188	633.303	336.186	7.8331	C20H29ClO2	C15358	[M]+	mzCloud	0.695562	pos	1	456432	452790	46752.6	406991	536708	432523	314818	379926	324037	333383	612061	62957.8	229417	302367	7834.19	386826	8425.48	21327.9	378602	393691	290059	894544	124023	416706	255622	90353.9	336281	555350	335121	217553	3325.36	586369	146802	351608	400783	12661.8	375191
M110T70_2	4-Chloroaniline	110.009	69.65	127.019	21.5343	C6H6ClN	C14450	[M+H-H2O]+	MoNA	1	pos	1	6.85127e+07	4.36982e+07	7.81172e+07	6.88638e+07	1.24082e+08	1.2521e+08	5.25142e+07	8.05019e+07	5.39348e+07	7.68367e+07	6.45059e+07	6.73686e+07	4.52721e+07	5.45213e+07	3.5538e+07	9.11262e+07	1.37442e+08	7.93532e+07	7.26354e+07	7.51328e+07	4.42348e+07	7.27533e+07	3.37469e+07	6.75185e+07	1.28454e+08	9.14326e+07	8.00614e+07	1.19156e+08	1.0718e+08	8.52069e+07	2.57479e+07	7.84953e+07	1.0348e+08	8.09185e+07	1.03865e+08	2.83907e+07	9.5625e+07
M201T92	4-Fumarylacetoacetate	201.052	91.5494	200.032	0.454654	C8H8O6	C01061	[M+H]+	BioDeepDB	0.601918	pos	1	421095	4.34417e+06	613039	1.05328e+06	2.94694e+06	2.53805e+06	3.14548e+06	2.76363e+06	972005	399498	3.21247e+06	1.12715e+06	1.32499e+06	3.47109e+06	1.74199e+06	266611	3.70239e+06	3.69202e+06	286923	4.27018e+06	2.81324e+06	802139	2.93667e+06	1.04488e+06	3.48431e+06	986485	1.88941e+06	3.75808e+06	812903	3.62285e+06	2.50104e+06	709864	580371	472904	3.85037e+06	150263	843791
M129T741	4-Guanidinobutanal	129.091	741.263	129.09	6.03997	C5H11N3O	C02647	[M]+	BioDeepDB	0.879326	pos	1	2.02879e+06	1.62813e+07	3.27853e+06	1.79532e+06	1.76574e+06	1.54607e+06	1.79399e+06	1.52931e+06	1.6307e+06	4.86725e+06	4.57673e+06	2.06538e+06	1.47131e+06	1.94472e+06	3.42727e+06	2.76173e+06	1.58639e+06	998918	947297	823449	1.2543e+06	1.58402e+06	3.78389e+06	2.49998e+06	948301	881928	2.16187e+06	954618	1.00234e+06	2.09539e+06	829899	2.51336e+06	1.97658e+06	1.14487e+06	698043	619622	4.86176e+06
M146T265	4-Guanidinobutanoic acid	146.081	264.699	145.085	0.127948	C5H11N3O2	C01035	[M+H]+	BioDeepDB	0.00661337	pos	2	5.6642e+06	2.56117e+06	6.20585e+06	2.4046e+06	5.85171e+06	957566	1.43464e+06	8.67363e+06	8.57993e+06	7.12396e+06	7.19928e+06	6.78026e+06	3.9159e+06	7.39539e+06	2.35931e+06	3.0277e+06	2.88881e+06	6.26928e+06	3.10305e+06	2.72251e+06	2.53152e+06	6.4529e+06	6.318e+06	1.56774e+06	1.41298e+06	1.22343e+06	5.52204e+06	1.71673e+06	1.67552e+06	7.15288e+06	1.43941e+06	6.36541e+06	7.53596e+06	3.22443e+06	1.67751e+06	1.48435e+06	1.52707e+06
M187T145	4-Hydroxy-3-(3-methyl-2-butenyl)acetophenone	187.107	144.878	204.115	0.744101	C13H16O2	C10702	[M+H-H2O]+	GNPS	0.639082	pos	1	721675	864611	5.61669e+06	828878	942733	1.12727e+06	1.80182e+06	1.28111e+06	1.10049e+06	862224	1.05173e+06	1.09991e+06	1.40135e+06	1.4384e+06	2.37968e+06	597852	815868	1.72276e+06	544232	419613	737486	643689	663165	1.37233e+06	750444	980350	782942	1.54828e+06	2.00859e+06	1.2605e+06	490675	878644	1.04828e+06	833511	1.85323e+06	278438	1.06307e+06
M154T259_2	4-Hydroxy-3-methoxybenzenemethanol	154.069	258.71	154.063	20.0627	C8H10O3	C06317	[M]+	BioDeepDB	0.813919	pos	1	2.09389e+06	1.35205e+06	1.56526e+06	1.61021e+06	652968	528713	9.75596e+06	1.69327e+06	505426	4.63721e+06	3.96701e+06	3.46472e+06	1.0591e+06	1.35491e+06	753643	863366	4.63086e+06	692699	1.48889e+06	1.51167e+06	1.89661e+06	877079	701389	881572	1.10317e+06	1.17097e+06	1.63923e+06	627652	538964	538557	812399	2.51363e+06	534597	1.59948e+06	820087	960981	1.64022e+06
M193T173	4-Hydroxy-5-phenyltetrahydro-1,3-oxazin-2-one	193.068	172.969	193.074	0.651586	C10H11NO3	C16595	[M]+	BioDeepDB	0.60908	pos	1	1.55536e+06	708472	1.45673e+06	904810	1.09759e+06	1.3924e+06	724057	1.04497e+06	1.5902e+06	916055	1.40551e+06	1.20765e+06	729154	1.73998e+06	217374	1.39483e+06	1.29004e+06	288731	305533	906921	910667	384687	891795	1.01885e+06	830240	538271	869375	1.06234e+06	1.30987e+06	1.1669e+06	426014	1.53774e+06	2.24892e+06	1.78233e+06	1.16601e+06	311641	1.58967e+06
M138T367	4-Hydroxybenzoic acid	138.028	366.896	138.032	29.1616	C7H6O3	C00156	[M]-	BioDeepDB	0.83566	neg	1	95069.3	95867.7	73739.9	93346.9	74509.7	71661.2	79343.6	143358	78936.5	845390	53026.7	65078.7	63148.1	67833.1	1.92455e+06	468829	262053	58660.8	442783	51785.4	403384	136034	41971.4	38824	290509	56509.7	308569	686744	225485	312891	36012.2	37975.4	197657	50131	19205.4	25713.9	161985
M888T581_3	4-hydroxybenzoyl-CoA	888.181	580.944	887.136	10.5866	C28H40N7O18P3S	C02949	[M+H]+	BioDeepDB	0.74373	pos	1	656111	416625	1.01457e+06	1.10466e+06	574796	775025	852987	293134	481787	609094	904173	657921	480214	1.24844e+06	202345	772953	1.18151e+06	892661	218316	852742	272955	1.40215e+06	433082	995420	806112	788762	661781	646169	370730	981954	54330.9	949519	173065	198204	245154	26592.3	291044
M147T190	4-Hydroxycinnamic acid	147.044	190.208	164.047	28.6603	C9H8O3	C00811	[M+H-H2O]+	BioDeepDB	1.64973e-06	pos	2	1.15617e+08	8.69889e+07	1.14886e+08	8.98371e+07	9.80916e+07	1.16584e+08	1.12044e+08	8.80967e+07	1.13159e+08	1.03916e+08	7.65198e+07	1.14345e+08	7.61587e+07	1.23961e+08	4.2768e+07	1.1528e+08	9.66683e+07	1.15114e+08	9.66348e+07	1.01355e+08	9.31364e+07	1.16297e+08	6.15963e+07	1.33381e+08	9.82394e+07	7.3392e+07	1.00344e+08	9.50082e+07	9.64409e+07	1.17607e+08	3.02111e+07	1.06087e+08	1.54283e+08	1.22671e+08	9.2336e+07	3.91939e+07	8.83087e+07
M276T236	4-Hydroxycinnamoylagmatine	276.144	236.454	276.159	0.403294	C14H20N4O2	C04498	[M]+	BioDeepDB	3.38766e-06	pos	2	1.1183e+08	1.64963e+08	1.38902e+08	1.64273e+08	1.67715e+08	2.02106e+08	3.75268e+07	1.331e+08	1.53939e+08	1.8253e+08	1.80598e+08	1.32483e+08	1.00983e+08	1.75035e+08	4.56539e+07	1.44451e+08	1.31872e+08	1.02847e+08	1.25845e+08	7.43462e+07	2.32575e+08	1.9079e+08	1.44002e+08	1.40301e+08	1.47064e+08	1.65269e+08	1.06854e+08	1.40417e+08	1.24873e+08	1.32352e+08	4.67423e+07	1.84368e+08	2.41208e+08	1.87719e+08	1.57563e+08	7.6507e+07	1.45423e+08
M293T78_2	4-Hydroxycinnamyl alcohol 4-D-glucoside	293.099	77.8466	312.121	12.95	C15H20O7	C05855	[M-H2O-H]-	mzCloud	0.941358	neg	1	7.4417e+06	5.20751e+06	1.31132e+07	5.46872e+06	7.0663e+06	1.1875e+07	4.72205e+06	9.69375e+06	4.36576e+06	3.1645e+06	4.21656e+06	6.54026e+06	8.39105e+06	4.52265e+06	6.92712e+06	4.34842e+06	8.39941e+06	5.72902e+06	5.59013e+06	9.48528e+06	4.80709e+06	1.21552e+07	3.83503e+06	1.0438e+07	4.96377e+06	3.40487e+06	8.35774e+06	5.57738e+06	6.99195e+06	6.23992e+06	6.97966e+06	5.15453e+06	7.02671e+06	7.94915e+06	4.04654e+06	8.28266e+06	4.53278e+06
M145T140	4-Hydroxycoumarin	145.021	140.2	162.032	19.7861	C9H6O3	C20414	[M+H-H2O]+	BioDeepDB	0.913375	pos	1	4.46964e+06	3.95269e+06	3.63451e+06	3.67122e+06	3.12832e+06	4.06931e+06	4.02074e+06	5.09449e+06	3.42853e+06	4.03368e+06	4.76535e+06	3.80295e+06	5.18307e+06	2.56256e+06	4.7392e+06	3.15179e+06	3.78102e+06	3.68869e+06	3.99083e+06	4.31188e+06	3.89367e+06	4.59081e+06	3.95901e+06	2.9414e+06	3.84275e+06	3.29034e+06	4.79228e+06	3.62122e+06	3.2233e+06	3.84963e+06	3.87407e+06	3.92065e+06	4.76567e+06	4.3287e+06	4.417e+06	6.02747e+06	4.07768e+06
M288T506	4-Hydroxyestradiol	288.17	505.632	288.173	9.83881	C18H24O3	C14209	[M]+	BioDeepDB	0.700899	pos	1	426024	446476	285724	49607.8	481323	74153.8	444815	254478	416726	340344	698271	73437.7	239747	476451	21467.3	69371.8	291153	278356	274753	64254.6	278010	39478.6	49778	7991.68	248486	459597	259832	31873.4	294712	484930	4609.65	67225.4	358136	354398	47644.1	21793.7	754208
M136T89	4-Hydroxyphenylacetaldehyde	136.048	89.2464	136.052	0.74131	C8H8O2	C03765	[M]+	BioDeepDB	1.90067e-05	pos	2	1.89296e+07	1.3191e+07	1.37898e+07	1.43034e+07	1.48339e+07	2.06646e+07	2.0777e+07	2.02928e+07	1.83268e+07	1.72985e+07	1.78782e+07	1.66454e+07	1.10714e+07	1.648e+07	7.85632e+06	1.91142e+07	1.53458e+07	1.40071e+07	2.13787e+07	1.97318e+07	1.67053e+07	1.61981e+07	1.30149e+07	1.29034e+07	1.52673e+07	1.56399e+07	1.67371e+07	1.80404e+07	1.86672e+07	1.56577e+07	7.06481e+06	1.36868e+07	1.26329e+07	1.65766e+07	1.59029e+07	7.29831e+06	1.6529e+07
M282T84	4-Hydroxyphenylacetylglutamic acid	282.096	84.2443	281.09	5.63783	C13H15NO6	C05595	[M+H]+	BioDeepDB	0.633887	pos	1	5.96191e+06	6.60745e+06	5.68845e+06	6.84264e+06	7.91256e+06	5.87082e+06	7.88686e+06	7.28311e+06	6.80812e+06	6.60849e+06	7.76302e+06	7.68527e+06	4.73361e+06	8.49014e+06	2.91581e+06	7.89264e+06	6.22851e+06	7.91526e+06	9.12367e+06	9.17361e+06	6.47043e+06	1.03462e+07	6.20014e+06	9.33215e+06	7.14127e+06	5.42819e+06	6.76949e+06	6.49265e+06	7.59155e+06	7.00967e+06	420562	4.97356e+06	4.37377e+06	5.44902e+06	3.68643e+06	2.24981e+06	5.25623e+06
M179T379	4-Hydroxyphenylpyruvic acid	179.035	378.846	180.042	1.15703	C9H8O4	C01179	[M-H]-	BioDeepDB	3.17829e-07	neg	2	5.41501e+06	3.8702e+06	4.65134e+06	5.25639e+06	5.2458e+06	6.36644e+06	5.60807e+06	4.47652e+06	4.05838e+06	3.6679e+06	5.13094e+06	5.23718e+06	8.09235e+06	1.05874e+07	7.20975e+06	6.62485e+06	5.191e+06	5.57657e+06	3.92009e+06	4.47844e+06	3.95814e+06	7.31648e+06	4.04641e+06	8.43354e+06	4.5609e+06	3.21125e+06	3.45477e+06	3.29824e+06	4.61975e+06	4.73351e+06	2.9308e+06	4.76482e+06	4.51544e+06	4.35966e+06	2.56459e+06	90342	88633.4
M132T97	4-Hydroxyproline	132.066	96.808	131.058	0.00881981	C5H9NO3	C01157	[M+H]+	BioDeepDB	0.580444	pos	1	3.09327e+06	2.64779e+06	3.65201e+06	2.67776e+06	3.07438e+06	4.2612e+06	2.57954e+06	3.45861e+06	3.99439e+06	2.09103e+06	4.26536e+06	3.86686e+06	2.9461e+06	2.82084e+06	2.00692e+06	2.15349e+06	2.57704e+06	1.96841e+06	3.02651e+06	2.46529e+06	2.32952e+08	3.08263e+06	1.9518e+06	3.02041e+06	4.14081e+06	3.39052e+06	2.78328e+06	2.63697e+06	1.86633e+06	4.81743e+06	2.48022e+06	3.4592e+06	7.08255e+06	2.97409e+06	2.77925e+06	2.36359e+06	2.83923e+06
M120T479	4-Hydroxystyrene	120.056	479.388	120.058	11.9408	C8H8O	C05627	[M]+	BioDeepDB	0.690154	pos	1	409659	855555	289226	414744	686883	282721	346516	1.09816e+06	732915	433944	703403	492180	437693	557774	543158	596544	450498	363357	677485	955627	349177	551156	461363	294322	667734	275356	583821	500678	246359	309982	225131	332671	307980	498627	383738	215415	282192
M386T718	4-Hydroxytamoxifen	386.217	717.753	387.22	12.606	C26H29NO2	C05011	[M-H]-	BioDeepDB	0.796833	neg	1	497277	213169	137233	597776	279174	258586	469164	330621	660551	0	376389	328879	399229	822069	376496	253324	363302	96804.8	354810	82311.9	0	13156.8	69669.1	144388	0	85364.5	0	98119.7	315733	152051	79542.9	0	48657	308963	0	0	72847.9
M156T86	4-Imidazolone-5-propionic acid	156.042	86.4892	156.054	0.0114024	C6H8N2O3	C03680	[M]+	BioDeepDB	0.577228	pos	1	306200	309890	235265	281538	365449	254042	1.62009e+06	1.28867e+06	1.48438e+06	1.37094e+06	1.86378e+06	1.33453e+06	181346	837404	1.37229e+06	2.8208e+06	2.16124e+06	2.53135e+06	466557	448996	1.90857e+06	325908	2.3592e+06	253565	2.00762e+06	1.42958e+06	360961	1.45784e+06	1.53737e+06	1.66651e+06	791412	1.37361e+06	1.35003e+06	1.65487e+06	1.5107e+06	1.36105e+06	401622
M149T696	4-Isopropylbenzaldehyde	149.096	695.673	148.089	0.0447479	C10H12O	C06577	[M+H]+	mzCloud	0.606613	pos	1	561820	1.11339e+06	179047	1.1101e+06	720406	509508	1.42628e+06	1.34726e+06	1.53691e+06	1.58037e+06	1.53399e+06	363644	1.42786e+06	871703	305071	686230	1.09276e+06	1.12082e+06	465729	368777	859638	1.60446e+06	950178	356859	374721	498248	955402	1.71809e+06	479897	392118	312001	981028	880176	1.9276e+06	1.39342e+06	276403	1.74969e+06
M413T74	4-Methylamino-4-de(dimethylamino)anhydrotetracycline	413.133	74.2494	412.127	2.49096	C21H20N2O7	C21436	[M+H]+	BioDeepDB	0.802076	pos	1	643574	136723	910248	608730	632057	1.91219e+06	496784	587637	840466	698963	1.23446e+06	164089	326751	782632	74793	71955.5	95397.8	485051	150540	483212	1.33077e+06	497967	415133	695766	489478	39634.5	782540	442493	83890.6	1.11166e+06	71040.8	507560	3.05235e+06	905786	591768	392916	1.08617e+06
M121T190	4-Methylbenzaldehyde	121.065	190.079	120.058	0.170725	C8H8O	C06758	[M+H]+	BioDeepDB	0.610205	pos	1	3.72164e+06	3.52216e+06	3.36633e+06	3.16542e+06	4.24085e+06	3.3986e+06	3.47913e+06	3.18897e+06	3.54572e+06	3.6945e+06	2.91344e+06	3.7604e+06	3.29753e+06	4.04936e+06	1.96871e+06	3.86534e+06	3.60275e+06	3.85029e+06	3.40113e+06	3.52958e+06	3.43312e+06	4.33682e+06	2.71303e+06	4.65803e+06	3.49031e+06	2.89042e+06	3.47242e+06	3.356e+06	3.67917e+06	3.93089e+06	1.59087e+06	4.39998e+06	5.24729e+06	5.86603e+06	3.59982e+06	2.40117e+06	3.3978e+06
M237T617	4-Methylumbelliferone sulfate	236.979	616.815	256.004	29.0772	C10H8O6S	C11585	[M-H2O-H]-	BioDeepDB	1	neg	1	8.14146e+06	4.62149e+06	8.69378e+06	9.15985e+06	8.7537e+06	8.36158e+06	8.62949e+06	4.16146e+06	8.81126e+06	8.97947e+06	7.96978e+06	8.48792e+06	9.10512e+06	5.48363e+06	8.88561e+06	7.94237e+06	9.09729e+06	7.86762e+06	7.92338e+06	7.20806e+06	6.82971e+06	2.75925e+06	8.52644e+06	3.29188e+06	6.81036e+06	3.30203e+06	8.42106e+06	4.95095e+06	4.05235e+06	8.13037e+06	4.24976e+06	8.6328e+06	1.31265e+06	8.07076e+06	7.61715e+06	8.04911e+06	7.9366e+06
M199T372	4-Methylumbelliferyl acetate	199.036	371.886	218.058	18.7319	C12H10O4	C03837	[M-H2O-H]-	MoNA	0.998267	neg	1	2.92783e+07	2.84345e+07	2.81656e+07	2.63238e+07	2.53643e+07	2.59831e+07	2.56115e+07	2.51619e+07	2.53229e+07	2.57151e+07	2.40483e+07	2.4222e+07	2.36486e+07	2.24739e+07	2.37247e+07	2.39062e+07	2.2984e+07	2.19838e+07	2.29722e+07	2.22151e+07	2.11498e+07	2.15158e+07	2.20884e+07	2.22032e+07	2.25051e+07	2.32397e+07	2.03642e+07	0	2.09476e+07	1.9856e+07	2.11666e+07	1.989e+07	2.09945e+07	2.02462e+07	2.065e+07	2.0707e+07	2.07064e+07
M154T77_2	4-Nitrocatechol	154.015	76.9279	155.022	0.23844	C6H5NO4	C02235	[M-H]-	BioDeepDB	0.68516	neg	1	695191	503692	480556	604332	434351	1.28452e+06	336492	546038	128123	422968	606355	549641	215449	619620	341574	77796.5	69735.3	261150	79477.4	434861	438022	49047.8	60102.1	398269	229952	101321	97250.2	431677	83133.1	695574	745839	769802	2.30081e+06	108296	53370.2	340415	395193
M219T338	4-Nitrophenyl phosphate	218.997	337.669	218.993	15.0834	C6H6NO6P	C03360	[M]-	MoNA	0.811292	neg	1	376838	1.57016e+06	2.28252e+06	61730.5	59994.6	105582	105518	250906	92368.4	768596	165587	1.95356e+06	97771.4	93049.2	981285	2.24348e+06	82016.4	1.50106e+06	2.1063e+06	3.42088e+06	181098	2.24207e+06	73566.7	78148.2	71570.7	2.2965e+06	154731	2.77153e+06	3.51088e+06	406187	86952.1	413196	3.1192e+06	1.04699e+06	76372.8	95220.7	745634
M173T203	4-Nitroquinoline N-oxide	173.029	202.947	190.038	5.83697	C9H6N2O3	C03474	[M+H-H2O]+	BioDeepDB	0.99737	pos	1	570682	805724	487630	1.18198e+06	2.37369e+06	2.54924e+06	361627	1.16447e+06	1.04204e+06	1.30442e+06	1.42701e+06	502937	921619	1.40952e+06	974242	686369	4.0508e+06	851474	3.29271e+06	1.3134e+06	825876	2.61157e+06	959653	690371	1.45983e+06	2.02479e+06	663389	1.35917e+06	625133	526255	1.05744e+06	1.28224e+06	1.05647e+06	1.24859e+06	966287	560655	907077
M369T334	4-O-beta-D-Glucosyl-sinapate	369.111	334.301	386.121	7.99814	C17H22O10	C02919	[M+H-H2O]+	BioDeepDB	0.772712	pos	1	2.42109e+06	2.6776e+06	3.18192e+06	2.22317e+06	2.66656e+06	2.93568e+06	2.88788e+06	2.81634e+06	509457	2.86267e+06	2.50431e+06	2.95195e+06	2.15058e+06	3.16094e+06	1.31487e+06	595902	2.54968e+06	2.78437e+06	2.21665e+06	1.91416e+06	2.56125e+06	2.56819e+06	2.19927e+06	2.35961e+06	2.31497e+06	2.37773e+06	2.78288e+06	2.58443e+06	2.59481e+06	3.18558e+06	942160	4.14269e+06	4.26909e+06	3.45289e+06	2.72499e+06	1.22714e+06	3.40509e+06
M207T714	4-Octylphenol	207.174	713.559	206.167	0.308229	C14H22O	C14132	[M+H]+	MoNA	0.985442	pos	1	2.87111e+06	404156	5.48657e+06	365579	2.20522e+06	303877	3.3339e+06	6.8384e+06	3.93296e+06	3.57235e+06	2.66339e+06	416726	3.88274e+06	1.74531e+06	388039	649684	3.95874e+06	1.74284e+06	390708	1.53982e+06	1.7675e+06	6.4848e+06	1.64859e+06	1.99967e+06	1.70373e+06	1.39838e+06	321251	3.46444e+06	486179	1.7935e+06	276856	406349	886771	734849	523160	232284	4.45649e+06
M145T59	4-Oxoglutaramate	145.049	58.6919	145.037	6.16498	C5H7NO4	C05572	[M]+	BioDeepDB	0.000452484	pos	2	1.48485e+07	3.52824e+07	2.34267e+07	7.55344e+06	1.80089e+07	1.82758e+07	2.50489e+07	1.34299e+07	1.92061e+07	2.26619e+07	1.67939e+07	1.89528e+07	1.91327e+07	1.47882e+07	1.75773e+07	2.23659e+07	1.07339e+07	1.489e+07	1.34946e+07	1.62177e+07	1.94435e+07	1.55644e+07	1.81861e+07	1.22558e+07	6.39446e+06	1.29634e+07	2.11016e+07	1.95566e+07	3.33676e+07	2.55128e+07	1.47938e+07	1.38982e+07	1.34782e+07	1.93468e+07	2.05841e+07	5.93348e+06	1.39344e+07
M130T84	4-Oxoproline	130.05	84.0061	129.043	2.03253	C5H7NO3	C01877	[M+H]+	MetaDNA	0.00602538	pos	2	1.99637e+08	1.9029e+08	2.23105e+08	1.80035e+08	1.95218e+08	2.20418e+08	1.77484e+08	1.97718e+08	2.07479e+08	1.79857e+08	1.73898e+08	2.19252e+08	1.70352e+08	2.03269e+08	3.25637e+08	1.44881e+08	1.9584e+08	1.7025e+08	2.35993e+08	1.63585e+08	1.88061e+08	1.76375e+08	1.65288e+08	1.8487e+08	1.87959e+08	1.40187e+08	2.04053e+08	2.09093e+08	1.59968e+08	1.88455e+08	6.1018e+08	2.33565e+08	2.17684e+08	2.34897e+08	2.0772e+08	3.52561e+08	2.12907e+08
M137T741	4-Propylphenol	137.096	741.257	136.089	0.0777056	C9H12O	C14311	[M+H]+	BioDeepDB	0.646579	pos	1	2.17593e+06	1.85788e+06	3.44005e+06	2.34554e+06	633804	587988	5.89335e+06	5.20839e+06	5.42585e+06	4.02166e+06	5.43327e+06	2.61161e+06	921537	2.24759e+06	1.82705e+06	3.23562e+06	6.1636e+06	2.17375e+06	2.33954e+06	2.71946e+06	2.50254e+06	452447	1.62926e+06	2.80996e+06	612725	2.43418e+06	2.82359e+06	2.62566e+06	510833	2.5477e+06	1.52942e+06	1.60977e+06	505107	3.40051e+06	2.09633e+06	463979	4.70785e+06
M182T337	4-Pyridoxic acid	182.046	337.19	183.053	1.9	C8H9NO4	C00847	[M-H]-	BioDeepDB	6.77232e-07	neg	2	2.54498e+06	1.63783e+06	2.347e+06	2.20621e+06	2.13642e+06	1.92006e+06	1.22579e+06	1.33579e+06	1.88454e+06	4.20361e+06	2.65949e+06	2.55164e+06	1.86829e+06	2.36151e+06	2.5954e+06	5.75681e+07	2.18724e+06	2.83221e+06	1.66121e+06	1.94024e+06	2.78328e+06	3.05452e+06	2.34107e+06	2.01477e+06	1.41367e+06	1.6056e+06	2.44917e+06	2.25548e+06	1.54696e+06	3.87276e+06	1.80168e+06	1.80731e+06	1.31907e+06	2.55545e+06	1.54307e+06	1.65398e+06	2.00885e+06
M156T470	4-Quinolinecarboxylic acid	156.039	469.743	173.048	6.88387	C10H7NO2	C06414	[M+H-H2O]+	BioDeepDB	0.000136658	pos	2	5.17297e+06	4.6101e+06	4.28461e+06	3.84071e+06	4.78539e+06	4.23384e+06	3.96411e+06	4.82168e+06	5.59075e+06	4.62813e+06	4.15439e+06	4.31255e+06	2.51101e+06	4.07408e+06	1.21467e+06	4.46636e+06	4.1629e+06	3.77914e+06	4.35951e+06	4.16268e+06	4.35674e+06	4.28726e+06	4.66126e+06	4.23489e+06	4.53258e+06	5.32872e+06	4.02262e+06	4.58839e+06	4.48815e+06	4.42801e+06	1.01258e+06	4.67722e+06	5.01051e+06	4.03612e+06	4.69231e+06	1.56327e+06	4.12148e+06
M227T350	4,4-Dihydroxy-alpha-methylstilbene	227.102	349.643	226.099	18.8685	C15H14O2	C13632	[M+H]+	BioDeepDB	0.0837038	pos	2	2.86205e+06	2.55491e+06	2.76136e+06	2.77483e+06	1.88907e+06	4.05856e+06	2.66648e+06	3.53523e+06	3.44475e+06	1.85755e+06	2.23394e+06	2.95034e+06	1.04302e+06	1.66795e+06	1.00086e+06	2.05271e+06	1.84555e+06	1.30896e+06	3.63509e+06	1.95484e+06	1.88537e+06	1.43073e+06	1.68379e+06	2.56057e+06	1.49268e+06	1.85141e+06	1.50219e+06	2.24589e+06	2.08582e+06	7.26511e+06	919660	2.70063e+06	4.52688e+06	3.63817e+06	1.48872e+06	916832	1.6459e+06
M250T409_2	4,4?-Dichlorobenzophenone	249.995	408.825	249.995	0.632394	C13H8Cl2O	C06643	[M]+	MoNA	0.986542	pos	1	1.6983e+06	1.80494e+06	2.02805e+06	1.56661e+06	2.52792e+06	2.14208e+06	1.754e+06	1.74028e+06	2.35045e+06	1.81121e+06	2.13058e+06	1.78465e+06	952920	1.91976e+06	112915	1.91343e+06	1.76671e+06	1.3517e+06	2.21626e+06	2.3445e+06	1.90076e+06	1.76337e+06	2.00351e+06	2.03739e+06	2.01783e+06	1.79246e+06	1.85697e+06	1.82198e+06	2.31144e+06	1.5574e+06	57771.5	1.77826e+06	1.36988e+06	1.86563e+06	2.00964e+06	168590	2.29027e+06
M209T412	4,4'-Methylene bis(2-methylaniline)	209.138	411.672	226.147	6.68248	C15H18N2	C19260	[M+H-H2O]+	MoNA	0.998145	pos	1	2.90198e+06	2.91979e+06	3.3629e+06	2.90807e+06	3.4001e+06	379916	3.45768e+06	3.2592e+06	3.7389e+06	3.50269e+06	3.12849e+06	3.29244e+06	513159	3.41701e+06	358285	3.92662e+06	3.85777e+06	2.74507e+06	3.26697e+06	3.38372e+06	3.17697e+06	3.15304e+06	3.11938e+06	3.146e+06	172878	2.78625e+06	2.78555e+06	2.96934e+06	739207	629771	310911	711306	785396	3.35085e+06	2.88786e+06	431761	3.71244e+06
M249T95	4,4'-Methylene-bis-(2-chloroaniline)	249.028	94.7937	266.038	10.7823	C13H12Cl2N2	C10999	[M+H-H2O]+	mzCloud	0.86639	pos	1	8.9005e+06	8.14362e+06	8.07566e+06	8.94845e+06	9.91477e+06	7.96923e+06	1.03637e+07	1.87791e+07	8.64786e+06	7.71666e+06	8.99505e+06	6.68382e+06	8.67119e+06	9.53471e+06	9.34054e+06	8.08552e+06	8.58668e+06	8.92918e+06	6.46209e+06	8.85839e+06	7.73321e+06	5.86794e+06	7.46143e+06	9.2776e+06	7.78608e+06	8.20092e+06	6.52105e+06	6.43938e+06	4.90276e+07	7.30773e+06	8.88287e+06	1.13326e+07	5.88669e+07	1.18059e+07	1.27679e+07	1.02983e+07	1.27879e+07
M231T474	4,4'-Methylenediphenyl diisocyanate	231.051	474.195	250.074	20.5195	C15H10N2O2	C19453	[M-H2O-H]-	mzCloud	0.911722	neg	1	8.03656e+06	953562	2.74802e+06	4.93448e+06	6.01634e+06	1.38099e+06	2.56998e+06	3.03177e+06	8.1305e+06	2.45372e+06	3.47882e+06	3.75102e+06	2.7881e+06	1.64513e+06	3.54715e+06	1.80844e+06	1.27782e+06	1.16936e+06	1.33416e+06	2.04413e+06	1.89508e+06	1.83189e+06	8.56791e+06	2.35876e+06	1.23224e+06	999837	1.57205e+06	2.41999e+06	2.09729e+06	1.16499e+06	3.81134e+06	754326	836115	5.64525e+06	3.29284e+06	1.26281e+06	1.42453e+06
M231T77	4,4'-Sulfonyldiphenol	231.009	77.4815	250.03	10.929	C12H10O4S	C14216	[M-H2O-H]-	mzCloud	0.925654	neg	1	1.43419e+06	1.06268e+06	1.02706e+06	1.24394e+06	1.31313e+06	1.41625e+06	1.09002e+06	1.38275e+06	1.23506e+06	961191	964131	977924	1.12433e+06	1.27226e+06	816200	1.50528e+06	1.19735e+06	818102	942325	1.21475e+06	1.02955e+06	1.97701e+06	1.41316e+06	1.09536e+06	771318	923361	939997	1.70008e+06	2.27401e+06	1.17781e+06	1.12499e+06	1.3989e+06	1.30407e+06	990442	1.16729e+06	774950	1.03259e+06
M158T149	4,5-Dihydroorotic acid	158.154	148.589	158.033	1.47189	C5H6N2O4	C00337	[M]+	BioDeepDB	0.017809	pos	2	9.5201e+06	1.10025e+07	1.35107e+07	9.89429e+06	1.14649e+07	1.06477e+07	9.46335e+06	9.99877e+06	9.50011e+06	7.98231e+06	8.47217e+06	1.02634e+07	6.80932e+06	1.34172e+07	6.84781e+06	1.16585e+07	1.30119e+07	7.05959e+06	1.26331e+07	1.23308e+07	1.08873e+07	1.06381e+07	1.31087e+07	1.15541e+07	1.31741e+07	6.96658e+06	5.5341e+06	8.44348e+06	7.18558e+06	8.31683e+06	2.80624e+06	5.34117e+06	5.43392e+06	6.50508e+06	5.82733e+06	4.90449e+06	6.43791e+06
M255T669	4'-Methoxyflavanone	255.122	669.139	254.094	0.663337	C16H14O3	C19895	[M+H]+	BioDeepDB	0.760465	pos	1	775486	1.47508e+06	1.25873e+06	1.35822e+06	2.67602e+06	787570	1.15635e+06	124123	1.42173e+06	740652	1.49019e+06	44261	1.03164e+06	2.17398e+06	35515.3	1.19134e+06	1.71221e+06	1.57864e+06	1.04172e+06	1.76068e+06	1.33476e+06	2.72059e+06	378756	2.50521e+06	957190	2.10792e+06	1.18488e+06	1.07948e+06	2.12575e+06	1.4616e+06	316831	533721	2.59258e+06	1.52602e+06	2.10865e+06	22108.3	758016
M256T149	4'-O-Methylnorbelladine	256.13	148.541	273.137	4.8297	C16H19NO3	C16702	[M+H-H2O]+	BioDeepDB	0.646451	pos	1	144066	2.88519e+06	161550	782818	3.27433e+06	2.91805e+06	2.94514e+06	1.48419e+06	456827	226359	1.3049e+06	892112	585901	2.84947e+06	1.07651e+06	154732	2.45778e+06	1.79506e+06	179791	3.3417e+06	2.73443e+06	162944	2.68322e+06	714504	2.19787e+06	203027	1.53704e+06	2.54346e+06	96227.7	3.28889e+06	1.37773e+06	185907	230192	227054	1.44391e+06	115421	452418
M368T328	4'-O-Methylxanthohumol	368.152	327.955	368.162	28.9979	C22H24O5	C21492	[M]+	BioDeepDB	0.987476	pos	1	2.18005e+06	1.77426e+06	2.01865e+06	1.95368e+06	1.70075e+06	1.85492e+06	1.31784e+06	1.47568e+06	1.74587e+06	1.60348e+06	1.87877e+06	2.13012e+06	875937	1.6999e+06	507110	1.87891e+06	1.83856e+06	1.41883e+06	2.0729e+06	1.82267e+06	1.53587e+06	1.56146e+06	1.38222e+06	1.57144e+06	1.56776e+06	1.24956e+06	1.34014e+06	1.78944e+06	1.73735e+06	1.40634e+06	498224	2.04593e+06	2.02005e+06	2.58586e+06	1.51135e+06	505595	1.51007e+06
M304T386_2	4'-Oxonebramine	304.175	386.169	304.175	0.183632	C12H24N4O5	C21258	[M]+	BioDeepDB	0.774518	pos	1	320440	622394	699945	707708	808558	766729	630031	1.10282e+06	1.80322e+06	535816	779160	867751	185117	633126	155808	586591	1.00143e+06	264368	1.65915e+06	909479	580492	1.33378e+06	625966	201356	579555	725092	985664	1.93126e+06	1.05391e+06	1.00947e+06	224178	675614	813656	1.05296e+06	673309	119912	1.10061e+06
M844T483_5	4'''-Demalonylsalvianin	844.206	482.717	843.198	0.223075	C39H39O21	C12641	[M+H]+	BioDeepDB	0.620604	pos	1	2.73583e+06	2.31839e+06	2.30866e+06	2.89166e+06	881430	2.93922e+06	1.588e+06	2.44759e+06	1.99223e+06	1.8589e+06	2.87152e+06	798225	1.516e+06	373993	273879	592682	950863	1.39078e+06	697715	1.87873e+06	3.77302e+06	1.12718e+06	3.19459e+06	456263	1.79378e+06	1.99613e+06	2.16308e+06	1.16192e+06	1.18038e+06	1.19904e+06	188240	1.72952e+06	682679	2.5004e+06	2.2575e+06	604290	509881
M222T269	4a-Carbinolamine tetrahydrobiopterin	222.095	268.933	239.102	2.94847	C9H13N5O3	C00268	[M+H-H2O]+	BioDeepDB	0.628081	pos	1	859997	800623	704669	625706	623017	17991.9	274313	475991	690849	517629	773574	823747	354528	925438	69498.2	204627	599576	158563	718284	768357	462311	186845	147670	164651	708880	126262	439596	651839	712027	218830	60460.6	1.02162e+06	1.07498e+06	830296	668336	140849	584323
M425T807_2	4a-Carboxy-4b-methyl-5a-cholesta-8,24-dien-3b-ol	425.33	806.726	442.345	16.8445	C29H46O3	C15808	[M+H-H2O]+	BioDeepDB	0.740781	pos	1	7.30514e+08	5.27909e+08	1.1696e+09	9.91244e+08	1.22312e+09	1.61383e+09	9.04646e+08	5.73731e+08	8.43523e+08	2.95225e+08	3.7786e+08	9.38376e+08	2.66053e+08	5.15235e+08	1.09492e+08	1.11898e+09	1.1973e+09	2.64218e+08	7.46106e+08	4.58632e+08	6.13055e+08	4.27498e+08	6.08961e+08	9.79768e+08	6.81692e+08	3.79866e+08	3.7651e+08	5.64634e+08	1.11642e+09	9.41323e+08	9.7187e+07	4.67882e+08	3.25805e+08	3.46447e+08	3.18341e+08	109574	72602.4
M144T310	5-(2-Hydroxyethyl)-4-methylthiazole	144.048	310.071	143.041	0.138919	C6H9NOS	C04294	[M+H]+	mzCloud	0.592326	pos	1	932807	580215	732446	642362	931898	898062	614922	736892	720569	862254	770759	631662	436876	976357	204600	1.03712e+06	967243	653836	980839	887630	690359	1.0172e+06	837176	865817	868148	639710	716379	732890	786338	752653	1.20273e+06	610178	571325	652186	762849	174814	578452
M242T138	5-(Methylthio)-2,3-dioxopentyl phosphate	242.001	138.402	242.001	0.558681	C6H11O6PS	C15650	[M]+	BioDeepDB	0.607771	pos	1	6.28974e+06	4.88905e+06	5.73482e+06	5.10548e+06	5.39174e+06	3.77747e+06	3.72131e+06	4.98398e+06	4.97825e+06	4.79946e+06	4.64355e+06	4.96599e+06	4.15998e+06	5.06924e+06	4.72844e+06	5.4129e+06	4.71744e+06	4.90299e+06	4.8978e+06	5.08916e+06	4.66049e+06	4.92024e+06	5.02459e+06	5.56234e+06	4.24156e+06	3.51736e+06	4.40225e+06	5.37224e+06	6.16517e+06	5.21871e+06	6.01481e+06	5.61392e+06	6.52306e+06	6.46321e+06	5.41006e+06	3.97242e+06	4.85542e+06
M159T362	5-Acetamidovalerate	159.093	361.91	159.089	19.3224	C7H13NO3	C03087	[M]-	MetaDNA	0.00121681	neg	2	3.31191e+06	2.63879e+06	3.54945e+06	2.95145e+06	2.83939e+06	3.67308e+06	2.44077e+06	2.42657e+06	2.987e+06	3.05861e+06	2.62909e+06	2.89432e+06	2.72178e+06	3.14593e+06	2.29774e+06	2.55543e+06	1.40324e+06	2.21134e+06	1.62813e+06	2.06992e+06	2.18218e+06	1.37731e+06	1.67021e+06	1.62748e+06	2.15553e+06	2.32674e+06	2.04531e+06	1.8654e+06	1.43502e+06	2.16427e+06	2.05728e+06	2.68058e+06	3.18742e+06	2.28313e+06	1.59905e+06	1.35366e+06	1.98281e+06
M357T499	5-Amino-6-(5'-phosphoribitylamino)uracil	357.117	498.927	356.073	3.55673	C9H17N4O9P	C04454	[M+H]+	BioDeepDB	0.672003	pos	1	1.44886e+06	1.57147e+06	1.74894e+06	1.63388e+06	1.49932e+06	1.38061e+06	1.32792e+06	1.49577e+06	1.2645e+06	1.78432e+06	1.68319e+06	1.59718e+06	1.17931e+06	1.84852e+06	1.09177e+06	1.86403e+06	1.91234e+06	1.79625e+06	1.45112e+06	1.28015e+06	2.16099e+06	1.43984e+06	1.88299e+06	1.64346e+06	1.61422e+06	1.44725e+06	1.87857e+06	1.68448e+06	1.53529e+06	2.05715e+06	505011	1.36802e+06	1.7254e+06	1.67402e+06	929010	589445	1.36385e+06
M132T163	5-Aminolevulinic acid	132.066	162.702	131.058	0.0454411	C5H9NO3	C00430	[M+H]+	BioDeepDB	0.000225819	pos	2	9.46431e+06	4.89856e+06	5.84384e+06	5.56054e+06	6.63386e+06	8.02093e+06	5.87624e+06	7.99829e+06	9.31359e+06	4.30481e+06	1.19691e+07	4.00407e+06	4.70077e+06	4.89837e+06	2.11401e+06	8.94889e+06	6.54388e+06	4.95802e+06	6.74377e+06	2.7527e+06	4.83832e+06	7.30263e+06	4.22645e+06	3.80025e+06	3.35456e+06	3.16649e+06	3.58692e+06	3.17141e+06	3.19948e+06	3.03651e+06	2.68944e+06	3.56973e+06	3.56974e+06	5.36058e+06	4.0072e+06	1.99376e+06	3.16235e+06
M102T87	5-Aminopentanal	102.091	86.6657	101.084	0.138809	C5H11NO	C12455	[M+H]+	BioDeepDB	0.801239	pos	1	2.96601e+06	3.09677e+06	3.40715e+06	3.30369e+06	3.60495e+06	3.72362e+06	3.6826e+06	4.74914e+06	3.9443e+06	3.49567e+06	3.58179e+06	3.70256e+06	3.8302e+06	3.30604e+06	6.50567e+06	4.49902e+06	4.92519e+06	5.45275e+06	4.513e+06	4.46916e+06	7.44316e+06	3.95887e+06	5.14035e+06	4.51156e+06	5.79969e+06	5.59624e+06	4.33698e+06	4.26274e+06	6.03768e+06	4.8609e+06	7.63603e+06	5.72834e+06	5.62067e+06	5.15873e+06	7.44937e+06	6.20358e+06	5.28911e+06
M117T31	5-Aminopentanoic acid	116.928	31.0613	117.079	0.638309	C5H11NO2	C00431	[M]-	BioDeepDB	1.42959e-09	neg	2	3.17865e+07	2.87565e+07	2.96709e+07	3.29546e+07	3.49648e+07	3.51181e+07	3.83578e+07	3.94929e+07	4.67913e+07	4.3183e+07	5.08797e+07	5.46967e+07	5.20491e+07	5.10323e+07	4.69124e+07	5.6277e+07	5.10867e+07	4.83869e+07	4.08432e+07	4.83438e+07	4.04393e+07	4.82832e+07	3.18442e+07	5.22048e+07	4.74258e+07	5.66338e+07	5.26303e+07	5.21105e+07	5.25254e+07	3.65726e+07	5.07087e+07	2.27979e+07	5.917e+07	6.43313e+07	6.083e+07	6.63376e+07	4.06905e+07
M393T703	5-Dehydroavenasterol	393.339	702.604	410.355	21.2592	C29H46O	C15783	[M+H-H2O]+	BioDeepDB	0.960536	pos	1	0	9.06542e+06	262051	543549	1.12386e+07	2.09097e+06	8.91984e+06	4.82875e+06	1.07038e+07	2.40989e+06	7.88228e+06	308044	1.76599e+06	3.51631e+06	1.30672e+06	161809	2.21837e+06	855586	5818.76	6.22574e+06	4.1247e+06	2.48515e+06	6.57348e+06	648266	6.79382e+06	985870	1.9376e+06	4.44657e+06	764898	4.32781e+06	2.07238e+06	36823.3	34659.4	75245.4	2.27508e+06	0	895301
M379T670	5-Dehydroepisterol	379.323	669.659	396.339	23.4061	C28H44O	C15780	[M+H-H2O]+	BioDeepDB	0.89115	pos	1	2118.74	6.66868e+06	47365.5	590075	6.63268e+06	4.45432e+06	3.2349e+06	1.85668e+06	3.83464e+06	719967	2.48906e+06	480989	513951	3.66369e+06	1.16704e+06	5790.52	3.60704e+06	1.92373e+06	0	4.08567e+06	3.16544e+06	560596	2.68996e+06	427345	3.63542e+06	354019	742327	3.57922e+06	576827	4.50053e+06	958085	569550	962291	322908	1.69911e+06	7940.14	659130
M473T360_3	5-Formiminotetrahydrofolic acid	473.187	360.452	472.182	3.55906	C20H24N8O6	C00664	[M+H]+	BioDeepDB	0.676447	pos	1	3.20207e+07	1.92931e+07	4.28304e+07	2.80949e+07	1.88575e+07	3.46988e+07	1.34537e+07	1.60565e+07	1.84923e+07	3.32058e+07	2.37536e+07	2.13126e+07	9.94773e+06	2.08134e+07	1.04261e+07	2.55167e+07	2.31911e+07	6.22955e+06	1.24323e+07	1.70617e+07	6.3832e+07	3.54485e+07	2.54514e+07	2.24644e+07	1.98882e+07	1.07927e+07	2.12917e+07	1.74913e+07	2.35975e+07	3.19551e+07	5.80424e+06	2.06968e+07	3.64369e+07	1.08246e+07	1.90974e+07	5.8255e+06	2.13104e+07
M220T286	5-Hydroxy-L-tryptophan	220.064	285.676	220.085	0.00943748	C11H12N2O3	C00643	[M]+	BioDeepDB	0.592907	pos	1	483571	169183	1.25547e+06	85096.5	63225	187152	31207.2	749068	329360	572012	1.24146e+06	70459.8	660223	1.64865e+06	5320.18	1.40042e+06	86663.3	57838.2	298443	60628.6	353511	26830.5	515160	222134	601460	2.44824e+06	51655.3	104684	30633.7	1.08117e+06	23614.9	581277	881347	338754	24882.1	328680	169515
M175T595	5-Hydroxyindoleacetaldehyde	175.063	595.324	175.063	2.70739	C10H9NO2	C05634	[M]+	BioDeepDB	0.770685	pos	1	2.07744e+06	1.43229e+06	880644	2.44097e+06	2.26574e+06	698714	1.69296e+06	741076	1.1565e+06	2.66497e+06	965567	2.2338e+06	652981	2.40823e+06	769442	3.01575e+06	1.73182e+06	2.37656e+06	1.08017e+06	585633	1.00305e+06	1.14753e+06	1.5672e+06	1.65623e+06	420204	1.34834e+06	775252	1.22525e+06	2.45624e+06	939697	491479	1.71112e+06	2.19632e+06	1.01379e+06	838499	287636	1.39428e+06
M192T330	5-Hydroxyindoleacetic acid	192.065	329.717	191.058	0.720503	C10H9NO3	C05635	[M+H]+	BioDeepDB	3.57802e-06	pos	2	6.57632e+07	4.02241e+07	3.22729e+07	3.55564e+07	2.49772e+07	3.61117e+07	2.95599e+07	2.21678e+07	2.82545e+07	2.79008e+07	3.43277e+07	4.07806e+07	1.93611e+07	4.42204e+07	7.15171e+06	3.13822e+07	1.88716e+07	1.7768e+07	2.04691e+07	3.01248e+07	2.38082e+07	3.46261e+07	2.06165e+07	2.11865e+07	3.32354e+07	2.33322e+07	2.0764e+07	3.28746e+07	2.19808e+07	3.53775e+07	1.41838e+07	3.49256e+07	4.29417e+07	3.92445e+07	2.55403e+07	8.57876e+06	3.3553e+07
M249T97	5-Hydroxyindoleacetylglycine	249.107	96.5509	248.08	21.03	C12H12N2O4	C05832	[M+H]+	BioDeepDB	0.995923	pos	1	1.73374e+07	7.32091e+06	1.58399e+07	8.71132e+06	1.04217e+07	1.379e+07	8.46279e+06	1.30616e+07	9.21839e+06	7.47601e+06	8.16478e+06	9.67825e+06	7.36555e+06	1.05324e+07	3.17955e+06	971689	1.37474e+07	1.1794e+07	1.6637e+07	1.42968e+07	1.25099e+07	9.37135e+06	5.13521e+06	1.08331e+07	1.44624e+07	5.5379e+06	1.17439e+07	1.45852e+07	4.76429e+06	1.26983e+07	2.81039e+06	1.27104e+07	2.30423e+07	1.11663e+07	1.35324e+07	3.3862e+06	8.79012e+06
M163T72	5-Hydroxylysine	163.108	72.196	162.1	1.01931	C6H14N2O3	C16741	[M+H]+	MoNA	0.697431	pos	1	1.01364e+06	300946	298927	675606	593755	3.57106e+06	522236	1.07438e+06	320583	241120	1.49533e+06	300817	1.89857e+06	695014	1.14738e+06	300187	292669	235883	264010	1.53836e+06	297440	2.51546e+06	1.17034e+06	275595	787523	596758	462316	691729	1.33886e+06	1.28157e+06	638227	336653	4.00422e+06	688152	586762	257548	581462
M127T59_1	5-Hydroxymethyl-2-furaldehyde	127.038	58.7548	126.032	5.59625	C6H6O3	C11101	[M+H]+	mzCloud	0.248622	pos	2	4.31207e+06	2.1162e+07	4.55959e+06	1.5143e+07	4.04878e+06	1.56524e+07	2.06867e+07	1.15146e+07	1.82664e+07	2.40365e+07	3.72125e+06	3.82761e+06	4.00182e+06	1.4019e+07	1.83236e+07	6.12828e+06	1.23216e+07	1.15408e+07	1.25581e+07	1.11741e+07	8.80673e+06	1.01284e+07	3.25792e+06	5.85247e+06	4.82288e+06	1.11825e+07	8.7597e+06	1.0289e+07	2.38412e+07	1.7183e+07	550243	1.40127e+07	3.87157e+06	1.82154e+07	1.75989e+07	3.21503e+06	5.31018e+06
M142T64	5-Hydroxymethyluracil	141.96	64.4177	142.038	9.03402	C5H6N2O3	C03088	[M]+	BioDeepDB	0.710954	pos	1	9.66352e+07	9.23132e+07	4.62997e+07	1.2197e+08	1.11827e+08	1.70511e+08	1.88852e+08	1.11311e+08	1.33603e+08	1.22228e+08	1.48381e+08	1.40906e+08	9.10491e+07	1.32381e+08	8.4468e+07	7.21019e+07	1.16496e+08	1.10725e+08	1.05076e+08	8.75084e+07	9.96582e+07	1.13587e+08	1.0425e+08	9.32464e+07	9.82955e+07	1.03345e+08	1.02126e+08	1.37085e+08	1.40201e+08	1.07904e+08	1.16042e+08	1.01992e+08	8.94139e+07	1.00812e+08	1.45713e+08	8.67295e+07	1.03463e+08
M117T141_1	5-Hydroxypentanoic acid	117.055	140.916	118.063	6.59682	C5H10O3	C02804	[M-H]-	MetaDNA	0.000153573	neg	2	1.86376e+08	1.0658e+08	7.87687e+07	8.28753e+07	4.74689e+07	1.35408e+08	1.09356e+08	3.96853e+07	9.23505e+07	7.38638e+07	8.89556e+07	5.6562e+07	5.46656e+07	6.31953e+07	7.15524e+07	7.03626e+07	6.77425e+07	6.9614e+07	3.67822e+07	4.51663e+07	3.63651e+07	2.70788e+07	2.33625e+07	3.73135e+07	3.32406e+07	6.32474e+07	4.35066e+07	3.95196e+07	3.74721e+07	4.41426e+07	1.57433e+08	1.43766e+08	1.08881e+08	8.5778e+07	4.38808e+07	6.89482e+07	1.01977e+08
M123T69	5-Hydroxypyrazinamide	123.04	69.4342	123.043	16.5219	C5H5N3O	C01956	[M]+	BioDeepDB	0.322283	pos	2	2.86356e+07	1.95655e+07	3.31109e+07	2.63194e+07	4.80496e+07	4.49831e+07	2.29529e+07	3.19707e+07	2.27267e+07	3.29305e+07	2.52214e+07	2.97471e+07	1.88735e+07	2.40341e+07	1.65321e+07	3.92132e+07	5.27593e+07	3.45212e+07	3.15411e+07	3.17062e+07	1.87356e+07	3.22821e+07	1.51995e+07	2.8158e+07	5.43437e+07	3.97584e+07	2.98703e+07	5.05663e+07	4.10619e+07	3.16476e+07	8.70746e+06	3.05892e+07	4.14335e+07	3.12286e+07	3.91146e+07	1.36696e+07	3.71492e+07
M221T394	5-Hydroxytryptophan	221.092	393.505	220.085	1.77398	C11H12N2O3	C01017	[M+H]+	mzCloud	0.156905	pos	2	3.53466e+06	3.86777e+06	5.99038e+06	3.6446e+06	4.49348e+06	6.2984e+06	4.35905e+06	5.15043e+06	5.33255e+06	4.90035e+06	6.96987e+06	6.82007e+06	4.75589e+06	6.94843e+06	2.13932e+06	7.40483e+06	4.52901e+06	5.37887e+06	3.64609e+06	6.09869e+06	6.79886e+06	4.79314e+06	5.9722e+06	5.02213e+06	5.74532e+06	5.88179e+06	5.07526e+06	4.69539e+06	3.74727e+06	6.01035e+06	1.55778e+06	5.99103e+06	7.70861e+06	6.15031e+06	4.5734e+06	1.74469e+06	6.14713e+06
M201T424	5-Methoxydimethyltryptamine	201.138	424.098	218.142	19.0027	C13H18N2O	C08309	[M+H-H2O]+	MoNA	0.789974	pos	1	259418	543847	2.77603e+06	108839	1.61784e+06	522495	742620	680458	1.7904e+06	1.98e+06	1.65559e+06	1.45188e+06	214522	508899	209317	2.41486e+06	3.12619e+06	3.00298e+06	763415	2.569e+06	1.74169e+06	584227	879729	905586	283039	477565	921577	55402.7	1.34831e+06	1.32016e+06	62295.4	301154	951445	243821	781526	47659.8	34521.8
M188T651	5-Methoxyindoleacetate	188.07	650.747	205.074	21.1976	C11H11NO3	C05660	[M+H-H2O]+	MoNA	0.541288	pos	2	612442	861059	752245	715038	750306	750849	711594	174094	1.24473e+06	677036	854284	94264.4	273811	1.21771e+06	83352.9	834573	716757	624780	1.04502e+06	1.09873e+06	672209	770403	200975	1.32367e+07	1.84265e+06	1.20526e+06	1.77957e+06	1.17025e+06	1.02665e+06	708726	111853	855715	857683	791263	1.12794e+06	124783	756498
M111T556	5-Methyl-2-furancarboxaldehyde	111.044	556.457	110.037	0.746129	C6H6O2	C11115	[M+H]+	BioDeepDB	0.795989	pos	1	8.74249e+06	2.19055e+07	8.40225e+06	2.68294e+06	1.92665e+07	1.40009e+07	1.77105e+07	8.18391e+06	1.31241e+07	8.31942e+06	1.17154e+07	3.27329e+06	2.66037e+06	7.76501e+06	8.06349e+06	8.23191e+06	1.52322e+07	9.28391e+06	8.29777e+06	2.46747e+07	1.60081e+07	8.66676e+06	2.29799e+07	1.84813e+06	1.94729e+07	8.04243e+06	4.35694e+06	2.00142e+07	7.84099e+06	1.49418e+07	5.31904e+06	7.96986e+06	7.61277e+06	8.14281e+06	7.4942e+06	7.27939e+06	7.1466e+06
M222T508	5-Methyl-2'-deoxycytidine	222.085	508.277	241.106	13.361	C10H15N3O4	C03592	[M-H2O-H]-	mzCloud	0.760905	neg	1	786108	809897	897716	704317	831846	1.23772e+06	422277	583404	849823	1.01885e+06	916257	721098	685003	1.16823e+06	898050	1.10419e+06	901062	951659	626874	886115	891237	1.29746e+06	617294	809675	488267	518709	705945	621804	1.43983e+06	695858	2.02886e+06	2.36314e+06	2.09518e+06	2.07177e+06	1.10513e+06	223163	176885
M142T69_3	5-Methylbarbiturate	142.035	69.4773	142.038	20.773	C5H6N2O3	C05281	[M]+	BioDeepDB	0.770922	pos	1	3.205e+06	1.99148e+06	3.78372e+06	3.12277e+06	5.75392e+06	5.75059e+06	2.66143e+06	3.85759e+06	2.62711e+06	3.87449e+06	3.05196e+06	3.40854e+06	2.11126e+06	2.91922e+06	1.54251e+06	4.72391e+06	6.71286e+06	3.79569e+06	3.5081e+06	3.63233e+06	2.05883e+06	3.49421e+06	1.59352e+06	3.24642e+06	6.12727e+06	4.40712e+06	3.83049e+06	5.92451e+06	5.13106e+06	4.1722e+06	952792	3.76173e+06	4.81102e+06	3.71596e+06	4.83768e+06	1.33529e+06	4.52932e+06
M126T96	5-Methylcytosine	126.066	95.9427	125.059	0.620668	C5H7N3O	C02376	[M+H]+	mzCloud	0.586499	pos	1	929269	1.60746e+06	2.33759e+06	1.47463e+06	1.91495e+06	1.88818e+06	2.41695e+06	1.6316e+06	2.04184e+06	1.87309e+06	1.53681e+06	1.43872e+06	3.46422e+06	1.57701e+06	1.54e+06	1.94255e+06	1.33357e+06	1.02852e+06	1.1702e+06	2.27247e+06	712158	711945	795136	1.00927e+06	1.31918e+06	1.58416e+06	1.55991e+06	1.09939e+06	1.68865e+06	728428	1.37356e+06	3.14504e+06	835675	1.51791e+06	1.64125e+06	2.30479e+06	1.70379e+06
M860T579_4	5-Methylhex-4-enoyl-CoA	860.186	579.122	877.188	5.88157	C28H46N7O17P3S	C16470	[M+H-H2O]+	BioDeepDB	0.672499	pos	1	1.59581e+06	722359	525127	1.04541e+06	1.5529e+06	1.60662e+06	552040	917484	1.44807e+06	1.38467e+06	1.72624e+06	458935	919841	2.27566e+06	301272	591164	1.36511e+06	1.04399e+06	947541	550041	1.13869e+06	1.34972e+06	884678	1.8201e+06	923315	541181	949910	995454	1.56652e+06	479070	30357	1.10048e+06	1.05985e+06	328806	262960	13550.1	144798
M459T781_1	5-Methyltetrahydrofolic acid	459.185	780.788	459.187	3.07932	C20H25N7O6	C00440	[M]-	BioDeepDB	0.647612	neg	1	435911	4.96457e+07	849048	217285	6.26996e+07	1.70924e+06	1.91038e+06	1.35978e+07	2.09368e+07	498126	1.29166e+06	9.54661e+06	3.80608e+06	1.00612e+07	1.99882e+07	2.00655e+06	1.2229e+06	2.22913e+07	664859	4.42776e+07	9.93488e+06	4.6703e+06	2.80562e+06	882501	3.78405e+07	638964	1.18959e+07	2.7952e+07	2.68173e+06	8.03032e+06	2.32653e+06	393071	1.94638e+06	280567	7.87234e+06	742492	7.66218e+06
M298T381	5-Methylthioadenosine	298.096	380.921	297.09	4.35854	C11H15N5O3S	C00170	[M+H]+	BioDeepDB	5.24534e-13	pos	2	5.86463e+06	3.49156e+06	5.95233e+06	6.02036e+06	4.60805e+06	5.07991e+06	3.58278e+06	5.26648e+06	5.94806e+06	6.11922e+06	4.90128e+06	5.07498e+06	2.32284e+06	3.48597e+06	1.58751e+06	6.50774e+06	4.51193e+06	4.41991e+06	5.44499e+06	6.58768e+06	4.81248e+06	3.0342e+06	4.38107e+06	3.43473e+06	2.94171e+06	4.72734e+06	4.83568e+06	4.9327e+06	3.63125e+06	4.05148e+06	1.43892e+06	4.44891e+06	7.3483e+06	4.78805e+06	3.1575e+06	1.23354e+06	2.77134e+06
M301T522	5-Nitro-2-(3-phenylpropylamino)benzoic acid	301.117	522.378	300.111	1.08322	C16H16N2O4	C13705	[M+H]+	BioDeepDB	0.655516	pos	1	6.54975e+06	1.86347e+06	2.72476e+06	5.52673e+06	7.05189e+06	6.48031e+06	3.12879e+06	7.71773e+06	4.56852e+06	2.9263e+06	6.55741e+06	636442	3.44215e+06	3.11453e+06	123246	4.16132e+06	367817	2.0235e+06	6.50759e+06	4.18441e+06	309352	2.85949e+06	683772	3.24817e+06	407457	2.83472e+06	5.33235e+06	1.57926e+06	5.29462e+06	2.69073e+06	240206	8.34829e+06	2.21481e+06	4.61032e+06	7.06799e+06	1.5739e+06	3.7172e+06
M183T60	5-Oxo-1,2-campholide	183.101	60.321	182.094	1.37171	C10H14O3	C02952	[M+H]+	BioDeepDB	0.700151	pos	1	112474	4.50439e+06	3.04077e+06	2.02871e+06	697025	3.0858e+06	892526	780077	738071	2.3827e+06	809053	806690	135211	858152	5.6183e+06	231240	840954	4.21956e+06	731990	205680	838856	4.70836e+06	875250	793640	4.39531e+06	2.03362e+06	1.32218e+06	4.19524e+06	685608	705475	827075	116714	1.95116e+06	708063	822891	5.14056e+06	848628
M226T455	5,10-Dihydrophenazine-1-carboxylate	226.071	455.077	226.074	15.4897	C13H10N2O2	C20981	[M]+	BioDeepDB	0.612636	pos	2	4.36919e+07	9.18676e+06	1.16202e+07	1.44803e+07	1.09538e+07	3.54123e+06	7.29553e+06	1.34628e+07	3.60032e+07	3.16067e+07	5.50462e+06	1.13521e+08	1.18953e+07	1.90355e+06	1.00163e+07	1.09433e+08	2.36364e+07	4.16804e+07	9.04466e+06	3.09477e+07	7.80736e+06	5.66931e+06	6.68514e+06	7.09427e+07	3.67282e+07	1.18683e+07	1.52481e+07	4.3038e+06	2.27016e+07	5.25041e+07	4.33779e+06	5.76116e+06	1.55888e+07	1.21298e+08	4.95772e+07	4.53943e+06	3.08589e+07
M440T314	5,10-Methylene-THF	440.173	314.413	457.171	21.7474	C20H23N7O6	C00143	[M+H-H2O]+	BioDeepDB	0.920223	pos	1	633363	2.61475e+06	720238	637058	509780	1.34187e+06	1.0742e+06	529850	617921	986974	571068	343466	580415	915850	265451	1.07265e+06	1.46816e+06	484379	1.58576e+06	3.12324e+06	672092	1.00014e+06	681439	741994	710110	365309	1.39515e+06	2.05558e+06	241436	893568	12007.9	696195	416016	350974	630845	177365	307434
M334T101	5,5'-Dehydrodivanillate	334.082	100.8	334.069	10.6659	C16H14O8	C18347	[M]+	BioDeepDB	0.830045	pos	1	1.40232e+06	1.43517e+06	1.71662e+06	1.33924e+06	1.18628e+06	2.23761e+06	1.03885e+06	908875	843725	1.42424e+06	1.65556e+06	1.44958e+06	1.06635e+06	1.65888e+06	281621	544570	897850	884888	640097	576306	1.45817e+06	1.38259e+06	845233	1.14203e+06	1.09186e+06	1.12714e+06	930542	816706	187957	1.61509e+06	124032	2.54762e+06	2.49448e+06	1.38689e+06	922697	441708	1.34399e+06
M337T737	5,6-DHET	337.237	737.402	338.246	3.87801	C20H34O4	C14772	[M-H]-	BioDeepDB	6.61563e-08	neg	2	3.40552e+06	2.06609e+07	794244	261202	3.60051e+06	1.07379e+07	1.4719e+06	3.87825e+06	2.92913e+06	6.02376e+06	300193	1.17691e+06	8.74298e+06	1.37294e+07	1.33219e+06	1.8141e+07	109754	98609.1	70615.4	1.79984e+06	3.48767e+06	2.33686e+06	2.01315e+07	953518	650676	5.75086e+06	1.61682e+06	5.37836e+06	3.59486e+06	7.32752e+07	1.46324e+06	598598	1.62281e+07	8231.48	1.63214e+06	2.11156e+07	683948
M133T139	5,6-Dihydro-5-fluorouracil	133.032	139.058	132.034	0.010459	C4H5FN2O2	C16630	[M+H]+	BioDeepDB	3.37801e-22	pos	2	2.10953e+08	1.4141e+08	2.71344e+08	2.43218e+08	2.19978e+08	2.55422e+08	1.9907e+08	2.05045e+08	1.82392e+08	2.18989e+08	2.10403e+08	2.18646e+08	2.00307e+08	2.97361e+08	1.06479e+08	1.91683e+08	2.20864e+08	2.73666e+08	1.99881e+08	1.76393e+08	2.07216e+08	2.14717e+08	1.54178e+08	2.92744e+08	2.6441e+08	2.03733e+08	2.18698e+08	1.79103e+08	1.73695e+08	1.78421e+08	8.53215e+07	2.16524e+08	4.54963e+08	2.66807e+08	2.29678e+08	1.03923e+08	2.32749e+08
M253T613	5,7-Dihydroxyflavone	253.05	613.03	254.058	0.0132189	C15H10O4	C10028	[M-H]-	BioDeepDB	1.67107e-07	neg	2	171202	3.16265e+06	550895	526708	898548	224773	353986	1.4252e+06	214925	535751	245562	200383	175795	185447	634291	177109	269800	287312	133881	545162	128279	192627	1.58435e+06	11085.3	291595	918558	613811	602095	97246.8	1.79666e+06	18514.7	3.04515e+06	197376	27318	159555	44030.9	41741
M246T524_2	5'-Deoxy-5-fluorouridine	246.064	523.631	246.065	4.35945	C9H11FN2O5	C12739	[M]-	BioDeepDB	0.861789	neg	1	839169	736438	1.10472e+06	1.0519e+06	1.21145e+06	572944	507445	663426	755045	378153	1.10965e+06	555958	621271	274258	1.25014e+06	349086	383043	353458	396760	601090	311121	329620	508020	372357	508503	282806	458682	319258	122347	417693	464158	381686	362738	808012	455670	328210	486382
M251T497	5'-Deoxyadenosine	251.102	497.208	251.102	1.21672	C10H13N5O3	C05198	[M]+	BioDeepDB	0.708461	pos	1	3.22299e+06	469182	106001	735722	220039	2.7262e+06	681733	1.82147e+06	1.00428e+06	524563	369103	31465.6	76314.2	611251	25898.8	590096	77280.9	60593.4	691334	39321	546069	94758.8	577797	34625.6	553744	965004	377823	533289	45294.5	1.46013e+06	872700	599272	1.3713e+06	759545	548359	186103	51134.7
M249T188	5'-Oxoinosine	249.054	188.123	266.065	15.6185	C10H10N4O5	C01993	[M+H-H2O]+	BioDeepDB	0.74511	pos	1	147808	405390	2.85816e+06	1.31292e+06	1.43142e+06	320622	110809	230882	1.7947e+06	2.11682e+06	2.30097e+06	600422	113511	213997	124244	331058	1.05265e+06	293191	2.00086e+06	210316	1.02697e+06	122643	2.02245e+06	294368	221658	94423	572237	302947	1.46104e+06	247427	935323	443927	3.09867e+06	3.04438e+06	1.762e+06	80314.2	251202
M315T259	5'-Phosphoribosyl-N-formylglycinamide	315.054	259.168	314.051	14.742	C8H15N2O9P	C04376	[M+H]+	BioDeepDB	0.841771	pos	1	364240	52824.4	903739	297259	144619	8078.12	204833	93455.5	17017.5	1.13077e+06	825267	53492.9	51643.1	441737	2865.07	202278	164765	221908	59384.4	147229	512629	435833	60178.7	14210.9	337294	541621	25033.6	76068.5	35787.5	6808.73	0	736644	110545	156263	17972.7	11154.5	357664
M316T667	5a-Pregnane-3,20-dione	316.238	667.175	316.24	7.62954	C21H32O2	C03681	[M]+	BioDeepDB	0.667767	pos	1	2.51547e+06	2.41067e+06	3.07237e+06	6.43235e+06	3.36814e+06	4.02817e+06	2.12898e+06	1.7613e+06	7.19501e+06	5.83893e+06	3.21672e+06	461840	1.09795e+06	1.439e+06	72208.5	3.14069e+06	9.69773e+06	770035	3.18036e+06	1.45204e+06	1.03885e+06	1.46939e+06	1.14484e+06	983339	3.77542e+06	2.85654e+06	1.28946e+06	2.67459e+06	4.27892e+06	1.27209e+06	195325	4.96788e+06	5.24155e+06	1.02803e+07	2.56871e+06	837856	7.26425e+06
M332T773_1	5alpha-Dihydrodeoxycorticosterone	332.206	773.305	332.235	0.935815	C21H32O3	C18040	[M]+	BioDeepDB	0.589129	pos	1	3.87246e+06	1.5875e+06	4.50202e+06	1.79944e+06	416140	609764	4.30696e+06	1.13012e+06	267647	854541	328940	4.10226e+06	844180	6.48012e+06	916254	301808	7.9726e+06	748399	1.17259e+06	1.14934e+06	1.48553e+06	1.23272e+06	2.65502e+06	2.68241e+06	3.44066e+06	1.11581e+06	2.86498e+06	1.20243e+06	1.96747e+06	2.21937e+06	6.28349e+06	5.50004e+06	1.77373e+06	199950	1.34123e+06	1.88878e+06	275078
M328T492_2	6-Acetylmorphine	328.158	492.23	327.147	12.1954	C19H21NO4	C11781	[M+H]+	mzCloud	0.773181	pos	1	413242	182322	722147	195165	200493	577046	168525	397477	465498	215022	579480	521940	329508	606888	93633.8	632733	280429	438105	560084	247613	581832	861789	533162	541090	499663	461822	441790	439061	715035	487148	29245.7	403351	123635	173092	300954	14138.1	33269.9
M413T390	6-Amino-6-deoxyfutalosine	413.141	390.405	413.134	18.4859	C19H19N5O6	C20773	[M]+	BioDeepDB	0.00610177	pos	2	3.33178e+06	2.44803e+06	3.36678e+06	2.26908e+06	2.24035e+06	2.40972e+06	1.47751e+06	1.69896e+06	2.83329e+06	2.35905e+06	2.60043e+06	2.25527e+06	1.322e+06	2.42941e+06	271047	2.48491e+06	2.20042e+06	1.28802e+06	2.42266e+06	2.26457e+06	1.51398e+06	2.38854e+06	1.35421e+06	1.98228e+06	2.20833e+06	1.38782e+06	1.86768e+06	1.74562e+06	1.79998e+06	1.40991e+06	585648	2.28991e+06	2.34817e+06	2.84776e+06	1.56374e+06	678420	1.55918e+06
M217T470	6-Aminopenicillanic acid	217.063	469.781	216.057	4.87605	C8H12N2O3S	C02954	[M+H]+	BioDeepDB	0.813805	pos	1	2.90318e+06	2.83728e+06	2.82871e+06	2.46605e+06	2.72185e+06	2.45419e+06	2.45315e+06	2.84391e+06	2.91273e+06	2.65249e+06	2.67877e+06	2.72475e+06	1.68579e+06	2.56641e+06	825112	2.6377e+06	2.77785e+06	2.34047e+06	2.77405e+06	2.55384e+06	2.42539e+06	2.38963e+06	2.69739e+06	2.30651e+06	2.75804e+06	2.80912e+06	2.4373e+06	2.74297e+06	2.75251e+06	2.84716e+06	661880	2.75486e+06	2.77927e+06	2.7307e+06	2.86186e+06	1.06427e+06	2.91928e+06
M242T97	6-Deoxy-5-ketofructose 1-phosphate	242.015	96.8161	242.019	18.6731	C6H11O8P	C16848	[M]+	BioDeepDB	0.754409	pos	1	2.63987e+06	963638	2.10617e+06	1.92494e+06	1.75992e+06	1.00131e+06	1.33704e+06	1.1978e+06	1.85776e+06	1.56285e+06	1.16324e+06	2.30983e+06	1.79153e+06	832638	577149	1.74256e+06	782075	1.37306e+06	991630	1.71804e+06	150647	82227.1	135401	931316	807100	970900	1.48893e+06	1.53062e+06	1.05498e+06	889419	4348.96	1.5809e+06	242424	2.00069e+06	1.2836e+06	431859	802559
M164T96	6-Deoxy-L-galactose	164.065	96.2314	164.069	24.1367	C6H12O5	C01019	[M]-	BioDeepDB	1	neg	1	825847	1.06684e+06	648951	697635	1.21294e+06	891779	1.23153e+06	784126	759009	558509	1.03463e+06	614525	587276	1.083e+06	978615	444127	946658	1.06108e+06	329413	1.12369e+06	610955	353136	665156	550979	779022	395816	334126	619941	368180	623555	776576	552777	434596	515730	700727	571804	836075
M131T215	6-Hydroxyhexanoic acid	131.071	215.124	132.079	0.500654	C6H12O3	C06103	[M-H]-	mzCloud	0.2955	neg	2	484481	338699	558701	348201	580371	4.26263e+06	421556	635599	619910	3.71321e+06	633778	721641	3.79247e+06	3.23064e+06	2.73615e+06	754846	7.52372e+06	774446	7.85475e+06	5.17918e+06	588964	5.27384e+06	2.35125e+06	2.89832e+06	3.89074e+06	872175	772889	752022	3.82482e+06	2.6656e+06	3.74844e+06	4.09584e+06	3.47215e+06	3.92617e+06	2.22909e+06	3.6634e+06	2.88341e+06
M249T467	6-Hydroxymelatonin	249.116	466.705	248.116	16.9257	C13H16N2O3	C05643	[M+H]+	BioDeepDB	3.85951e-06	pos	2	1.14781e+06	852087	1.30222e+06	860638	1.08355e+06	1.4997e+06	757825	900856	1.37618e+06	1.26928e+06	1.25442e+06	1.08101e+06	705924	1.19092e+06	360619	1.39469e+06	1.33004e+06	882647	1.11678e+06	1.31241e+06	1.26262e+06	1.34731e+06	1.02591e+06	1.17542e+06	987602	791092	990163	1.00329e+06	1.31523e+06	979350	245286	1.12016e+06	1.01728e+06	1.22865e+06	897892	8.93221e+06	2.72014e+07
M138T616	6-Hydroxynicotinic acid	138.02	615.712	139.027	0.566067	C6H5NO3	C01020	[M-H]-	BioDeepDB	1.14047e-06	neg	2	4.289e+06	4.22527e+06	4.16034e+06	3.7022e+06	4.25418e+06	3.24482e+06	3.36297e+06	4.08279e+06	4.80161e+06	3.39291e+06	3.75635e+06	3.30111e+06	3.38664e+06	5.83648e+06	4.52851e+06	3.33391e+06	4.79063e+06	4.24772e+06	4.18646e+06	3.49729e+06	4.08123e+06	1.73321e+06	3.80433e+06	1.67414e+06	4.37519e+06	3.72532e+06	2.88698e+06	1.70944e+06	1.61703e+06	4.30638e+06	2.27945e+06	3.02124e+06	1.72069e+06	3.69397e+06	2.76229e+06	3.70158e+06	2.87118e+06
M368T416	6-Hydroxytryprostatin B	368.2	416.249	367.19	7.35625	C21H25N3O3	C20513	[M+H]+	BioDeepDB	0.734844	pos	1	583358	395187	572964	364626	512806	702844	460687	483363	592771	545048	579808	495564	278663	682598	203721	801207	645964	359530	451127	495320	513292	519506	413968	494796	367593	335013	401495	518019	617438	467372	0	372447	403959	395656	329295	4706.83	914016
M351T649	6-Ketoprostaglandin E1	351.216	649.396	368.22	3.25191	C20H32O6	C05962	[M+H-H2O]+	BioDeepDB	0.629459	pos	1	292028	185506	27123.4	210396	559175	895572	285057	230803	5610.67	41714.7	211053	601763	373473	1.12593e+06	23384.8	86396.4	501620	26971.8	174998	11936.7	366311	241769	38849.8	5437.01	16414.9	8370.69	308684	59862.1	878794	380227	223217	583828	1.75755e+06	1.57497e+06	824529	379627	664034
M209T613	6-Methoxymellein	209.081	612.509	208.074	1.24827	C11H12O4	C02381	[M+H]+	BioDeepDB	0.621914	pos	1	356962	110657	52288	98292.4	120560	147147	135039	141661	126032	492936	140999	265656	123679	147695	138945	274619	303593	116872	211559	828882	148098	451290	95046.6	741141	353301	139653	515145	176949	274663	1.37914e+06	132504	424664	364227	709462	150191	129175	143908
M149T455	6-Methylmercaptopurine	149.023	455.004	166.031	4.17074	C6H6N4S	C16614	[M+H-H2O]+	BioDeepDB	0.67336	pos	1	5.01223e+06	7.58999e+06	9.01155e+06	8.3514e+06	4.2633e+06	9.54308e+06	4.71513e+06	4.36852e+06	8.75466e+06	4.6567e+06	7.84302e+06	9.94027e+06	7.54667e+06	4.06329e+06	4.05125e+06	7.72281e+06	3.98405e+06	1.51909e+06	4.1797e+06	8.0955e+06	7.40406e+06	4.70329e+06	8.04375e+06	9.03275e+06	5.08466e+06	3.54344e+06	5.55702e+06	7.56186e+06	7.17627e+06	7.34315e+06	7.13044e+06	6.73582e+06	4.92622e+06	7.21602e+06	3.8143e+06	1.72015e+06	1.31109e+06
M901T582_7	6-Methylsalicylyl-CoA	901.203	582.333	901.152	26.9186	C29H42N7O18P3S	C21312	[M]+	BioDeepDB	0.838102	pos	1	2.37743e+06	1.31462e+06	801642	2.31225e+06	2.80084e+06	2.61959e+06	908300	629552	691361	2.51071e+06	1.01054e+06	1.38618e+06	1.98889e+06	2.91136e+06	1.14745e+06	2.77543e+06	1.55109e+06	1.19555e+06	275980	958894	547227	2.76483e+06	1.2623e+06	3.34202e+06	1.19444e+06	627618	882928	900569	1.8992e+06	2.14822e+06	397446	1.13431e+06	1.08769e+06	1.13038e+06	609083	158420	556869
M538T461	6-O-Methyldeacetylisoipecoside	538.234	461.374	537.221	10.5904	C26H35NO11	C21566	[M+H]+	BioDeepDB	0.778125	pos	1	658860	317470	374106	450103	591673	833258	478591	259883	355697	566447	590673	587013	220213	824254	199105	873676	704297	437915	581122	653758	641627	784390	390131	606644	483217	459609	547238	318287	694541	626357	258501	480033	474091	513905	492121	300686	326564
M889T582	6-Oxocyclohex-1-ene-1-carboxyl-CoA	889.207	582.283	889.152	23.7203	C28H42N7O18P3S	C09821	[M]+	BioDeepDB	0.858377	pos	1	1.38543e+06	750003	403354	559775	697485	508500	333567	310647	647050	486467	853702	654542	633736	616011	319122	416109	332050	516116	279230	374579	554168	456950	268652	524509	754494	315307	604699	445645	294089	340544	42090.5	341411	396786	212088	328612	0	135565
M261T795	6-Paradol	261.18	795.02	278.188	1.03262	C17H26O3	C10482	[M+H-H2O]+	BioDeepDB	0.616713	pos	1	1.91445e+06	1.67734e+06	3.24522e+06	2.70434e+06	478590	386211	636900	667823	415453	1.39203e+06	1.1058e+06	3.11263e+06	1.55915e+06	276523	1.36874e+06	2.20444e+06	3.07369e+06	344776	1.96643e+06	449347	1.76645e+06	939257	553715	2.99147e+06	3.17439e+06	1.77947e+06	1.41243e+06	1.79914e+06	2.81703e+06	2.67132e+06	3.38707e+06	2.36211e+06	2.24091e+06	1.95957e+06	264182	1.7852e+06	823225
M259T704	6-Phosphogluconic acid	259.172	704.369	276.025	9.0953	C6H13O10P	C00345	[M+H-H2O]+	BioDeepDB	0.712931	pos	1	388213	401940	1.26575e+06	754609	1.07251e+06	1.18912e+06	564829	913967	1.63637e+06	1.24596e+06	1.29386e+06	304480	804375	509832	124648	636653	1.43047e+06	507480	802507	760470	196229	1.13712e+06	279159	305054	586997	789358	429378	392929	555255	103323	78170	586105	795961	795345	65850.4	98635.9	647626
M362T190	6-Thioguanosine monophosphate	362.034	190.499	379.035	17.9871	C10H14N5O7PS	C16619	[M+H-H2O]+	BioDeepDB	0.91182	pos	1	1.17073e+06	109104	1.32664e+06	1.00002e+06	752839	1.26251e+06	929278	203222	1.15149e+06	185270	968012	1.26394e+06	53280.3	1.0396e+06	47386.3	928700	905874	150273	1.1865e+06	663469	1.12126e+06	165024	133813	1.11512e+06	140462	494784	730212	549494	800936	615816	16283.8	1.01574e+06	234139	1.39519e+06	169822	211156	1.40191e+06
M365T155_1	6-Thioinosine-5'-monophosphate	365.029	155.243	364.024	6.22823	C10H13N4O7PS	C04646	[M+H]+	MoNA	0.687626	pos	1	867978	473280	980443	882248	1.36072e+06	247860	723208	632396	954446	753563	649936	957231	666708	1.69386e+06	281778	557462	592317	664511	1.10507e+06	592380	303808	1.71793e+06	1.00235e+06	1.57139e+06	503169	382533	897746	822266	812412	824930	284543	1.39056e+06	277472	1.08565e+06	223101	446043	1.04191e+06
M183T75	6-Thiourate	182.997	75.1739	184.006	7.4818	C5H4N4O2S	C16613	[M-H]-	mzCloud	0.650115	neg	1	45609.3	81157.1	216315	41299	79394.5	52057.8	217905	124993	340422	79867	64342.7	46281.3	92391.3	94747.7	63633.7	100813	439062	102963	222031	386401	60174.6	126428	344412	33548.8	335572	142864	506282	45042	217800	101704	43127.8	59706.9	239799	40652.1	122000	54513.1	238953
M294T147_1	6-Tuliposide B	294.1	147.212	294.095	1.9199	C11H18O9	C21186	[M]+	BioDeepDB	0.651635	pos	1	5.41415e+06	5.47083e+06	8.12453e+06	7.29296e+06	8.99869e+06	5.86571e+06	5.54742e+06	6.57761e+06	5.25424e+06	6.0875e+06	6.73873e+06	6.8432e+06	3.89617e+06	9.61504e+06	1.92773e+06	7.86532e+06	6.37529e+06	7.20276e+06	5.40947e+06	4.19897e+06	7.4993e+06	8.19135e+06	3.85709e+06	8.90843e+06	7.5708e+06	7.13487e+06	4.479e+06	6.18589e+06	5.00325e+06	4.40481e+06	1.86708e+06	6.91746e+06	1.15631e+07	8.3805e+06	4.07174e+06	2.1221e+06	6.79341e+06
M555T569_7	6,8a-Seco-6,8a-deoxy-5-oxoavermectin ''1b'' aglycone	555.337	568.515	554.324	10.3221	C33H46O7	C11961	[M+H]+	BioDeepDB	0.750441	pos	1	2.29913e+07	2.81359e+07	1.30887e+07	5.6071e+07	3.83471e+07	5.68018e+07	3.55306e+07	3.49387e+07	2.59971e+07	6.28981e+07	7.38495e+07	6.0353e+07	1.39577e+07	8.63538e+07	2.36204e+07	3.33132e+07	2.04753e+07	2.95074e+07	5.60476e+07	2.46497e+07	1.8108e+07	2.39059e+07	1.7023e+07	6.92249e+07	5.28347e+07	2.46364e+07	3.28986e+07	3.17377e+07	4.64593e+07	4.00954e+07	6.16388e+06	2.67037e+07	1.95363e+07	3.6546e+07	1.5924e+07	1.56679e+06	4.3156e+06
M495T553_2	6'-Oxo-G418	495.304	552.543	494.259	4.83499	C20H38N4O10	C21268	[M+H]+	BioDeepDB	0.65376	pos	1	1.16868e+06	282299	390164	741640	273077	1.58585e+06	370716	979462	535315	351030	472269	335259	197151	284149	85598.9	591541	1.08869e+06	270724	871660	340980	1.06327e+06	1.28292e+06	950022	388751	211949	891997	1.36841e+06	884701	423661	383346	39724.8	215578	919451	300717	661782	225883	398862
M481T698	6'-Oxogentamicin X2	481.215	697.595	480.243	8.04518	C19H36N4O10	C21267	[M+H]+	BioDeepDB	0.814049	pos	1	423285	570531	321187	101562	835287	83996.4	472772	765287	437445	621359	447831	420160	349458	311655	10016.8	38113.7	81586.5	78666.1	405711	17308.6	35734.5	456101	159625	166409	25506.4	32731.1	248419	32133.8	74295	49100.8	5070.11	531858	83854	695108	113565	6431.66	368872
M519T668_1	6''-Malonylgenistin	519.108	668.103	518.106	9.32019	C24H22O13	C16192	[M+H]+	BioDeepDB	0.722768	pos	1	910844	1.01593e+06	457614	1.1923e+06	1.11483e+06	972155	1.04412e+06	1.15315e+06	1.11316e+06	1.19438e+06	1.20975e+06	661119	1.28253e+06	1.49067e+06	707416	617625	791242	761841	706050	1.00498e+06	1.10785e+06	1.3858e+06	618703	1.09475e+06	1.06209e+06	1.75717e+06	937711	1.6597e+06	1.58326e+06	1.65366e+06	1.40883e+06	806693	974810	1.41404e+06	1.24834e+06	939801	1.67563e+06
M304T730	6beta-Hydroxytestosterone	304.21	730.094	304.204	19.1581	C19H28O3	C14497	[M]+	BioDeepDB	0.813406	pos	1	670313	169140	2.46283e+06	1.12788e+06	340078	1.24832e+06	427600	2.03134e+06	2.63555e+06	2.29084e+06	3.01746e+06	129037	1.16537e+06	980817	30443.2	1.4756e+06	2.28724e+06	732588	1.13595e+06	1.93832e+06	55927.8	1.42163e+06	245924	630306	694508	1.33265e+06	632943	185833	901067	120837	58361.7	1.4447e+06	1.29596e+06	1.50053e+06	163908	86862.9	1.44451e+06
M357T91	6k-PGF1alpha-d4	357.249	91.3528	374.261	12.7591	C20H30D4O6	C05961	[M+H-H2O]+	BioDeepDB	0.999951	pos	1	865787	483186	618262	761159	752808	940028	522345	142883	1.08135e+06	653201	878048	553425	262325	403752	0	446422	84006.9	521528	688156	86870.4	61825.5	507875	58365.5	662078	415156	69640.4	86928.1	59291.1	24637.5	328877	0	789241	982474	760165	316294	2505.35	730607
M199T590_2	7-Isopropyl-1,4-dimethylazulene	199.152	589.997	198.141	19.8733	C15H18	C09675	[M+H]+	MoNA	0.945788	pos	1	4.59843e+06	4.73694e+06	2.10647e+06	4.3727e+06	4.98656e+06	4.32633e+06	4.39148e+06	3.98273e+06	4.09862e+06	5.11536e+06	4.30148e+06	4.80254e+06	4.85276e+06	4.61515e+06	4.47568e+06	4.55401e+06	4.96812e+06	4.57531e+06	3.69993e+06	3.91705e+06	3.98341e+06	4.47957e+06	4.79132e+06	4.76331e+06	4.8006e+06	4.59817e+06	3.96081e+06	4.2426e+06	4.17141e+06	4.5238e+06	4.3111e+06	3.26527e+06	2.73097e+06	2.83541e+06	2.85174e+06	3.35265e+06	3.22579e+06
M263T399	7-Mercaptoheptanoylthreonine	263.102	399.015	263.119	12.5664	C11H21NO4S	C16594	[M]+	BioDeepDB	0.715899	pos	1	1.48389e+06	1.84056e+06	1.67271e+06	1.75963e+06	1.36733e+06	2.40246e+06	1.05301e+06	765209	980990	1.88232e+06	1.35332e+06	1.12009e+06	766262	1.69332e+06	476686	2.15268e+06	1.83586e+06	1.29463e+06	992318	1.73937e+06	2.55557e+06	2.61391e+06	1.32425e+06	2.93893e+06	1.81245e+06	1.37951e+06	2.52029e+06	1.37679e+06	1.16784e+06	2.5837e+06	221358	1.46402e+06	1.80306e+06	1.36967e+06	1.023e+06	525262	637736
M902T582_3	7-Methyl-3-oxo-6-octenoyl-CoA	902.186	582.319	919.199	6.53376	C30H48N7O18P3S	C16466	[M+H-H2O]+	BioDeepDB	0.768597	pos	1	364679	378773	342854	876134	510306	451070	233173	197343	173669	916071	256214	579950	444313	874656	179318	435851	1.10221e+06	365686	84508.9	351507	125702	1.14083e+06	519127	1.08666e+06	538491	221579	163852	162945	233376	892892	30863.5	626382	90739.1	106604	122072	3794.15	347227
M149T295	7-Methyladenine	149.071	295.163	149.07	5.5928	C6H7N5	C02241	[M]+	BioDeepDB	0.681061	pos	1	560042	242729	668047	653272	575418	271513	275998	1.11975e+06	925873	708435	636440	803740	318826	773783	363663	602845	807062	241820	915724	735330	325798	1.08399e+06	921061	273053	620301	760739	851583	542414	651408	520184	315778	340408	615488	484282	315969	330402	302087
M166T145_2	7-Methylguanine	166.072	145.412	165.065	0.000768719	C6H7N5O	C02242	[M+H]+	BioDeepDB	0.000259673	pos	2	2.35188e+07	1.71937e+07	2.33147e+07	1.96815e+07	2.02156e+07	2.12251e+07	1.79308e+07	1.76524e+07	2.45974e+07	1.81956e+07	1.96042e+07	2.0426e+07	8.54632e+06	2.12686e+07	5.92709e+06	2.0152e+07	1.64777e+07	1.43951e+07	2.21966e+07	1.76846e+07	1.56286e+07	1.89211e+07	1.14875e+07	1.80655e+07	1.83849e+07	1.47211e+07	1.55326e+07	1.81681e+07	1.91462e+07	1.77239e+07	7.51968e+06	2.35927e+07	2.02773e+07	2.25952e+07	1.30762e+07	5.89479e+06	1.94587e+07
M165T319	7-Methylxanthine	165.042	319.389	166.049	1.49884	C6H6N4O2	C16353	[M-H]-	mzCloud	0.645248	neg	1	4.29904e+06	406710	1.23711e+06	823516	305273	300020	525765	296680	2.93946e+06	361781	330489	2.73872e+06	285755	819370	1.01562e+06	278481	368294	284455	1.46819e+06	1.49545e+06	362359	1.38135e+06	248513	294399	252849	695377	302297	610000	2.31507e+06	468925	3.84585e+06	1.85906e+06	3.07696e+06	2.87256e+06	293417	324831	677534
M299T331	7-Methylxanthosine	299.123	331.068	299.099	7.35435	C11H15N4O6	C16352	[M]+	BioDeepDB	0.65559	pos	1	1.36058e+06	63396.5	217957	635436	31155.1	167759	131631	365554	2.03576e+06	67426.7	271522	1.95608e+06	193824	170259	161922	809485	510302	46530.1	178746	46150.7	174618	183216	183521	1.53599e+06	85388.2	28514.8	45258.9	27385.7	150488	41154.5	169871	222963	268696	1.17631e+06	638764	320426	740564
M389T782	7-Oxodeoxycholate	389.267	781.608	406.272	7.01728	C24H38O5	C04643	[M+H-H2O]+	MoNA	0.998398	pos	1	3.01426e+06	2.66688e+06	9.47941e+06	3.29964e+06	3.98801e+06	6.63279e+06	6.19184e+06	2.82314e+06	2.70181e+06	3.83226e+06	5.17009e+06	6.10751e+06	1.2738e+06	5.20765e+06	1.30213e+06	5.78477e+06	2.5612e+06	3.23976e+06	3.92223e+06	3.34714e+06	4.62713e+06	1.10313e+06	3.42474e+06	1.55376e+07	4.2649e+06	5.66051e+06	3.36985e+06	3.36262e+06	4.57407e+06	8.40016e+06	1.50591e+06	6.6829e+06	1.56518e+07	6.51173e+06	2.94531e+06	1.45098e+06	3.21218e+06
M255T373	7,8-Dihydroneopterin	255.097	372.535	255.097	1.26168	C9H13N5O4	C04874	[M]+	BioDeepDB	0.704513	pos	1	582422	98655.2	87925.6	60708.8	245604	1.17998e+06	483101	1.02105e+06	125670	78077.5	641465	12811.8	248546	83242.6	13108.8	215979	160687	20771.7	370005	198675	245151	2.25978e+06	198335	37774.4	41383.1	27477	332212	1.85262e+06	3.50409e+06	1.03661e+06	5400.88	438231	190384	276188	424948	2192.08	42040.2
M297T327	7,8-Dihydropteroic acid	297.107	327.083	314.113	7.09008	C14H14N6O3	C00921	[M+H-H2O]+	BioDeepDB	0.820343	pos	1	812744	1.07098e+06	534057	590183	570260	2.31425e+06	107463	1.03449e+06	143604	1.25842e+06	600884	532411	253952	649516	91119.9	276439	307997	283011	436872	540780	668658	275910	218633	619211	505203	364008	438828	376350	350773	1.25443e+06	831310	989818	6.94234e+06	969162	233512	560181	538035
M631T546_2	7(1)-Hydroxychlorophyllide a	631.236	545.998	630.233	6.35249	C35H34MgN4O6	C16540	[M+H]+	BioDeepDB	0.73735	pos	1	3.49414e+06	8.46699e+06	2.88162e+06	4.43502e+06	6.33731e+06	4.95107e+06	6.36882e+06	4.26361e+06	4.49463e+06	4.5099e+06	4.8162e+06	6.26586e+06	1.62631e+06	3.3898e+06	1.58183e+06	6.34905e+06	6.29865e+06	5.94852e+06	6.55154e+06	7.89814e+06	153160	2.36536e+06	5.35319e+06	4.7925e+06	5.00159e+06	4.84656e+06	4.0227e+06	6.32854e+06	4.75368e+06	5.68595e+06	832535	5.7891e+06	2.37613e+06	4.88533e+06	3.80126e+06	1.68478e+06	5.17275e+06
M188T483	8-Amino-7-oxononanoate	188.128	483.008	187.121	0.0778777	C9H17NO3	C01092	[M+H]+	BioDeepDB	5.04317e-05	pos	2	9.77005e+06	4.32358e+06	6.55997e+06	4.89099e+06	6.77623e+06	5.44997e+06	6.88433e+06	6.49406e+06	8.59936e+06	5.19907e+06	5.1016e+06	6.57387e+06	4.16019e+06	5.68714e+06	3.04887e+06	5.79752e+06	5.23481e+06	4.5809e+06	6.72308e+06	4.12834e+06	4.63493e+06	5.01043e+06	4.10771e+06	3.69535e+06	4.91905e+06	5.52568e+06	3.6548e+06	5.73376e+06	4.70402e+06	4.85392e+06	3.32261e+06	3.33743e+06	3.65326e+06	4.04351e+06	3.38431e+06	3.03242e+06	3.9503e+06
M440T585	8-Amino-8-demethylriboflavin 5'-phosphate	440.103	585.265	457.1	23.2706	C16H20N5O9P	C21805	[M+H-H2O]+	BioDeepDB	0.894325	pos	1	634568	254049	49417.8	628460	993405	445328	440565	536498	379084	266997	476566	243393	462517	148463	17821.9	464078	155369	394477	526917	727228	36342.7	477361	297692	473790	154091	395599	531678	209940	674977	394250	95600.1	1.03277e+06	35708.7	192566	550962	251544	365419
M435T360	8-C-Glucosylnaringenin	435.166	360.404	434.121	0.202965	C21H22O10	C16492	[M+H]+	BioDeepDB	0.690315	pos	1	824662	561773	950627	773650	499223	702225	365879	390690	384991	885023	551937	636346	261959	639092	229877	723632	539977	516807	409544	533869	1.87953e+06	904974	722828	221068	550315	203204	682003	389872	644596	883613	30895.8	545459	1.25166e+06	1.01389e+06	431506	130298	468009
M646T546_1	8-Demethyl-8-(2,3,4-tri-O-methyl-alpha-L-rhamnosyl)tetracenomycin C	646.204	546.145	646.19	10.2643	C31H34O15	C20977	[M-H2O+NH4]+	BioDeepDB	0.716018	pos	1	3.69392e+06	4.90339e+06	2.82472e+06	5.17764e+06	5.41416e+06	3.65498e+06	5.026e+06	4.70965e+06	4.5831e+06	3.96882e+06	3.98119e+06	6.38898e+06	3.02097e+06	2.31196e+06	1.05098e+06	4.75587e+06	5.9562e+06	3.23365e+06	4.80954e+06	3.82147e+06	438197	2.43978e+06	4.5871e+06	3.46773e+06	4.38331e+06	6.71448e+06	4.19295e+06	6.28634e+06	4.67211e+06	3.35588e+06	1.00354e+06	6.01495e+06	1.88099e+06	4.29544e+06	2.4602e+06	1.38286e+06	5.51374e+06
M146T330	8-Hydroxyquinoline	146.061	329.65	145.053	6.83019	C9H7NO	C19434	[M+H]+	mzCloud	0.000473312	pos	2	9.86075e+06	1.18669e+07	5.35752e+06	5.86403e+06	4.49341e+06	6.50828e+06	5.22039e+06	4.32423e+06	5.8805e+06	5.23868e+06	6.24427e+06	9.57591e+06	5.24143e+06	8.79621e+06	3.46098e+06	6.38752e+06	4.37416e+06	4.03496e+06	4.15048e+06	5.59179e+06	5.03888e+06	8.41461e+06	5.12265e+06	4.79508e+06	6.3132e+06	5.23846e+06	4.83285e+06	1.09057e+07	4.54922e+06	7.29937e+06	7.24891e+06	7.00225e+06	7.77347e+06	6.93874e+06	5.59598e+06	4.0785e+06	7.47756e+06
M219T369	8-Methoxykynurenate	219.054	369.481	219.053	2.46884	C11H9NO4	C05830	[M]+	BioDeepDB	0.704402	pos	1	188115	69152	401476	63064.7	267814	222280	54961.2	80943.3	47134.1	103927	65394.6	180065	69306.7	1.05574e+06	61791.5	117365	5.07748e+06	1.55456e+06	168534	86562.1	2.05581e+06	283080	1.74633e+06	188379	1.05903e+06	2.20275e+06	66808.2	438948	1.40171e+06	1.41116e+07	39188.7	108428	274576	304499	355395	63798.7	99388.2
M321T783	8,9-DiHETrE	321.242	783.261	338.246	10.1626	C20H34O4	C14773	[M+H-H2O]+	BioDeepDB	5.79968e-07	pos	2	2.51191e+06	1.18434e+07	2.09523e+06	206905	2.95971e+06	5.19225e+06	318453	1.91516e+06	434277	1.4756e+06	28573.6	3.45686e+06	2.33013e+06	1.80324e+06	12810	9.9885e+06	210840	66677.4	58410.7	1.2191e+06	6.79594e+06	1.09829e+06	3.5377e+07	2.12939e+06	212772	7.93736e+06	1.7341e+06	2.95841e+06	5.73001e+06	2.44847e+08	143145	329517	1.15526e+07	13641.7	3.15345e+06	9.30271e+06	120007
M320T651	8,9-EET	320.222	651.435	320.235	11.3088	C20H32O3	C14769	[M]+	BioDeepDB	0.686705	pos	1	506474	529185	455548	1.60255e+06	762999	429601	493618	338845	1.06483e+06	662714	908554	1.16153e+06	454937	643989	41557	457588	352704	612992	387936	555652	423508	465188	405789	622875	421543	270297	721475	613397	262861	580041	31203.7	773652	790542	1.80965e+06	681081	47438.3	1.09155e+06
M301T646	9-cis-Retinoic acid	301.215	646.451	300.209	3.06232	C20H28O2	C15493	[M+H]+	BioDeepDB	0.753213	pos	1	68967.3	1.10128e+06	27890.1	66916	1.07224e+06	70606.7	38767.6	77140.6	422525	391518	286540	21800.8	32360.6	83697.5	139725	797378	69581.5	29061	46369.4	38952.6	414990	499507	624968	420928	769578	498138	506522	78234.7	265858	4.94023e+06	3377.22	585068	586504	33939.6	413929	27074.1	62924.6
M293T805	9-OxoODE	293.211	804.822	294.219	2.53546	C18H30O3	C14766	[M-H]-	BioDeepDB	4.52385e-05	neg	2	7.34834e+06	4.96957e+06	3.14413e+06	3.37006e+06	3.47149e+06	6.43229e+06	2.71569e+06	2.63037e+06	3.40389e+06	2.38114e+06	2.01722e+06	4.01173e+06	1.63099e+06	1.22296e+07	3.05577e+06	4.92615e+06	4.16006e+06	7.67496e+06	7.75796e+06	2.08517e+06	3.78735e+06	9.11949e+06	3.14723e+06	2.59768e+06	6.70936e+06	3.42096e+06	5.44828e+06	1.08102e+07	1.0989e+07	1.48888e+07	2.9291e+06	2.98241e+06	5.11792e+06	3.55045e+06	814374	2.19861e+06	1.11468e+07
M281T328	9-Riburonosyladenine	281.096	327.899	281.076	3.51431	C10H11N5O5	C11501	[M-H2O+NH4]+	BioDeepDB	0.704896	pos	1	469713	305365	834396	606980	563070	1.01319e+06	472162	567602	477042	529285	418004	473592	358272	566301	159758	391618	288876	545154	418552	370616	529762	509704	286131	510663	463681	291142	446578	344734	293495	438030	60572	548548	1.10281e+06	556242	412188	77176.8	382070
M313T773	9,10-DHOME	313.237	773.416	314.246	3.85779	C18H34O4	C14828	[M-H]-	MoNA	2.14044e-08	neg	2	2.39874e+07	9.19271e+06	1.9573e+07	5.89376e+06	2.29409e+07	2.46121e+07	1.22292e+07	3.61833e+07	1.03001e+07	5.58931e+06	1.66102e+07	1.46912e+07	1.52939e+07	1.38345e+07	1.2655e+07	3.1354e+06	1.30032e+07	6.91884e+06	7.94181e+06	1.79565e+07	6.79249e+06	1.18335e+07	9.71033e+06	1.43362e+07	9.4754e+06	1.06283e+07	1.06985e+07	1.30242e+07	1.95154e+07	1.89455e+07	4.57711e+06	9.07609e+06	1.32013e+07	7.40813e+06	9.92159e+06	8.94289e+06	2.23511e+07
M316T698_2	9,10-Dihydroxystearate	316.258	698.233	316.261	10.2066	C18H36O4	C19622	[M]+	BioDeepDB	0.798471	pos	1	4.04644e+06	4.53394e+06	3.81356e+07	6.28131e+06	7.89262e+06	1.37816e+07	3.95926e+06	4.64451e+07	9.00235e+07	1.34517e+07	7.97019e+06	1.37432e+08	1.02844e+07	3.82091e+06	1.00496e+06	3.56809e+07	5.30155e+07	7.647e+06	1.39046e+07	9.32456e+06	1.02344e+06	1.14095e+07	1.8869e+07	1.01423e+06	4.04579e+07	3.00178e+07	7.20889e+06	1.36206e+07	3.07548e+07	1.43615e+06	2.45373e+07	2.001e+08	2.56613e+07	1.05424e+08	3.39622e+06	1.64467e+06	1.25641e+07
M295T835	9,10-Epoxyoctadecenoic acid	295.227	834.551	296.235	3.33205	C18H32O3	C14825	[M-H]-	BioDeepDB	1.98156e-11	neg	2	5.27426e+07	4.58471e+07	3.21157e+07	4.63517e+07	2.76441e+07	5.85798e+07	1.3755e+07	4.45629e+07	1.71778e+07	1.80938e+07	2.112e+07	4.51409e+07	1.58494e+07	3.5742e+07	2.17617e+07	1.86466e+07	3.85207e+07	3.45532e+07	3.13363e+07	3.24327e+07	3.3994e+07	7.65754e+07	4.40804e+07	1.85884e+07	1.16325e+08	3.73012e+07	3.00671e+07	7.9991e+07	1.22179e+08	1.89471e+08	4.01902e+07	6.6919e+07	3.88971e+07	3.21692e+07	2.35837e+07	2.39416e+07	6.13997e+07
M191T203	9,10-Phenanthroquinone	191.04	202.984	208.052	26.4813	C14H8O2	C03243	[M+H-H2O]+	MoNA	1	pos	1	6.69724e+06	287830	7.60271e+06	6.89405e+06	1.08169e+06	1.15203e+06	8.73808e+06	6.44157e+06	453182	686287	599279	6.5363e+06	225557	720347	7.27032e+06	145999	1.84219e+06	247591	1.52908e+06	6.46987e+06	276763	1.16996e+06	373221	6.66244e+06	642606	887411	6.69708e+06	574216	6.70616e+06	6.45459e+06	7.32015e+06	6.63728e+06	438218	6.12503e+06	6.66121e+06	188837	400189
M330T757	9,12,13-TriHOME	330.245	756.633	330.241	13.4856	C18H34O5	C14833	[M]+	MetaDNA	5.02402e-05	pos	2	1.20659e+07	6.43819e+06	3.43291e+07	1.14384e+07	1.23409e+07	2.12254e+07	1.67446e+07	1.34966e+07	1.42405e+07	9.96726e+06	1.24631e+07	7.89237e+06	6.36184e+06	3.45134e+07	2.82171e+06	1.46024e+07	2.87892e+07	9.63167e+06	1.44116e+07	1.19176e+07	7.64492e+06	1.14383e+07	1.33904e+07	8.05951e+06	1.02938e+07	1.5914e+07	1.21756e+07	1.06904e+07	1.191e+07	6.95503e+06	2.72014e+06	1.44992e+07	1.34825e+07	8.59259e+06	8.09395e+06	5.18801e+06	1.23249e+07
M600T815_1	9'-cis-Neoxanthin	600.406	815.277	600.418	19.2755	C40H56O4	C13431	[M]-	MoNA	1	neg	1	943665	5.89348e+06	2.24571e+06	857938	290138	1.21039e+06	211626	88370.2	200844	1.17418e+06	198877	1.87479e+06	120177	2.40897e+06	263820	282251	441444	3.46894e+06	209710	4.64488e+06	74673.2	434577	4.21269e+06	1.44428e+06	3.80264e+06	1.9598e+06	1.36746e+06	1.47999e+06	449226	3.78897e+06	1.16491e+06	1.49407e+06	4.28503e+06	939430	1.80429e+06	1.03425e+06	5.11243e+06
M311T772	9(S)-HPODE	311.221	772.461	312.23	6.64212	C18H32O4	C14827	[M-H]-	BioDeepDB	0.000161902	neg	2	7.62838e+06	4.80365e+06	4.38544e+06	7.17548e+06	1.01724e+06	2.79576e+06	1.4387e+06	6.19971e+06	7.53181e+06	732786	1.23998e+07	2.80088e+06	1.70204e+06	1.43879e+07	2.91493e+06	5.30548e+06	5.04796e+06	1.09146e+06	401391	3.3134e+06	2.4802e+06	8.06166e+06	1.22529e+06	3.59592e+06	965587	782694	580668	1.19489e+06	1.21296e+06	2.30863e+07	3.03543e+06	8.40709e+06	4.1522e+06	3.09193e+06	2.99529e+06	3.81697e+06	1.36207e+07
M350T513_2	9S-hydroxy-11,15-dioxo-5Z,13E-prostadienoic acid	350.225	512.597	350.209	13.3831	C20H30O5	C04758	[M-H2O+NH4]+	BioDeepDB	0.948411	pos	1	2.04796e+06	1.73915e+06	1.8257e+06	1.46155e+06	1.47147e+06	1.65819e+06	1.32422e+06	1.51227e+06	2.10371e+06	1.90275e+06	2.00126e+06	1.62145e+06	1.09503e+06	2.86943e+06	656474	2.44065e+06	2.14524e+06	1.40741e+06	1.74358e+06	2.04737e+06	1.83174e+06	2.405e+06	1.7609e+06	1.54747e+06	1.44805e+06	1.26626e+06	1.43173e+06	1.55982e+06	1.61155e+06	1.56831e+06	276041	1.71306e+06	1.61862e+06	1.34846e+06	1.0771e+06	373971	1.5272e+06
M184T174	A alpha C	184.086	173.558	183.08	6.83921	C11H9N3	C19186	[M+H]+	MoNA	0.998267	pos	1	3.76778e+06	592814	3.28077e+06	612660	2.56509e+06	3.65273e+06	2.35165e+06	3.02451e+06	842368	2.43446e+06	533950	2.84171e+06	504422	3.14158e+06	348501	2.93615e+06	547041	2.84276e+06	2.71341e+06	2.849e+06	2.6368e+06	2.48864e+06	453900	3.46574e+06	2.4546e+06	449498	3.07207e+06	1.15846e+06	2.63124e+06	3.57985e+06	465133	596902	4.01337e+06	3.69937e+06	721638	421909	688856
M426T522_1	Abscisic acid glucose ester	426.191	522.06	426.189	5.20442	C21H30O9	C15970	[M]+	BioDeepDB	0.670339	pos	1	2.53587e+06	1.32278e+06	1.90346e+06	1.42624e+06	1.68877e+06	3.38049e+06	1.22107e+06	1.52428e+06	1.53305e+06	1.4764e+06	1.26255e+06	1.15618e+06	910820	1.84591e+06	555370	1.41471e+06	1.22624e+06	1.15338e+06	1.27062e+06	1.71908e+06	909724	1.56641e+06	1.77877e+06	8.49871e+06	1.1608e+06	1.15784e+06	995499	1.51364e+06	1.17264e+06	1.269e+06	177329	929789	890700	1.46386e+06	936272	513295	259405
M319T505_2	Acebutolol	319.198	504.984	336.205	0.996393	C18H28N2O4	C06803	[M+H-H2O]+	mzCloud	0.627124	pos	1	3.9611e+06	2.70532e+06	4.06873e+06	3.08411e+06	3.23098e+06	4.27955e+06	2.64828e+06	2.88196e+06	3.76904e+06	3.18485e+06	3.52814e+06	2.72949e+06	2.18419e+06	3.57936e+06	1.36741e+06	4.37417e+06	4.19561e+06	2.49589e+06	2.78037e+06	3.00892e+06	3.24899e+06	4.35651e+06	3.01311e+06	4.1983e+06	2.66474e+06	2.1908e+06	3.13837e+06	3.00383e+06	3.45438e+06	2.93531e+06	492945	2.60969e+06	2.60422e+06	2.2939e+06	1.99054e+06	1.24268e+06	4.15793e+06
M151T326	Acetaminophen	151.061	325.961	151.063	0.00223951	C8H9NO2	C06804	[M]+	BioDeepDB	0.00249994	pos	2	7.92696e+06	5.89549e+06	6.60594e+06	6.12068e+06	5.30742e+06	5.32476e+06	4.60157e+06	4.9466e+06	6.44186e+06	5.52587e+06	5.85235e+06	6.04089e+06	3.1184e+06	5.86553e+06	2.08376e+06	4.89486e+06	5.11051e+06	3.78775e+06	5.42812e+06	4.8476e+06	4.45616e+06	4.31409e+06	3.79129e+06	4.0426e+06	3.68196e+06	3.67644e+06	3.34332e+06	4.7012e+06	5.16295e+06	4.49241e+06	3.26312e+06	8.13333e+06	6.80562e+06	7.63338e+06	4.09918e+06	1.85141e+06	4.89323e+06
M205T203	Acetazolamide	204.979	202.99	221.988	6.9759	C4H6N4O3S2	C06805	[M+H-H2O]+	BioDeepDB	0.889081	pos	1	197315	1.27939e+06	222841	1.82833e+06	4.3767e+06	5.47656e+06	301196	1.71935e+06	1.65834e+06	2.38832e+06	2.76535e+06	793212	1.73146e+06	2.9923e+06	147606	900548	9.34323e+06	967479	6.50246e+06	1.91271e+06	973365	5.39469e+06	1.36254e+06	1.04791e+06	3.27994e+06	4.43016e+06	985438	2.35092e+06	785521	228961	143960	1.30605e+06	261935	1.1859e+06	189596	472121	919367
M851T476_6	Acetoacetyl-CoA	851.185	475.918	851.136	1.19504	C25H40N7O18P3S	C00332	[M]+	BioDeepDB	0.68553	pos	1	576504	181249	217652	538144	524021	505288	155908	189041	303109	488990	162793	425079	220363	200160	55570.6	156132	547376	157638	181509	260808	441497	263241	346546	241073	324448	296698	382507	509656	476644	281776	26972.3	156653	320335	280910	298253	52335.8	237027
M325T195	Acetohexamide	325.123	195.479	324.114	2.55788	C15H20N2O4S	C06806	[M+H]+	BioDeepDB	0.619901	pos	1	6.02905e+06	5.89233e+06	5.81205e+06	4.94675e+06	4.84221e+06	1.05099e+07	5.0002e+06	5.50915e+06	5.60034e+06	5.8915e+06	6.14715e+06	7.05336e+06	3.82587e+06	6.37745e+06	2.17215e+06	3.28836e+06	4.61043e+06	4.51147e+06	4.29289e+06	3.10607e+06	6.69198e+06	4.31821e+06	3.53066e+06	4.75872e+06	4.79475e+06	3.78606e+06	4.00722e+06	4.64155e+06	4.75855e+06	6.68176e+06	1.53066e+06	7.26946e+06	9.67982e+06	6.40348e+06	3.91164e+06	2.13792e+06	5.81896e+06
M394T776	Acetophenazine	394.186	776.449	411.198	12.837	C23H29N3O2S	C06807	[M+H-H2O]+	MoNA	0.749828	pos	1	2.35134e+07	1.05065e+07	1.37634e+07	1.54921e+07	1.42186e+07	1.41921e+07	2.4207e+07	5.77636e+06	3.87867e+06	2.9439e+06	1.35587e+07	2.54725e+07	1.65552e+06	2.11228e+07	3.88569e+06	2.93974e+07	5.87971e+07	1.34178e+07	1.41832e+07	8.56065e+06	1.57904e+07	1.87233e+07	1.93407e+07	2.17987e+07	1.89899e+07	9.66413e+06	1.61482e+07	1.54213e+07	1.55421e+07	1.98437e+07	45177.7	22650.5	65802.9	0	1.75015e+06	3653.52	0
M177T539	Acetosyringone	177.056	538.512	196.074	2.36449	C10H12O4	C10664	[M-H2O-H]-	mzCloud	0.629116	neg	1	344236	9683.21	21799.3	573877	62808.8	552392	24474.9	3.54248e+06	2.40884e+06	24409	14804.1	311760	23590.3	27745.8	21112.9	358610	2.47722e+06	1.47852e+06	454031	292057	539524	305004	408536	252962	5.09259e+06	448305	13219.3	1.25462e+06	1.13024e+06	2.02946e+06	19770.6	32146.9	20813.5	551178	26860.3	576304	433766
M810T574_1	Acetyl-CoA	810.133	574.154	809.126	0.25725	C23H38N7O17P3S	C00024	[M+H]+	BioDeepDB	0.648499	pos	1	1.95063e+06	1.24961e+06	730617	629121	1.69398e+06	1.61401e+06	1.79502e+06	1.3877e+06	1.77243e+06	1.27663e+06	1.84261e+06	1.44325e+06	1.96573e+06	2.5662e+06	302169	672009	1.33643e+06	719089	1.18584e+06	1.51453e+06	1.41407e+06	2.35485e+06	1.32254e+06	1.38236e+06	2.11234e+06	735945	758460	1.24922e+06	1.52808e+06	699487	181008	585099	1.06415e+06	927710	396781	33715.9	319483
M245T408	Acetyl-N-formyl-5-methoxykynurenamine	245.093	408.315	264.111	0.0764955	C13H16N2O4	C05642	[M-H2O-H]-	MoNA	0.886343	neg	1	457151	319546	381670	329034	444796	571930	196326	456720	495211	254370	354237	243266	142992	159264	439505	266612	130139	131910	21886.3	12249.5	308013	168000	214375	32334	194694	431808	227574	256002	0	272471	387144	301085	416754	322300	316799	193001	217067
M146T93	Acetylcholine	146.117	92.751	146.118	0.004953	C7H16NO2	C01996	[M+H]+	BioDeepDB	6.68934e-12	pos	2	2.23491e+08	2.50279e+08	2.71572e+08	1.96892e+08	1.65871e+08	2.4453e+08	2.39851e+08	2.09563e+08	2.45244e+08	1.75721e+08	1.89751e+08	1.92935e+08	1.74777e+08	2.50115e+08	8.3977e+07	1.28926e+08	2.02326e+08	1.16629e+08	1.79518e+08	1.88513e+08	1.66117e+08	1.97265e+08	1.15504e+08	1.59426e+08	1.42377e+08	2.21646e+08	1.5058e+08	1.4847e+08	1.70647e+08	1.80154e+08	6.67125e+07	2.71532e+08	2.11007e+08	2.179e+08	1.27778e+08	8.57129e+07	2.29249e+08
M181T84	Acetylcholine chloride	180.973	83.6096	181.087	4.78231	C7H16NO2. Cl	C08201	[M]-	BioDeepDB	0.0181665	neg	2	8.57406e+07	8.91936e+07	8.18292e+07	8.53276e+07	8.68701e+07	8.47735e+07	8.49573e+07	8.33348e+07	7.49886e+07	8.21253e+07	7.64799e+07	7.6443e+07	8.34166e+07	8.00432e+07	7.7456e+07	7.68573e+07	8.09738e+07	8.24559e+07	8.06327e+07	8.26505e+07	7.87692e+07	8.16755e+07	7.98688e+07	8.00006e+07	8.31318e+07	8.68682e+07	7.71457e+07	7.43495e+07	8.07802e+07	7.92944e+07	6.05242e+07	7.32878e+07	6.2981e+07	7.63477e+07	7.83794e+07	8.24762e+07	7.65002e+07
M140T500	Acetylphosphate	139.98	499.508	139.988	17.794	C2H5O5P	C00227	[M]+	BioDeepDB	0.000405839	pos	2	1.5937e+07	1.50089e+07	1.83594e+08	1.54462e+07	3.15902e+07	1.66814e+07	1.33995e+07	1.42444e+07	2.79275e+07	5.16201e+07	1.35309e+07	6.07938e+06	2.72811e+07	6.09875e+07	3.56049e+07	1.37956e+07	2.32451e+07	1.36442e+07	5.68996e+07	5.97656e+07	1.10039e+08	1.84094e+07	1.3961e+07	2.46411e+07	3.69524e+07	2.54387e+07	3.85097e+07	2.67379e+07	1.41238e+07	2.70713e+07	1.33583e+07	4.99238e+07	5.10721e+07	5.40815e+07	1.31173e+07	1.26538e+07	2.77113e+07
M605T660	Acteoside	605.192	659.551	624.205	8.48525	C29H36O15	C10501	[M-H2O-H]-	MoNA	0.802971	neg	1	288439	287112	45117.9	78248.1	68496.3	772323	645419	64506.4	54771.2	605371	15221.2	275663	40583.5	692073	290351	30686.5	291726	89504.4	209779	5766.6	55479.9	8016.6	33433.5	165186	347154	50007.2	65768.7	121132	159958	325142	147741	89934.5	221640	163984	20423.1	5974.59	973677
M136T662	Adenine	136.021	662.452	135.054	2.81503	C5H5N5	C00147	[M+H]+	BioDeepDB	0.000977515	pos	2	6.28955e+06	4.56957e+06	2.97809e+06	5.52275e+06	5.82405e+06	5.26664e+06	5.47106e+06	5.53851e+06	4.87623e+06	5.28622e+06	4.66156e+06	4.17308e+06	4.91672e+06	4.82678e+06	2.81575e+06	3.60035e+06	6.58158e+06	5.27719e+06	5.49602e+06	5.4349e+06	3.85215e+06	5.26112e+06	2.72534e+06	5.31871e+06	4.31084e+06	5.13199e+06	4.45944e+06	5.72191e+06	5.42805e+06	4.89529e+06	4.26312e+06	4.99444e+06	4.58035e+06	5.10042e+06	5.48011e+06	3.34998e+06	4.09487e+06
M250T330	Adenosine	250.093	330.26	267.097	13.2744	C10H13N5O4	C00212	[M+H-H2O]+	BioDeepDB	1.37452e-08	pos	2	3.62245e+06	1.60114e+06	3.64149e+06	1.62435e+06	2.0332e+06	3.11982e+06	1.50183e+06	618531	2.31141e+06	2.53017e+06	1.75198e+06	2.72988e+06	1.54231e+06	1.51761e+06	426972	1.51873e+06	2.24844e+06	1.29066e+06	3.55194e+06	2.13846e+06	1.83608e+06	1.30363e+06	2.14627e+06	1.23592e+06	2.06732e+06	2.0571e+06	2.58359e+06	2.04085e+06	1.38626e+06	1.25296e+06	187296	853577	1.17227e+06	851523	1.46186e+06	342693	746592
M558T84	Adenosine diphosphate ribose	558.048	84.4776	559.072	29.479	C15H23N5O14P2	C00301	[M-H]-	BioDeepDB	0.852552	neg	1	529876	106994	884276	105517	131218	648630	97019	584292	152478	138247	69751.7	113778	135569	105207	95445.4	102121	186046	373447	599408	144996	448556	333110	73277.7	398813	680545	351417	121780	490609	102488	115529	358673	135455	372630	115241	477298	101008	422551
M463T149_1	Adenylsuccinic acid	463.063	148.677	463.074	22.9607	C14H18N5O11P	C03794	[M]-	MoNA	0.84411	neg	1	151802	96968.9	191771	156454	139901	77180.1	119622	118212	153823	114115	111253	157554	99286.5	158484	80509.9	176839	150847	103173	119038	105277	104933	148125	54878.2	172857	106111	62122.4	118568	105814	84239.3	145993	99594.3	93974.1	232031	138489	103575	45587	119571
M145T141	Adipate	145.051	141.371	146.058	0.178467	C6H10O4	C06104	[M-H]-	mzCloud	0.602677	neg	1	623391	104318	99762.8	399824	420483	385118	318970	279871	84584.8	308188	354440	309654	321117	350867	281489	290821	305993	329829	682836	289411	66994.7	244072	64246.8	193806	221471	211354	64818.3	276906	215879	260496	268975	304973	276108	304349	220561	60897.1	241402
M130T91	Adipate semialdehyde	130.069	90.7666	130.063	27.2792	C6H10O3	C06102	[M]+	BioDeepDB	0.996649	pos	1	4.19133e+06	8.5976e+06	1.00967e+07	7.73516e+06	4.99067e+06	5.2437e+06	6.07379e+06	6.02634e+06	6.25472e+06	3.98791e+06	7.09529e+06	6.08816e+06	3.82753e+06	1.07409e+07	1.20049e+06	1.74278e+06	6.00163e+06	6.04755e+06	3.12467e+06	2.07273e+06	1.69848e+06	2.72002e+06	1.38781e+06	2.96782e+06	4.02056e+06	1.93564e+06	1.10562e+06	2.52738e+06	1.47542e+06	3.53623e+06	2.77673e+06	1.03333e+07	1.04913e+07	8.55996e+06	4.8996e+06	2.85533e+06	6.60849e+06
M481T817	Adouetine X	481.311	816.521	500.336	14.9408	C28H44N4O4	C09993	[M-H2O-H]-	GNPS	0.736325	neg	1	2.31499e+06	1.95544e+06	1.94551e+06	1.28819e+06	522797	904985	740369	524686	635078	842547	461171	1.53903e+06	506919	2.63627e+06	740323	793183	1.15928e+06	2.5125e+06	455309	1.17636e+06	821221	2.8352e+06	2.2164e+06	1.12648e+06	2.40181e+06	1.17501e+06	1.34449e+06	1.16424e+06	928305	2.23148e+06	1.46831e+06	974796	744550	793641	1.01453e+06	514622	2.90193e+06
M427T88	ADP	427.031	87.8185	427.029	3.66566	C10H15N5O10P2	C00008	[M]+	BioDeepDB	0.62048	pos	1	2.124e+06	2.10755e+06	1.82018e+06	1.55306e+06	1.35138e+06	375397	1.53791e+06	1.55215e+06	2.30719e+06	2e+06	1.62679e+06	1.44462e+06	1.93206e+06	982345	2.4573e+06	2.23413e+06	1.76059e+06	1.56757e+06	2.90894e+06	1.63105e+06	1.74804e+06	1.08791e+06	1.53679e+06	1.1344e+06	1.89356e+06	2.48349e+06	1.68922e+06	2.47641e+06	2.38201e+06	1.47197e+06	3.26861e+06	1.15924e+06	306733	1.44481e+06	1.83715e+06	2.17865e+06	1.48554e+06
M634T581_5	ADP-glucose	634.055	580.616	589.082	3.36388	C16H25N5O15P2	C00498	[M+2Na-H]+	BioDeepDB	0.924905	pos	1	1.57308e+07	1.71413e+07	2.2758e+07	1.94963e+07	2.34537e+07	1.5676e+07	2.08454e+07	8.75957e+06	2.78911e+07	1.03136e+07	1.7464e+07	1.10974e+07	8.00891e+06	2.04361e+07	6.77037e+06	3.29702e+07	2.38593e+07	1.16904e+07	1.60447e+07	1.56777e+07	2.73243e+07	9.40555e+06	1.39694e+07	2.70478e+07	2.01349e+07	1.02043e+07	2.20128e+07	1.13288e+07	2.09594e+07	1.4123e+07	2.32107e+06	1.05427e+07	1.06229e+07	5.25057e+06	9.3815e+06	1.63251e+06	5.9929e+06
M331T834	Adrenic acid	331.264	833.944	332.272	1.74908	C22H36O2	C16527	[M-H]-	BioDeepDB	0.595893	neg	1	3.42489e+06	3.27373e+06	199964	549031	1.09647e+06	1.60456e+06	521388	250415	75189.1	62710.9	151441	117699	50409.4	839416	551679	136653	398525	1.05311e+06	868316	249472	832932	281111	1.62118e+06	458923	152399	980328	133377	128177	1.32013e+06	883580	1.27436e+06	1.26921e+06	95663.1	616041	596179	740073	1.23507e+06
M178T521	Aesculetin	178.027	521.095	178.027	1.9535	C9H6O4	C09263	[M]-	BioDeepDB	0.836074	neg	1	726743	711585	661207	759837	660472	633376	566392	522360	516342	480830	559260	541671	554442	468262	493652	447908	466848	460835	442153	477838	362789	463312	407318	479031	456135	308793	476205	401147	374023	455633	352375	405223	302666	390441	401715	413633	327670
M312T830	Aflatoxin B1	312.362	830.125	312.063	2.72094	C17H12O6	C06800	[M]+	BioDeepDB	2.26694e-07	pos	2	1.707e+08	1.54425e+08	1.41378e+08	1.35137e+08	1.24318e+08	1.34007e+08	9.11749e+07	1.74736e+07	3.9454e+07	3.25441e+07	8.99244e+06	1.05122e+08	1.22279e+07	1.31352e+07	1.01475e+07	6.36095e+07	8.42216e+07	9.74279e+06	8.03179e+07	5.56586e+07	1.08595e+08	4.54886e+07	2.91253e+07	7.5704e+07	6.27102e+07	9.02014e+07	2.3726e+07	7.23076e+07	8.61033e+07	7.5251e+07	9.25022e+07	9.28973e+07	9.86629e+07	1.00859e+08	1.39447e+08	1.19808e+08	2.26699e+07
M314T830	Aflatoxin B2	314.077	829.534	314.079	5.16979	C17H14O6	C16753	[M]-	MoNA	0.631729	neg	1	2.52077e+07	2.26983e+07	1.79143e+07	2.92133e+07	1.13451e+07	2.4071e+07	1.55362e+07	1.37658e+07	1.22795e+07	1.51735e+07	1.10407e+07	4.08017e+07	1.61464e+07	4.00288e+07	1.35201e+07	6.16599e+06	1.0596e+07	2.92304e+07	9.44983e+06	2.52358e+07	1.34944e+07	1.85987e+07	2.45327e+07	8.41284e+06	1.53715e+07	1.86612e+07	2.13966e+07	2.46363e+07	1.89167e+07	1.35838e+07	3.77929e+07	2.26896e+07	1.41022e+07	6.86965e+06	1.28369e+07	2.42023e+07	2.28057e+07
M328T97_2	Aflatoxin G1	328.058	97	328.058	1.1652	C17H12O7	C16755	[M]-	mzCloud	0.752248	neg	1	131256	14523.6	146598	12166.9	40149.7	205131	165694	46816	20538.4	165504	9956.64	49338.8	195449	368584	210871	255416	198526	251043	57932.5	65655.9	67602.9	274866	48768.7	270883	271695	293009	310596	247958	311100	301055	288222	332455	357492	315104	296223	356537	366666
M329T453	Aflatoxin G2	329.07	453.38	330.074	8.48031	C17H14O7	C16754	[M-H]-	mzCloud	0.657008	neg	1	418840	722125	324840	824576	608863	268173	337266	271392	604667	158194	5042.82	189719	182185	295584	354674	794864	220498	492657	242375	220593	149631	12861	206681	271628	20931.1	195328	255279	502723	210159	333087	314566	350774	99765.9	557118	291246	272083	337301
M275T148	Afzelechin	275.095	147.969	274.084	11.8469	C15H14O5	C09320	[M+H]+	BioDeepDB	0.953428	pos	1	329021	363117	343749	674803	618164	425602	555089	612951	764269	400582	581844	474571	460337	70054.4	313099	513792	378534	397464	504915	98145.4	663599	68938.8	526852	421409	523810	366447	689511	604619	361019	328293	47459.1	434740	607132	672204	636020	335754	739528
M546T652_2	Afzelechin-(4alpha->8)-afzelechin	546.142	651.695	546.153	19.2925	C30H26O10	C10209	[M]-	MoNA	1	neg	1	285973	275689	1.17107e+06	434426	665397	812190	337669	1.04388e+06	355564	621106	781446	178456	657131	350774	775918	465198	155490	45549.4	394565	73118.5	84670.6	6992.7	251306	23914.7	235026	209169	46174.5	18299.7	72747.9	220011	125813	332718	165251	426289	391063	609381	238865
M130T610	Agmatine	130.123	610.229	130.122	6.67203	C5H14N4	C00179	[M]+	BioDeepDB	0.709132	pos	1	914488	1.3052e+06	677888	1.46134e+06	1.64953e+06	937487	959675	937253	1.01991e+06	1.42151e+06	960547	1.39213e+06	1.39573e+06	1.44388e+06	931571	944064	1.32323e+06	1.34637e+06	825055	827802	857419	1.21546e+06	1.09578e+06	1.36228e+06	928950	1.61838e+06	776562	945171	843657	884606	861708	1.22713e+06	733498	711051	750488	1.00018e+06	709263
M466T549	Agnuside	466.146	549.137	466.147	3.37248	C22H26O11	C09765	[M]-	mzCloud	0.670739	neg	1	0	477247	11766.9	287857	527975	1.02051e+06	257935	282274	677638	286787	350796	64142.4	303121	263223	600074	23668.1	596778	493773	0	878905	970068	312474	549796	231269	371944	388308	437114	635544	264144	734767	1.41214e+06	524437	186298	228145	555367	117889	245367
M337T94	AICAR	337.053	93.5426	338.063	2.80449	C9H15N4O8P	C04677	[M-H]-	BioDeepDB	0.606184	neg	1	3.07926e+06	2.69638e+06	2.14396e+06	2.4419e+06	1.93938e+06	2.68031e+06	2.77029e+06	2.08275e+06	2.68978e+06	2.2936e+06	3.0954e+06	2.27178e+06	1.87999e+06	1.19395e+06	1.75807e+06	1.73218e+06	2.20434e+06	2.87278e+06	2.29009e+06	1.64949e+06	2.04505e+06	1.50108e+06	2.47277e+06	1.03862e+06	1.69596e+06	1.90275e+06	1.40511e+06	1.82319e+06	1.15003e+06	2.11232e+06	2.03467e+06	2.75004e+06	1.82587e+06	1.30351e+06	3.40063e+06	2.21161e+06	2.43827e+06
M326T627	Ajmaline	326.196	627.403	326.199	10.8945	C20H26N2O2	C06542	[M]+	BioDeepDB	0.853654	pos	1	433286	2.27816e+07	180645	394623	2.10943e+07	4.91591e+06	8.06272e+06	6.30313e+06	4.61283e+06	2.54871e+06	6.40859e+06	1.90641e+06	1.62723e+06	1.01337e+07	8.10753e+06	1.34536e+06	1.79574e+07	5.6845e+06	550704	7.33758e+06	6.68603e+06	1.08546e+06	3.79454e+06	852438	2.17037e+07	1.5575e+06	1.31688e+06	1.42627e+07	5.85191e+06	8.4401e+06	1.59302e+06	538994	886148	296745	8.50015e+06	246311	644459
M413T95	Aklavinone	413.095	94.6309	412.116	17.6555	C22H20O8	C12424	[M+H]+	BioDeepDB	0.899017	pos	1	4.05131e+06	2.44243e+06	2.50095e+06	3.98518e+06	4.81701e+06	3.6813e+06	4.19812e+06	7.72716e+06	3.74636e+06	2.71409e+06	3.7214e+06	3.26369e+06	3.5194e+06	3.30462e+06	2.7011e+06	2.42871e+06	2.5547e+06	3.24357e+06	1.60695e+06	4.28469e+06	2.36938e+06	1.17379e+06	2.128e+06	3.05255e+06	2.94648e+06	2.93643e+06	1.40064e+06	1.65759e+06	1.08257e+07	1.89572e+06	2.30199e+06	4.99448e+06	1.42012e+07	3.52966e+06	5.41048e+06	3.07651e+06	6.39979e+06
M269T598	Alachlor	269.121	597.624	269.118	9.76429	C14H20ClNO2	C10928	[M]+	BioDeepDB	0.865289	pos	1	3.23268e+06	891460	331663	1.41397e+06	819292	38561.1	618716	941734	2.06378e+06	4.0558e+06	127949	6.55306e+06	998506	59765.7	872626	6.35543e+06	1.38332e+06	2.64855e+06	33416.5	952228	968681	100190	584833	4.10219e+06	2.14981e+06	887274	645990	26501	1.18575e+06	3.98631e+06	428868	466495	2.1071e+06	9.38856e+06	2.96225e+06	384139	2.21216e+06
M233T372	Alantolactone	233.157	372.2	232.146	15.751	C15H20O2	C09289	[M+H]+	BioDeepDB	0.91943	pos	1	2.32178e+06	1.39302e+06	3.76879e+06	1.36613e+06	2.62105e+06	3.56977e+06	170692	2.1595e+06	8.34271e+07	2.19966e+06	2.11619e+06	2.55787e+06	140376	1.87367e+06	486533	4.30381e+06	3.36852e+06	907128	2.63611e+06	2.49061e+06	2.28425e+06	991404	1.88192e+06	719287	2.13864e+06	1.42775e+07	1.65052e+06	2.33083e+06	1.78792e+06	439535	877963	2.34591e+06	4.58443e+06	2.22497e+06	2.61743e+06	481524	596928
M246T534	Albendazole	246.074	534.336	265.089	17.15	C12H15N3O2S	C01779	[M-H2O-H]-	MoNA	0.959988	neg	1	361906	70773.5	577657	476394	827625	79679.7	439863	73381.2	53481.9	63447.6	371300	43862.6	774354	188037	66990.6	1.30543e+06	955708	566083	42459.1	88206.3	89466.9	19283.1	55416.8	60022.4	88411.8	2.02188e+06	689510	2.90739e+06	2.27895e+06	352807	39438.8	35528.9	174755	51641.3	397825	37739.2	366235
M283T189	Aldohexose 6-phosphate	283.023	189.332	260.03	12.1867	C6H13O9P	C03251	[M+H]+	BioDeepDB	0.772435	pos	1	2.7561e+06	2.33334e+06	2.95517e+06	2.51216e+06	2.64261e+06	2.20244e+06	3.25892e+06	2.67378e+06	2.5286e+06	2.63415e+06	3.0292e+06	2.58782e+06	2.16943e+06	3.96838e+06	1.79005e+06	3.01164e+06	2.38987e+06	2.96259e+06	3.39846e+06	2.20453e+06	2.36248e+06	2.42265e+06	1.84638e+06	3.05343e+06	2.71898e+06	2.17661e+06	2.47104e+06	2.42334e+06	2.35988e+06	2.79343e+06	1.01613e+06	2.94386e+06	3.36173e+06	3.86814e+06	2.9796e+06	1.77931e+06	2.62708e+06
M360T746	Aldosterone	360.31	745.591	360.194	3.51944	C21H28O5	C01780	[M]+	BioDeepDB	0.669952	pos	1	1.58779e+06	424008	2.36548e+06	1.11029e+06	563930	474015	2.53903e+06	2.51453e+06	2.60785e+06	590730	3.58098e+06	1.37343e+06	1.71251e+06	2.10926e+06	1.7489e+06	1.58439e+06	2.80523e+06	337928	280217	3.02015e+06	1.96059e+06	204880	3.05187e+06	1.16453e+06	1.09972e+06	1.2918e+06	846375	1.8502e+06	799544	1.79508e+06	1.3553e+06	1.51942e+06	1.21185e+06	526106	1.13793e+06	1.04918e+06	1.8439e+06
M399T793	Alfentanil	399.244	792.598	416.254	6.14527	C21H32N6O3	C08005	[M+H-H2O]+	MoNA	0.66963	pos	1	5.33509e+07	2.41854e+07	9.7311e+07	6.09469e+07	6.14599e+07	3.3893e+07	6.07007e+07	2.50411e+07	5.74211e+07	1.83662e+07	2.12501e+07	5.2502e+07	1.3335e+07	7.92847e+06	9.29696e+06	3.08559e+07	4.05119e+07	1.1575e+07	2.91093e+07	2.15773e+07	2.09697e+07	9.72245e+06	4.26289e+07	5.09439e+07	6.1346e+07	3.88117e+07	1.82599e+07	1.53419e+07	4.70534e+07	4.50981e+07	1.36809e+07	3.16872e+07	3.22072e+07	5.74333e+07	5.16547e+07	1.4813e+07	1.98513e+07
M300T710	all-trans-Retinoic acid	300.199	709.907	300.209	2.46777	C20H28O2	C00777	[M]+	BioDeepDB	0.000844938	pos	2	9.80146e+06	1.50363e+07	2.84124e+07	1.70715e+07	2.35414e+07	2.13329e+07	2.26378e+07	2.13811e+07	3.27118e+07	2.71052e+07	3.43471e+07	4.43497e+06	2.3395e+07	1.26239e+07	2.58136e+06	1.76006e+07	3.42639e+07	1.58577e+07	1.92055e+07	1.77215e+07	6.33365e+06	3.97063e+07	1.19777e+07	1.0218e+07	1.08171e+07	2.16115e+07	1.10017e+07	1.75668e+07	2.14382e+07	7.38787e+06	1.39171e+06	1.87824e+07	8.64861e+06	2.55633e+07	7.53984e+06	4.98916e+06	2.3251e+07
M157T91	Allantoin	157.037	91.1339	158.044	1.03345	C4H6N4O3	C01551	[M-H]-	BioDeepDB	8.03618e-10	neg	2	3.43217e+06	2.58716e+06	2.20402e+06	1.68584e+06	2.62788e+06	1.98768e+06	1.78892e+06	2.80593e+06	2.61975e+06	1.35607e+06	2.5924e+06	1.82552e+06	1.36211e+06	2.27814e+06	1.84307e+06	2.2165e+06	1.45312e+06	1.90903e+06	1.86211e+06	1.45685e+06	1.52205e+06	1.81124e+06	2.53942e+06	1.2006e+06	1.62516e+06	1.53392e+06	1.18753e+06	1.23161e+06	1.39072e+06	2.28123e+06	5.01017e+06	4.35708e+06	2.23992e+06	3.421e+06	3.6e+06	1.72648e+06	1.5146e+06
M391T759	Allocholic acid	391.283	758.79	408.288	6.33891	C24H40O5	C00695	[M+H-H2O]+	MoNA	1.02998e-05	pos	2	417914	117417	1.31601e+06	9.58104e+06	4.06686e+06	1.90785e+07	3.51982e+06	3.60045e+06	809696	2.42491e+06	250583	5.41568e+06	242076	2.43807e+06	653558	316457	193889	2.46701e+07	5.27325e+06	8.66029e+06	617715	106069	1.88382e+07	6.11973e+07	694625	2.89798e+07	5.34746e+06	1.43391e+07	339564	278192	675164	3.56772e+07	2.89865e+07	1.52272e+07	433873	446347	1.81827e+07
M222T285	Allocystathionine	222.079	284.705	222.067	1.08581	C7H14N2O4S	C00542	[M]+	BioDeepDB	0.699675	pos	1	1.25171e+06	1.64473e+06	1.96055e+06	2.20448e+06	2.93102e+06	669531	60496.7	2.29766e+06	2.75394e+06	2.09363e+06	2.33667e+06	1.45615e+06	1.51983e+06	2.06503e+06	415003	3.0359e+06	4.30096e+06	1.59322e+06	3.09655e+06	2.59337e+06	993643	2.39728e+06	1.55844e+06	1.18229e+06	1.69731e+06	2.35347e+06	2.12609e+06	1.98233e+06	862959	1.12562e+06	262905	2.367e+06	1.47931e+06	3.96397e+06	1.09766e+06	1.06059e+06	1.84617e+06
M319T628	Alloepipregnanolone	319.273	627.948	318.256	29.7255	C21H34O2	C15484	[M+H]+	BioDeepDB	0.972263	pos	1	641861	753484	116244	597371	206006	175916	737594	712908	195346	190997	167653	168626	616000	700138	167051	559168	675788	668430	577355	140323	641005	652660	430392	460229	642877	216224	585572	601325	554206	579587	214102	721311	177655	141695	635035	183520	190279
M318T698	Allopregnanolone	318.253	698.23	318.256	8.31483	C21H34O2	C13712	[M]+	BioDeepDB	0.729209	pos	1	3.32786e+06	2.22283e+06	6.14146e+06	5.31651e+06	4.20741e+06	5.84464e+06	3.94506e+06	5.68856e+06	1.16532e+07	1.04537e+07	6.93452e+06	3.31456e+06	2.26862e+06	1.64186e+06	346392	4.43979e+06	1.81627e+07	737239	6.05123e+06	1.19495e+06	711731	4.35931e+06	1.75818e+06	938930	4.86073e+06	3.38845e+06	1.61734e+06	1.77639e+06	3.26138e+06	1.23437e+06	685862	5.42009e+06	1.00738e+07	1.57745e+07	2.39057e+06	540363	9.96265e+06
M137T328	allopurinol	137.046	328.38	136.039	0.0674209	C5H4N4O	C06816	[M+H]+	MoNA	0.98459	pos	1	194952	709634	873395	733311	684155	141492	525748	881951	868405	665340	628029	643599	1.06626e+06	824592	270776	832484	561957	584433	585969	749271	721637	932948	509911	719447	632818	778893	649342	830628	875442	730038	44954.9	822703	974654	850693	607900	335172	708797
M853T569_2	alpha-Chaconine	852.515	568.511	851.503	5.43568	C45H73NO14	C10796	[M+H]+	MoNA	0.841362	pos	1	4.67353e+06	3.16898e+06	1.29578e+06	3.14119e+06	1.9863e+06	5.69416e+06	3.55971e+06	3.44133e+06	4.22986e+06	3.93867e+06	3.60287e+06	4.1506e+06	1.98412e+06	5.3965e+06	1.41365e+06	6.19766e+06	1.65298e+06	2.97666e+06	3.55966e+06	1.75479e+06	4.79145e+06	4.72438e+06	1.36977e+06	4.39101e+06	3.55187e+06	2.81373e+06	4.20825e+06	1.3016e+06	1.96367e+06	1.54183e+06	587755	2.74154e+06	2.9263e+06	2.64847e+06	2.71842e+06	199165	770883
M546T466_1	alpha-D-Galactosyl-1,3-beta-D-galactosyl-1,4-N-acetyl-D-glucosamine	546.199	465.966	545.196	6.16191	C20H35NO16	C04847	[M+H]+	BioDeepDB	0.915827	pos	1	3.56386e+06	2.51755e+06	4.52414e+06	5.71638e+06	595629	559887	646215	379957	1.74975e+06	1.41264e+06	6.18855e+06	5.06457e+06	1.90737e+06	3.30455e+06	258794	2.32619e+06	624447	2.88054e+06	291069	2.10916e+06	1.3234e+06	6.09208e+07	4.64814e+06	844564	3.35765e+07	373847	1.58602e+06	5.80563e+06	4.58781e+06	4.41964e+06	456663	8.16475e+06	730751	797349	768833	3.57362e+06	1.35191e+06
M161T303_2	Alpha-D-Glucose	161.047	303.375	180.063	14.3465	C6H12O6	C00267	[M-H2O-H]-	BioDeepDB	0.105659	neg	2	2.49728e+06	2.41234e+06	2.62634e+06	2.59329e+06	5.85347e+06	2.78004e+06	2.57983e+06	1.06695e+07	8.87847e+06	2.73764e+06	3.86871e+06	2.82827e+06	7.63863e+06	2.74916e+06	8.34337e+06	3.0996e+06	7.66231e+06	7.44165e+06	8.28016e+06	1.07246e+07	2.37859e+06	7.7011e+06	2.65208e+06	7.27585e+06	6.42681e+06	6.18662e+06	2.51714e+06	1.24134e+07	1.25057e+07	2.62663e+06	8.18261e+06	1.34378e+07	8.21566e+06	2.17132e+06	6.01283e+06	2.02416e+06	2.16767e+06
M297T58	Alpha-dimorphecolic acid	297.245	58.1944	296.235	7.77634	C18H32O3	C14767	[M+H]+	BioDeepDB	0.998872	pos	1	213595	4.148e+06	1.26116e+06	2.77454e+06	3.21743e+06	1.43703e+06	1.54074e+06	1.35071e+06	3.1347e+06	3.00197e+06	6.39771e+06	1.46857e+06	204932	5.49294e+06	1.5588e+06	769266	3.66028e+06	2.97284e+06	3.17582e+06	2.13993e+06	193017	1.43308e+06	2.85276e+06	5.99948e+06	3.53412e+06	1.41405e+06	5.68807e+06	790315	2.85999e+06	3.23129e+06	1.47929e+06	3.40873e+06	1.34789e+06	1.52961e+06	2.1098e+06	5.49104e+06	1.45654e+06
M558T566_8	alpha-Ergocryptine	558.303	566.14	575.311	0.117937	C32H41N5O5	C07545	[M+H-H2O]+	MoNA	0.984771	pos	1	7.15216e+06	5.88668e+06	7.91934e+06	8.0566e+06	7.15127e+06	1.22453e+07	5.45057e+06	7.49478e+06	7.02784e+06	8.37655e+06	1.23166e+07	7.94195e+06	5.11596e+06	8.17359e+06	3.45619e+06	1.19757e+07	1.33052e+07	5.26292e+06	6.24452e+06	8.29204e+06	7.11782e+06	1.01678e+07	7.33185e+06	1.14251e+07	9.00845e+06	5.78228e+06	5.11844e+06	8.12272e+06	3.57927e+06	1.12298e+07	1.59964e+06	5.86854e+06	3.84874e+06	9.82664e+06	5.32132e+06	704496	1.41061e+06
M750T508_2	alpha-Hederin	750.456	508.266	750.455	0.215416	C41H66O12	C08954	[M]+	BioDeepDB	0.985117	pos	1	452508	92749.2	151152	93423.3	106350	189058	105274	96045.9	160046	103544	471371	93505.5	201252	1.06153e+06	208723	854553	788986	446621	529256	625870	1.14657e+06	1.11719e+06	612457	718452	127656	225305	344622	197607	509730	358969	18165.5	524292	513798	485658	381299	23121.5	21964.4
M115T160	alpha-Ketoisovaleric acid	115.04	159.743	116.047	3.40611	C5H8O3	C00141	[M-H]-	MoNA	2.31314e-08	neg	2	4.3053e+07	3.51481e+07	4.65238e+07	3.41287e+07	4.25277e+07	3.93221e+07	3.07251e+07	3.10902e+07	3.81897e+07	4.55967e+07	5.99507e+07	3.88349e+07	4.758e+07	3.87626e+07	4.33437e+07	3.6234e+07	4.24451e+07	4.20924e+07	2.88221e+07	3.78195e+07	3.31887e+07	2.95537e+07	2.8734e+07	3.15726e+07	3.62037e+07	4.23265e+07	2.63317e+07	4.24539e+07	3.62443e+07	3.48283e+07	3.56976e+07	5.32012e+07	4.77694e+07	3.63625e+07	2.25406e+07	2.42388e+07	3.0551e+07
M343T86	Alpha-Lactose	343.122	86.2377	342.116	2.5796	C12H22O11	C00243	[M+H]+	BioDeepDB	0.609303	pos	1	3.20786e+06	2.306e+06	2.82859e+06	2.13715e+06	191922	337544	2.78975e+06	2.42957e+06	1.26712e+06	1.745e+06	2.01435e+06	1.95688e+06	1.81081e+06	83733.9	167942	243365	324880	316867	1.82661e+06	2.14254e+06	2.16802e+06	918001	1.94605e+06	149154	327554	352268	1.51307e+06	1.02741e+06	272944	1.46536e+06	0	2.7718e+06	251786	1.81945e+06	98934.7	1.8073e+06	1.96722e+06
M350T708	Alpha-Linolenoyl ethanolamide	350.315	707.822	349.298	28.2566	C22H39NO2	C13828	[M+H]+	BioDeepDB	0.912586	pos	1	0	1.92246e+06	10178.1	17261.7	2.75856e+06	1.63979e+06	2.42061e+06	1.24293e+06	2.38536e+06	384583	1.23712e+06	57971.1	67255	817587	390584	0	1.97375e+06	834050	14370.7	1.65967e+06	1.3791e+06	105307	1.82128e+06	25553.4	1.21768e+06	42511.7	218570	1.68944e+06	20314.4	1.19732e+06	73766.4	26617.4	27578.5	130430	366706	0	22781.6
M410T793	alpha-Mangostin	410.177	793.239	410.173	9.34356	C24H26O6	C10080	[M]+	BioDeepDB	0.701418	pos	1	206839	1.09279e+07	469195	2.12377e+06	2.04517e+07	1.25546e+07	1.07552e+07	1.43066e+06	1.06955e+07	217634	1.08771e+06	4.09106e+06	259971	484956	470465	0	1.19268e+07	2.60426e+06	81186.2	1.02037e+07	3.90951e+06	194177	1.95095e+07	1.98702e+06	1.0653e+07	368203	1.84108e+06	5.01596e+06	364827	1.29425e+07	3.51481e+06	0	265804	115888	3.12434e+06	0	0
M229T403	alpha-Santonin	229.118	403.378	246.126	1.28968	C15H18O3	C02206	[M+H-H2O]+	BioDeepDB	0.762926	pos	1	536901	1.73961e+06	455844	653775	371272	4.90485e+06	1.41143e+06	1.72475e+06	252349	207588	893708	646525	69584.4	121355	74912.2	526647	101819	91899.2	245221	327921	839359	242101	90028.5	399361	693710	821976	187067	1.44082e+06	750248	2.73888e+06	346576	605914	4.60484e+06	892501	333537	82394.7	719459
M850T569_10	alpha-Solanine	850.493	568.548	867.498	3.02135	C45H73NO15	C10820	[M+H-H2O]+	BioDeepDB	0.813742	pos	1	2.42662e+06	3.77559e+06	1.44799e+06	3.84689e+06	4.56863e+06	3.36853e+06	1.39253e+06	1.00377e+06	1.81768e+06	4.4386e+06	4.87649e+06	4.04167e+06	1.32704e+06	2.70025e+06	1.88871e+06	1.6761e+06	5.17446e+06	3.91292e+06	4.17631e+06	1.74712e+06	3.56864e+06	5.51226e+06	3.96089e+06	5.54421e+06	1.51068e+06	999756	3.82194e+06	3.17848e+06	1.43223e+06	4.53419e+06	795318	1.52907e+06	3.63114e+06	1.14802e+06	2.95543e+06	76168.6	768429
M429T529_2	alpha-Tocopherol	429.193	529.071	430.381	28.715	C29H50O2	C02477	[M-H]-	BioDeepDB	0.602523	neg	2	1.18969e+06	712909	969562	610766	945977	436034	505312	571063	744805	395410	583542	373537	725395	529379	305100	1.24145e+06	623030	640196	1.12367e+06	1.1911e+06	740954	726524	404143	1.44474e+06	1.32643e+06	521002	395174	338601	1.10848e+06	619092	650600	682222	366309	697684	651340	388723	368448
M425T702	Alpha-Tocotrienol	425.309	701.861	424.334	5.85047	C29H44O2	C14153	[M+H]+	BioDeepDB	0.767687	pos	1	4.14648e+06	8.87262e+06	1.25316e+07	7.92749e+06	1.49281e+07	1.86339e+07	1.71275e+07	1.6393e+07	2.24183e+07	1.70701e+07	1.8161e+07	7.59952e+06	1.25921e+07	1.40926e+07	2.6693e+06	8.37469e+06	1.8461e+07	4.16036e+06	1.16229e+07	9.62261e+06	6.89345e+06	2.16993e+07	8.59731e+06	7.69418e+06	6.22606e+06	8.41847e+06	3.88258e+06	9.49757e+06	6.39718e+06	9.32501e+06	811847	4.85257e+06	3.82724e+06	7.37431e+06	3.78874e+06	3527.08	187251
M322T435	alpha-Zearalanol	322.185	434.924	322.178	22.4908	C18H26O5	C14752	[M]+	mzCloud	0.880715	pos	1	957507	973213	931273	169789	1.21632e+06	410150	1.12422e+06	1.14476e+06	172311	658127	776043	171870	608999	1.15869e+06	45348.2	611359	469564	733604	951844	1.03367e+06	778213	3.13325e+06	2.13778e+06	1.05174e+06	919904	416092	727813	1.37249e+06	2.43827e+06	374764	5568.25	1.59191e+06	32536.5	710981	754220	42756.8	703180
M335T799	Alprostadil	335.221	798.564	354.241	2.69418	C20H34O5	C04741	[M-H2O-H]-	mzCloud	0.617531	neg	1	1.54014e+06	6.67519e+06	9.52919e+06	5.50096e+06	3.67641e+06	1.05177e+06	1.67023e+06	596441	3.53447e+06	2.67484e+06	530485	950688	449194	2.44505e+06	586819	4.73027e+06	3.65172e+06	5.04643e+06	920546	2.47873e+06	3.14874e+06	1.01657e+07	7.61739e+06	3.54283e+06	3.84635e+06	2.96223e+06	3.49402e+06	1.04243e+06	1.27718e+07	3.65481e+06	736543	2.97559e+06	1.58388e+06	658471	745553	761858	1.83695e+06
M392T97_1	Altanserin	392.128	96.9082	411.142	11.9815	C22H22FN3O2S	C11734	[M-H2O-H]-	MoNA	0.99991	neg	1	8343.26	11848.7	31455.2	253448	48703.8	124819	43233.7	29021.4	171184	67683.7	301780	191680	43356	242984	32079	190878	26549.5	384283	45679	34716	218668	53291.6	46339.1	337559	396210	38957.9	237318	210447	92413.5	212130	137136	147409	431906	156834	160649	210465	254965
M258T493	Alternariol	258.055	492.894	258.053	6.90116	C14H10O5	C16838	[M]-	BioDeepDB	0.908345	neg	1	1.35368e+06	1.17649e+06	1.32082e+06	973133	1.38599e+06	810516	107355	1.01907e+06	2.56639e+06	1.17351e+06	1.34253e+06	1.69349e+06	818021	829808	977434	72224.6	521207	273449	735008	911838	889943	407909	2.80129e+06	173892	312437	377819	532137	534219	560432	708276	1.57749e+06	1.21351e+06	1.20169e+06	1.72217e+06	1.58318e+06	970969	438340
M537T563_5	AM251	537.006	563.084	554.014	0.138594	C22H21Cl2IN4O	C20220	[M+H-H2O]+	GNPS	0.984845	pos	1	2.19204e+07	5.81434e+07	4.85029e+07	2.13184e+07	2.40158e+07	3.49522e+07	2.27012e+07	4.38195e+07	4.18827e+07	2.54971e+07	2.33057e+07	2.49359e+07	5.79878e+07	4.89194e+07	1.15008e+07	3.37666e+07	3.82235e+07	1.77041e+07	1.84297e+07	7.9205e+07	1.85464e+07	5.76147e+07	2.40781e+07	9.90011e+07	2.28359e+07	4.72369e+07	2.12584e+07	2.38271e+07	2.35498e+07	2.25384e+07	1.22902e+07	3.2631e+07	2.08406e+07	1.94595e+07	4.6097e+07	1.96144e+06	6.08339e+06
M583T596_1	Amaroswerin	583.152	596.333	602.164	10.8491	C29H30O14	C17519	[M-H2O-H]-	GNPS	0.999801	neg	1	617660	436755	875382	524386	647743	559800	413437	757519	709309	776458	960700	404372	451924	400301	825470	272974	28608.6	252542	499801	462126	381723	19152.5	377325	148672	381368	331019	389682	42294.1	107489	611567	337533	682294	563646	535706	433571	658031	505817
M539T754	Amentoflavone	539.109	753.813	538.09	22.0366	C30H18O10	C10018	[M+H]+	BioDeepDB	0.846149	pos	1	1.41856e+06	527059	1.8854e+06	2.20191e+06	4.34813e+06	1.01817e+06	4.97228e+06	1.4143e+06	3.15568e+06	600953	1.21787e+06	2.48357e+06	907612	2.77801e+06	64441.5	1.68676e+06	2.22889e+06	1.18304e+06	553881	2.51258e+06	583902	1.26838e+06	1.6896e+06	1.66355e+06	174478	1.26751e+06	3.44116e+06	552017	3.65314e+06	1.3887e+06	85738.1	3.93161e+06	1.04289e+06	1.76864e+06	2.05214e+06	781765	1.31869e+06
M215T470	Amifostine	215.066	469.744	214.054	20.6075	C5H15N2O3PS	C06819	[M+H]+	MoNA	0.805526	pos	1	8.97982e+06	8.43197e+06	8.61535e+06	7.23958e+06	8.92046e+06	8.2715e+06	8.25073e+06	8.97062e+06	9.07661e+06	9.08499e+06	8.98297e+06	8.07156e+06	5.02171e+06	7.6451e+06	2.47165e+06	8.71458e+06	8.92939e+06	7.2702e+06	8.69535e+06	8.38666e+06	7.9806e+06	7.48232e+06	8.6031e+06	7.63104e+06	8.63211e+06	9.04999e+06	7.99555e+06	8.76141e+06	8.71425e+06	8.46463e+06	1.81421e+06	8.56054e+06	8.67423e+06	8.613e+06	8.50742e+06	3.25847e+06	8.45217e+06
M585T488_2	Amikacin	585.282	487.648	585.286	6.67719	C22H43N5O13	C06820	[M]+	MoNA	0.662029	pos	1	3.97225e+06	2.97762e+06	5.80471e+06	4.30272e+06	4.6607e+06	7.19073e+06	2.86401e+06	4.52561e+06	4.41069e+06	3.89992e+06	5.45884e+06	3.51099e+06	2.28606e+06	4.63153e+06	1.90769e+06	4.78945e+06	4.24471e+06	3.83653e+06	3.45845e+06	6.10609e+06	5.27572e+06	6.55363e+06	5.35384e+06	5.67053e+06	4.64016e+06	3.83501e+06	4.95978e+06	4.83918e+06	6.36391e+06	3.71895e+06	1.00391e+06	3.55195e+06	4.56048e+06	3.41309e+06	2.67942e+06	6.05315e+06	2.58739e+07
M230T217	Amiloride	230.05	216.802	229.048	22.8056	C6H8ClN7O	C06821	[M+H]+	MoNA	0.978044	pos	1	9.77212e+06	7.35678e+06	8.45758e+06	7.89936e+06	7.44703e+06	1.33966e+07	5.59961e+06	7.14608e+06	8.28808e+06	7.43375e+06	8.41756e+06	8.28564e+06	5.56917e+06	8.87447e+06	3.5816e+06	6.26649e+06	6.74388e+06	6.50763e+06	6.89388e+06	5.56007e+06	8.1375e+06	7.62696e+06	6.15091e+06	6.90525e+06	6.64107e+06	5.93847e+06	6.72229e+06	6.55982e+06	6.9813e+06	7.98196e+06	3.06681e+06	7.90789e+06	9.90821e+06	7.86527e+06	6.74421e+06	3.1129e+06	6.77706e+06
M174T87_2	Amino acid(Arg-)	174.108	87.1097	174.112	23.7833	C6H14N4O2	C02385	[M]-	mzCloud	0.791596	neg	1	5.29398e+06	6.07844e+06	7.18702e+06	5.6467e+06	6.2542e+06	5.4406e+06	7.03018e+06	3.81153e+06	4.83144e+06	4.69566e+06	4.44083e+06	3.89893e+06	3.43468e+06	5.05677e+06	4.91813e+06	4.67772e+06	3.63564e+06	5.62182e+06	5.27459e+06	5.2586e+06	6.21572e+06	4.34759e+06	3.60897e+06	6.26415e+06	6.3894e+06	3.14017e+06	5.0826e+06	5.417e+06	3.53358e+06	6.14208e+06	3.57457e+06	3.55773e+06	8.84559e+06	3.95005e+06	4.66298e+06	3.29029e+06	5.30271e+06
M162T96	Aminoadipic acid	162.076	95.6265	161.069	0.071309	C6H11NO4	C00956	[M+H]+	BioDeepDB	4.32091e-05	pos	2	2.39562e+07	2.16771e+07	3.24145e+07	2.5417e+07	2.27176e+07	4.58616e+07	3.14409e+07	2.95451e+07	2.14412e+07	3.51669e+07	2.64048e+07	2.90425e+07	1.86653e+07	2.90129e+07	1.11726e+07	1.58541e+07	1.99993e+07	1.66191e+07	1.62884e+07	2.06399e+07	2.2231e+07	2.17568e+07	1.36787e+07	1.89083e+07	1.51093e+07	1.99079e+07	1.79393e+07	1.78424e+07	1.65912e+07	3.36261e+07	5.59194e+06	2.35147e+07	5.25747e+07	2.51284e+07	1.75979e+07	5.73304e+06	2.1995e+07
M232T393	Aminoglutethimide	232.123	392.928	232.121	9.5717	C13H16N2O2	C07617	[M]+	BioDeepDB	0.706395	pos	1	3.90914e+06	3.57391e+06	3.28216e+06	4.13477e+06	4.6135e+06	5.47574e+06	6.40611e+06	5.79176e+06	5.43686e+06	5.06391e+06	5.52778e+06	3.76896e+06	2.64446e+06	4.66956e+06	1.7983e+06	6.01171e+06	5.04824e+06	4.54045e+06	6.92195e+06	6.6437e+06	5.87938e+06	5.40079e+06	6.06446e+06	5.41002e+06	5.17681e+06	2.64594e+06	5.75024e+06	5.9797e+06	5.20017e+06	3.9199e+06	1.41225e+06	2.51694e+06	3.82122e+06	4.24141e+06	4.24606e+06	2.02054e+06	5.13347e+06
M406T726_2	Aminopentol	406.354	726.364	405.345	3.47285	C22H47NO5	C19805	[M+H]+	mzCloud	0.993915	pos	1	5.8263e+06	1.8545e+09	8.99963e+07	2.09875e+08	2.70005e+09	1.46408e+09	2.80598e+09	2.45079e+09	4.615e+09	1.04548e+09	2.37236e+09	3.54146e+08	6.30081e+08	1.53021e+09	1.31951e+09	6.86365e+07	3.35082e+09	7.7846e+08	3.43754e+07	2.73241e+09	1.85854e+09	6.51523e+08	2.99845e+09	4.69299e+08	1.61561e+09	3.62592e+08	5.20524e+08	1.98708e+09	5.63049e+08	2.41456e+09	6.05433e+08	1.58275e+08	1.4929e+08	2.54196e+08	9.97513e+08	3.82177e+07	3.8307e+08
M231T749	Aminophenazone	231.137	748.99	231.137	1.21611	C13H17N3O	C07539	[M]+	MoNA	0.652566	pos	1	977988	2.04426e+06	1.62556e+06	1.8029e+06	2.06649e+06	2.2884e+06	1.88943e+06	1.62773e+06	3.12508e+06	495696	1.84517e+06	1.69259e+06	947154	3.53443e+06	40117.2	2.03413e+06	3.47387e+06	1.51446e+06	2.87876e+06	2.18163e+06	1.25972e+06	2.57242e+06	2.09096e+06	2.0233e+06	1.40785e+06	1.77946e+06	1.10989e+06	2.64922e+06	1.71445e+06	1.49212e+06	51124.1	3.41952e+06	894948	2.55823e+06	807894	124545	3.91495e+06
M645T581_1	Amiodarone	645.042	580.617	645.024	4.51663	C25H29I2NO3	C06823	[M-H2O+NH4]+	BioDeepDB	0.821806	pos	1	3.93e+06	1.16859e+07	2.44954e+06	1.15035e+07	3.89964e+07	3.7691e+06	2.45147e+06	1.08181e+07	4.25616e+06	1.13112e+07	5.90118e+06	5.125e+06	2.22838e+06	5.89503e+07	5.16053e+06	6.22433e+06	3.74609e+07	8.24662e+06	1.60702e+06	3.72947e+06	3.09757e+06	8.54608e+06	1.033e+07	2.27091e+06	6.97543e+06	2.29379e+07	938695	3.88174e+06	8.92006e+06	1.09201e+07	2.02544e+06	1.71145e+06	3.43789e+06	2.80601e+06	2.87834e+06	590844	2.14242e+06
M408T693	Amlodipine	408.139	692.834	408.145	16.1896	C20H25ClN2O5	C06825	[M]-	MoNA	0.850094	neg	1	1.19228e+07	4.122e+06	3.22121e+06	1.11563e+07	1.07515e+07	7.47157e+06	4.86903e+06	8.90987e+06	5.99349e+06	4.06018e+06	8.8649e+06	3.67974e+06	8.95818e+06	4.3269e+06	2.70685e+06	4.97015e+06	546944	997745	5.04539e+06	2.78391e+06	393592	2.96163e+06	767529	2.36304e+06	399527	788335	1.94622e+06	804073	3.84832e+06	1.39628e+06	1.69272e+06	4.27808e+06	640333	901662	4.09924e+06	6.70902e+06	2.53296e+06
M227T487	Amobarbital	227.139	487.292	226.132	0.45525	C11H18N2O3	C07536	[M+H]+	mzCloud	0.810918	pos	1	2.65066e+06	211441	935171	202801	427572	507820	1.03539e+06	478379	736990	558552	928763	454940	129724	1.01328e+06	142042	915076	169744	155904	580111	177996	187627	178459	168032	181545	757783	251802	125773	153886	198728	903849	648360	1.04903e+06	757187	685609	539090	98902.9	143686
M365T96	Amoxicillin	365.108	96.2237	365.104	9.03949	C16H19N3O5S	C06827	[M]-	BioDeepDB	0.765503	neg	1	30627.4	21407.8	178100	211991	228042	103192	344244	96453.9	65796.3	169672	46439.1	195235	164485	278992	155475	187259	159065	193665	87415.5	128500	120151	140728	46430.7	252847	161576	85439.5	131396	121613	248981	158924	139584	80896.5	252947	161339	116938	235419	288541
M136T385_2	Amphetamine	136.112	385.44	135.105	0.126904	C9H13N	C07514	[M+H]+	mzCloud	0.584095	pos	1	2.27892e+06	2.08744e+06	2.08837e+06	2.29507e+06	2.39207e+06	1.4999e+06	2.23012e+06	1.51633e+06	1.64772e+06	1.24226e+06	1.58054e+06	1.73703e+06	1.96006e+06	1.54154e+06	1.06912e+06	1.12139e+06	580912	527778	1.93086e+06	1.86915e+06	1.72053e+06	1.65756e+06	623383	2.01838e+06	2.22926e+06	1.4165e+06	2.36055e+06	1.36492e+06	557626	1.62195e+06	611186	404208	1.06339e+06	1.70772e+06	1.17105e+06	677406	677109
M506T761_1	Amprenavir	506.236	761.331	505.225	8.85963	C25H35N3O6S	C08086	[M+H]+	GNPS	0.722586	pos	1	7.35006e+06	8.95151e+06	3.1305e+06	1.0511e+07	2.1904e+06	5.95503e+07	3.00674e+07	2.52939e+06	1.67364e+06	4.71303e+06	498314	4.33461e+07	397356	5.143e+07	578822	4.1389e+06	5.84045e+06	2.02516e+07	7.99391e+06	7.84425e+06	1.02533e+07	4.59014e+06	2.42658e+07	3.88647e+07	1.46888e+07	6.33011e+06	9.45129e+06	1.62642e+07	1.09477e+07	1.05003e+07	1.97196e+06	2.49805e+07	2.29135e+07	5.73024e+06	1.44851e+06	528485	6.51644e+07
M456T665	Amygdalin	456.148	665.375	457.158	7.7359	C20H27NO11	C08325	[M-H]-	mzCloud	0.662563	neg	1	98902.2	292233	424566	467363	530063	345942	32569.8	418390	598237	448262	407861	142182	809485	618550	272587	0	10756.5	100344	23251.4	145024	35325.1	37506.5	71751.8	0	0	10047.3	16307.6	21798.1	16791.1	65362.8	128590	490960	118489	466218	518132	333941	293768
M163T145	Anabasine	163.123	144.506	162.116	1.04114	C10H14N2	C06180	[M+H]+	mzCloud	0.611485	pos	1	1.46657e+07	1.89182e+07	2.28447e+07	1.74861e+07	2.34983e+07	1.46618e+07	1.06427e+07	1.35653e+07	1.5072e+07	1.71412e+07	1.26786e+07	2.19932e+07	9.52916e+06	3.15406e+07	3.78907e+06	1.89428e+07	2.18907e+07	1.6485e+07	2.03783e+07	1.70117e+07	1.72342e+07	2.54237e+07	2.06341e+07	2.1554e+07	1.48897e+07	1.71061e+07	1.0866e+07	1.52438e+07	1.24494e+07	1.56102e+07	4.62696e+06	2.16165e+07	1.13534e+07	1.6477e+07	1.36979e+07	4.32748e+06	1.16376e+07
M274T724	Anastrozole	274.145	724.173	293.164	3.67386	C17H19N5	C08159	[M-H2O-H]-	BioDeepDB	0.697824	neg	1	221124	49021.9	206342	383019	696936	1.58709e+06	855624	657729	2.24441e+06	391837	639166	10166.1	739402	1.93564e+06	800439	594859	1.22831e+06	331148	436360	196978	196542	178592	264452	228716	759533	504986	222582	222353	672941	561679	325127	139335	326516	159664	0	811749	277214
M257T629	Ancymidol	257.128	629.442	256.121	2.10931	C15H16N2O2	C18774	[M+H]+	mzCloud	0.660366	pos	1	671458	329405	148514	260598	386251	379660	443743	244589	826550	293378	499904	284306	144238	492544	18933.7	292771	255011	215970	316802	61656.3	40602.5	328885	99254.4	177848	173960	184181	218220	322090	314568	237794	151815	446778	349240	49021.4	223479	8453.58	466741
M287T573	Androstenedione	287.204	573.104	286.193	11.0339	C19H26O2	C00280	[M+H]+	mzCloud	0.870793	pos	1	1.1112e+06	4.4217e+06	1.51792e+06	879438	1.77918e+06	8.41776e+06	690605	3.98521e+06	9.69613e+06	1.01749e+06	863801	650159	391937	993202	1.25276e+06	1.73e+06	8.54408e+06	468064	1.55505e+06	1.04399e+06	7.41421e+06	663050	2.23481e+06	265921	4.70884e+06	8.50733e+06	1.39837e+06	1.08564e+07	9.74446e+06	1.08296e+06	981730	9.92557e+06	5.13924e+06	1.01055e+07	7.60813e+06	816391	1.12126e+07
M273T650	Androsterone	273.221	649.674	290.225	0.0335075	C19H30O2	C00523	[M+H-H2O]+	BioDeepDB	0.649415	pos	1	1.1392e+06	585003	645735	752098	1.266e+06	806462	388258	1.10032e+06	1.26253e+06	907351	1.17068e+06	673577	571151	860378	49725	39844.6	73074.7	60889.7	33651.9	321168	535133	79921.4	511778	4067.86	19988.1	56967.4	521164	22168.1	464514	440585	90608	856530	1.11175e+06	574837	992353	72012.8	373003
M465T598_1	Androsterone glucuronide	465.246	598.008	466.257	6.65791	C25H38O8	C11135	[M-H]-	mzCloud	0.00256877	neg	2	2.34671e+07	4.00192e+06	1.52024e+07	1.45712e+07	1.59475e+07	4.84292e+06	6.96137e+06	1.6153e+07	9.94357e+06	1.37116e+07	1.01565e+07	7.52642e+06	2.34057e+07	9.66727e+06	6.9636e+06	8.73122e+06	3.20678e+06	1.09164e+07	1.59913e+06	1.36034e+07	1.39601e+07	1.12617e+06	1.30247e+07	372043	1.60266e+06	1.25663e+06	8.33262e+06	2.03187e+06	969082	3.73756e+06	2.00241e+06	8.40571e+06	2.59736e+06	8.92821e+06	2.20658e+06	5.28278e+06	6.54462e+06
M913T534_6	Angiotensin III	913.496	533.824	930.508	4.68298	C46H66N12O9	C15848	[M+H-H2O]+	BioDeepDB	0.677399	pos	1	1.82677e+06	378740	525728	1.18742e+06	522765	2.29771e+06	1.38151e+06	479756	1.84162e+06	1.38361e+06	1.0448e+07	434227	267118	763272	148289	687365	675279	386319	450961	710369	1.48112e+06	619461	1.01991e+07	549544	412490	6.6872e+06	1.16876e+06	1.33397e+06	1.59426e+06	431150	1.39954e+06	936258	947291	7.27666e+06	5.89023e+06	609249	2.02482e+06
M774T557_4	Angiotensin IV	774.413	556.97	774.407	8.96756	C40H54N8O8	C15849	[M]+	mzCloud	0.890096	pos	1	2.51762e+06	1.91856e+06	1.52085e+06	1.21764e+06	2.43416e+06	7.9272e+06	1.79954e+06	1.74625e+06	5.75304e+06	1.53633e+06	1.63063e+06	1.701e+06	1.28122e+06	7.22985e+06	596421	5.38473e+06	6.38878e+06	1.3914e+06	4.31039e+06	2.19945e+06	2.66601e+06	6.03098e+06	993045	1.60531e+06	1.75387e+06	1.21479e+06	1.44717e+06	3.4678e+06	1.96096e+06	4.56747e+06	767285	677818	1.32017e+06	1.07552e+06	797685	199523	638613
M220T609	Anhalonine	220.131	609.155	237.137	8.34082	C13H19NO3	C16705	[M+H-H2O]+	BioDeepDB	0.810305	pos	1	439066	425929	88010.6	541258	579922	381560	548061	448098	433738	442565	425009	427986	397549	480497	425056	404146	401026	526138	291513	79682.8	402767	440515	320185	457753	359670	500947	339482	385974	393434	427224	458076	366315	390687	316601	209738	356012	310080
M220T138_1	Aniracetam	220.101	137.545	219.089	17.6888	C12H13NO3	C13355	[M+H]+	GNPS	1	pos	1	1.2941e+06	1.11289e+06	1.47402e+06	1.34909e+06	1.24393e+06	1.22811e+06	812456	1.01553e+06	2.18161e+06	1.44242e+06	1.12325e+06	483976	811949	651677	568277	1.04246e+06	253356	1.76107e+06	422980	1.32166e+06	1.26513e+06	1.50125e+06	849649	913361	798790	350085	1.54967e+06	1.35348e+06	1.12733e+06	569887	302888	335449	1.1772e+06	1.40536e+06	1.05779e+06	451185	1.29783e+06
M266T443	Anisomycin	266.138	443.111	265.131	1.31088	C14H19NO4	C11281	[M+H]+	BioDeepDB	0.643987	pos	1	411741	162567	353566	139803	609776	263360	26807.7	338367	1.08199e+06	380710	153154	18177.1	16270	660722	105801	196058	2.41405e+06	232831	528750	141234	443816	378145	985346	221085	332316	435784	512553	1.25748e+06	561855	539380	5934.87	295154	548523	234686	336973	7893.07	579375
M362T513_1	Anisotropine methylbromide	362.167	512.513	361.162	5.69496	C17H32NO2. Br	C06830	[M+H]+	mzCloud	0.811803	pos	1	848205	633850	844185	673029	808622	1.07019e+06	555047	644114	821461	613145	743501	669243	539176	688986	914488	1.0479e+06	910997	586955	665381	950285	2.59864e+06	889247	746260	787472	633716	466674	730014	655923	735673	776074	388270	476430	470712	469800	388088	182265	513591
M240T350	Anserine	240.18	350.443	240.122	3.34343	C10H16N4O3	C01262	[M]+	BioDeepDB	0.0113864	pos	2	4.51755e+06	6.43507e+06	4.42969e+06	3.85962e+06	6.09009e+06	6.89995e+06	6.44507e+06	5.18665e+06	5.56455e+06	4.966e+06	5.72729e+06	5.45044e+06	3.6011e+06	8.87542e+06	3.16741e+06	9.20745e+06	7.84864e+06	5.25817e+06	4.93402e+06	1.03156e+07	8.26255e+06	6.41897e+06	1.1679e+07	6.33932e+06	9.62675e+06	5.35866e+06	5.65346e+06	8.51114e+06	6.34321e+06	9.75878e+06	2.0172e+06	6.07808e+06	6.03935e+06	6.13941e+06	7.10661e+06	7.64644e+06	3.19562e+07
M869T665_10	Anthraniloyl-CoA	869.149	664.778	886.152	4.92462	C28H41N8O17P3S	C02247	[M+H-H2O]+	BioDeepDB	0.661384	pos	1	6.20315e+06	838499	1.02865e+07	4.04016e+06	2.80611e+06	2.79532e+06	2.57444e+06	4.91591e+06	5.00464e+06	3.69598e+06	2.29283e+06	6.0519e+06	615692	2.45764e+06	4.74974e+06	2.39762e+07	3.25606e+06	2.81208e+06	1.41473e+07	1.6359e+07	1.27031e+07	6.0018e+06	9.05646e+06	2.55616e+06	4.47674e+06	713661	1.42576e+07	4.76645e+06	2.0591e+06	2.16699e+06	919819	1.08761e+07	4.27279e+06	7.63423e+06	3.86239e+06	1.58035e+06	4.56998e+06
M185T636	Antiarol	185.081	636.461	184.074	0.322989	C9H12O4	C10765	[M+H]+	BioDeepDB	0.175155	pos	2	2.32684e+06	892600	1.3313e+06	3.23697e+06	933391	981797	2.39981e+06	1.4213e+06	8.93371e+06	5.60863e+06	2.56921e+06	1.88712e+06	848528	3.28851e+06	287115	679429	5.44415e+06	449562	1.72654e+06	2.16564e+06	754461	778705	2.81615e+06	4.55497e+06	4.97849e+06	667378	1.35628e+06	754618	497443	5.16545e+06	587899	1.51345e+06	4.22637e+06	1.72816e+06	557881	2.28627e+06	3.11112e+06
M496T557_4	Antibiotic G-418	496.277	557.302	496.274	5.99075	C20H40N4O10	C17703	[M]+	BioDeepDB	0.666739	pos	1	3.1297e+07	1.77247e+07	2.84292e+07	2.99807e+06	8.84864e+06	5.70337e+07	8.09548e+06	6.16632e+06	5.85177e+07	7.93543e+06	8.25553e+07	6.67325e+06	1.90584e+07	2.79156e+07	2.63978e+07	7.83548e+06	7.82385e+07	5.89379e+06	6.92344e+06	4.86143e+07	6.78458e+06	9.0757e+07	2.65675e+07	8.73252e+06	3.79606e+07	4.51241e+06	6.23882e+06	8.04358e+06	9.58335e+06	7.53141e+06	1.00759e+06	475966	2.98599e+07	4.17133e+07	1.10142e+07	1.36374e+06	3.03589e+06
M482T825_2	Antibiotic JI-20A	482.32	825.006	481.275	7.93413	C19H39N5O9	C17704	[M+H]+	BioDeepDB	5.55319e-13	pos	2	4.11626e+08	2.74071e+08	3.20348e+08	1.5157e+08	3.65311e+08	2.86704e+08	1.78621e+08	1.65632e+08	1.07695e+08	1.02518e+08	1.85099e+08	2.6053e+08	4.40756e+07	1.26749e+08	3.53615e+07	3.08348e+08	2.35087e+08	5.00517e+07	1.70772e+08	1.00217e+08	4.1802e+08	1.44023e+08	2.33139e+08	1.79698e+08	2.873e+08	2.00234e+08	2.1581e+08	3.07075e+08	3.34245e+08	3.06126e+08	4.25129e+07	2.43087e+08	3.97966e+08	1.50774e+08	2.95696e+08	6.84839e+07	8.09645e+07
M253T519	Apigenin	253.045	518.848	270.053	2.53429	C15H10O5	C01477	[M+H-H2O]+	BioDeepDB	0.676499	pos	1	1.02197e+06	640749	0	2.20416e+06	2.05707e+06	0	122479	569863	77289.5	1.60336e+06	123406	36627.1	0	553420	20583.9	0	27141.9	488306	477988	64929	1.06743e+06	376291	1.6568e+06	1.57805e+06	6117.43	6676.28	37797.5	2.46917e+06	3.17465e+06	731286	0	28934.6	0	718467	440872	0	367864
M545T652	Apiin	545.132	651.568	564.148	5.41856	C26H28O14	C04858	[M-H2O-H]-	BioDeepDB	0.775798	neg	1	599076	541947	1.04527e+06	654115	575058	849804	387671	865862	787860	639856	1.44041e+06	259517	678487	376150	1.37277e+06	432765	167256	21799.8	359182	113002	47942.9	7338.08	170068	12422.8	199262	44958.7	29959.9	5795.44	111478	434496	113117	526665	148768	324781	539350	566479	406664
M223T625	Apiole	223.096	625.096	222.089	1.22162	C12H14O4	C10429	[M+H]+	BioDeepDB	0.812242	pos	1	866352	521535	422617	939419	890845	813259	827963	390688	1.02389e+06	518372	726144	272431	494981	902684	343928	417155	598750	295593	1.11954e+06	728337	785045	1.80577e+06	151979	465998	939218	608463	346413	1.19799e+06	2.54407e+06	415589	446054	1.03258e+06	977113	633954	800366	480140	747874
M167T588	Apocynin	167.07	587.633	166.063	0.277339	C9H10O3	C11380	[M+H]+	mzCloud	0.835224	pos	1	495970	919051	453685	794218	657062	498487	513673	573114	544143	438696	494637	451070	605840	783014	578703	653475	565720	690909	580042	618261	701991	898921	732014	699399	793344	854274	637081	587205	715830	846360	461422	636753	899100	718208	685084	526567	557393
M311T787	Arachidic acid	311.168	786.897	312.303	1.02838	C20H40O2	C06425	[M-H]-	BioDeepDB	9.87096e-07	neg	2	2.34791e+07	6.11145e+07	4.97675e+07	2.72488e+07	3.80305e+07	2.26762e+07	1.40217e+06	8.95632e+06	2.29487e+07	2.67689e+07	1.50699e+07	4.58185e+07	1.12106e+07	4.24381e+07	1.20678e+08	3.21509e+07	2.80683e+07	2.46831e+07	1.86449e+07	1.36803e+07	1.12249e+07	1.94127e+07	4.28972e+07	1.26896e+07	1.70413e+07	1.1966e+07	1.2086e+07	1.28236e+07	1.4324e+07	1.78616e+07	4.19496e+07	1.7548e+07	1.95647e+07	1.57229e+07	1.3184e+07	7.70468e+07	4.65562e+07
M287T588	Arachidonic acid	287.233	588.436	304.24	0.460805	C20H32O2	C00219	[M+H-H2O]+	BioDeepDB	0.579469	pos	1	1.27227e+06	873212	364138	707454	2.5183e+06	330663	622085	473409	285239	714096	678092	1.00598e+06	1.11327e+06	258733	745624	465659	783867	931560	272123	106501	525421	354101	1.05026e+06	749914	831005	300111	539120	236758	344008	1.07052e+06	741693	869762	217876	325340	1.09334e+06	728001	473198
M253T360	Arbutin	253.071	360.359	272.09	1.05496	C12H16O7	C06186	[M-H2O-H]-	BioDeepDB	0.683949	neg	1	851881	858453	877415	898080	857311	1.0007e+06	732054	801723	848107	717495	883969	789445	850112	1.04049e+06	857523	941698	714906	721842	720707	668555	784567	705370	766229	694669	732994	743597	583409	758519	824655	838143	647134	684472	756095	630679	690933	110957	498099
M156T374	Arecoline	156.102	374.233	155.095	0.0782059	C8H13NO2	C10129	[M+H]+	mzCloud	0.626197	pos	1	2.43667e+06	2.47406e+06	1.47923e+06	2.18279e+06	2.28767e+06	3.11567e+06	3.47718e+06	2.64491e+06	1.8027e+06	2.2669e+06	1.89045e+06	2.53928e+06	600898	2.71855e+06	543145	2.02348e+06	2.2735e+06	2.18084e+06	1.68154e+06	2.31477e+06	3.82049e+06	685716	3.14593e+06	2.35204e+06	2.41244e+06	3.36777e+06	5.54525e+06	1.50829e+06	1.7427e+06	2.19114e+06	521954	696362	4.00086e+06	2.50396e+06	2.37208e+06	536625	1.39068e+06
M290T464	Argininosuccinic acid	290.121	463.656	290.123	4.23843	C10H18N4O6	C03406	[M]+	BioDeepDB	0.638636	pos	1	709211	35221.6	191994	637236	895891	392877	293828	620453	502175	279573	568290	30113.1	235403	29050.7	0	316938	14550.5	182169	715361	474077	28737	306126	287599	187200	18834.5	238616	446630	181382	567754	169082	6178.27	702358	139135	275658	607212	116503	310237
M447T703_2	Aripiprazole	447.138	703.206	447.148	21.6905	C23H27Cl2N3O2	C12564	[M]+	GNPS	0.882638	pos	1	1.43736e+06	2.2718e+06	4.97317e+06	2.9941e+06	2.06318e+06	2.04876e+06	8.47642e+06	4.53062e+06	2.31479e+06	5.0154e+06	9.03104e+06	1.29241e+06	2.92724e+06	1.555e+06	1.25443e+06	1.56673e+06	2.95058e+06	1.67509e+06	1.11179e+06	1.05142e+06	1.06867e+06	3.384e+06	1.59273e+06	1.29593e+06	2.37151e+06	1.8617e+06	2.0594e+06	2.03945e+06	1.70814e+06	1.61072e+06	1.40161e+06	3.65892e+06	4.44967e+06	2.58221e+06	1.20796e+06	1.79535e+06	2.67417e+06
M341T77	Aristolochic acid	341.047	76.9722	341.054	18.0147	C17H11NO7	C08469	[M]-	BioDeepDB	1	neg	1	16279.3	129257	563716	338848	457067	5357.21	30091.2	479158	379238	427797	219593	687233	48747.7	479665	704350	746945	837518	622813	642679	235253	622899	802669	501681	809391	666071	362985	698408	35898.8	0	613486	0	25878.8	807169	393915	393811	4978.93	463358
M175T76	Ascorbate	175.025	76.492	176.032	0.809534	C6H8O6	C00072	[M-H]-	BioDeepDB	0.0367409	neg	2	1.27117e+07	5.15913e+06	6.22429e+06	6.47545e+06	7.5089e+06	3.71473e+06	4.17058e+06	4.53541e+06	7.07796e+06	8.763e+06	4.55449e+06	9.27621e+06	4.42986e+06	3.86882e+06	8.79222e+06	1.44102e+07	9.20047e+06	5.49344e+06	4.22275e+06	7.62745e+06	6.64945e+06	6.77102e+06	8.02579e+06	6.15784e+06	2.83359e+06	2.53172e+06	3.92138e+06	8.71861e+06	9.42258e+06	5.44465e+06	3.08705e+07	7.41969e+06	7.43946e+06	1.04377e+07	8.74053e+06	4.74976e+06	5.2266e+06
M488T736	Asiatic acid	488.336	735.701	488.35	29.2785	C30H48O5	C08617	[M]-	mzCloud	0.827561	neg	1	1.89659e+06	2.09853e+06	317228	1.95973e+06	466592	371698	404360	586631	794500	716732	1.09689e+06	202863	504344	702762	996483	303849	243687	86457.5	232354	118545	61326.2	1.67416e+06	504125	180991	122860	96627.3	280441	744818	547576	50001.4	1.62573e+06	224238	615738	506010	97100.6	323209	92761.6
M939T534_3	Asiaticoside	939.488	533.912	958.514	8.12556	C48H78O19	C15428	[M-H2O-H]-	MoNA	0.894252	neg	1	6.35744e+06	7.31972e+06	5.24163e+06	7.08291e+06	7.48035e+06	5.78294e+06	5.85963e+06	3.0994e+06	4.41799e+06	3.42774e+06	6.48968e+06	5.57953e+06	5.84873e+06	7.92298e+06	4.09932e+06	7.17383e+06	3.54029e+06	4.6457e+06	2.47852e+06	3.13738e+06	4.85601e+06	5.49308e+06	4.48685e+06	2.58779e+06	2.07265e+06	1.68901e+06	3.85564e+06	1.98563e+06	4.83952e+06	4.27955e+06	2.93513e+06	3.20589e+06	3.23223e+06	1.76654e+06	2.70391e+06	530271	605383
M295T420	Aspartame	295.128	420.019	294.122	2.36579	C14H18N2O5	C11045	[M+H]+	BioDeepDB	3.60444e-06	pos	2	745099	1.7473e+07	2.27058e+07	1.64107e+07	1.46353e+07	3.23166e+07	1.4302e+07	2.32295e+07	1.69267e+07	1.57476e+07	1.54878e+07	1.81787e+07	1.31064e+07	2.02576e+07	4.84001e+06	1.36301e+07	1.24304e+07	1.28119e+07	1.23274e+07	593953	1.8263e+07	1.42527e+07	8.64745e+06	1.41548e+07	1.12037e+07	8.76933e+06	1.29154e+07	1.11255e+07	1.35501e+07	2.19235e+07	3.83686e+06	2.07243e+07	1.21918e+06	2.28862e+07	1.0875e+07	5.29199e+06	1.55913e+07
M318T143	Aspartylglycosamine	318.129	143.084	335.133	11.1266	C12H21N3O8	C04540	[M+H-H2O]+	BioDeepDB	0.726915	pos	1	11498.9	7516.91	26918.7	886634	176416	0	8250.22	0	22537.9	440985	5811.06	3429.21	22870.9	0	4531.52	2.21239e+06	20615.4	103475	713416	12964.5	1.80028e+06	1.24285e+06	6455.35	9106.8	7.23555e+06	19596.3	1.13636e+06	584811	4688.06	1.90598e+06	0	14019.5	2.87228e+06	58359.8	5834.32	0	1.24765e+06
M413T303_2	Asperuloside	413.101	303.32	414.116	18.749	C18H22O11	C09769	[M-H]-	mzCloud	0.93577	neg	1	933460	940193	1.15984e+06	729814	879507	1.18486e+06	781168	884258	978256	1.06543e+06	806215	1.13569e+06	1.07578e+06	1.34994e+06	992937	1.03827e+06	1.10439e+06	1.19858e+06	830566	275537	380926	1.32053e+06	830651	463804	1.05819e+06	817398	370552	889671	1.04748e+06	1.43071e+06	358313	1.29805e+06	1.48222e+06	1.45438e+06	683898	943526	850987
M577T733	Astaxanthin	577.37	732.615	596.387	2.26201	C40H52O4	C08580	[M-H2O-H]-	MoNA	0.676066	neg	1	1.30857e+06	301399	95624.1	1.10945e+06	1.03186e+06	292098	619391	118286	543669	0	500852	72896.7	583897	174294	354429	255542	291669	243782	87798.9	244847	0	818938	302153	51762.9	12450.8	118598	278274	328643	783004	6717.57	732213	187008	219734	234445	155465	281933	5543.9
M457T797_2	Astemizole	457.241	796.907	458.248	0.964281	C28H31FN4O	C06832	[M-H]-	BioDeepDB	0.614681	neg	1	2.05495e+08	8.95733e+07	4.86481e+07	2.73278e+07	3.19899e+07	1.27513e+08	4.16351e+07	4.29022e+07	5.11286e+07	5.07054e+07	6.28487e+07	1.10471e+08	8.77136e+06	1.53362e+08	6.42835e+07	7.04156e+07	1.14995e+08	1.22745e+07	8.59143e+07	3.56969e+07	9.00052e+07	6.16508e+07	4.10832e+07	7.62976e+07	7.53184e+07	6.98965e+07	3.11862e+07	5.32784e+07	2.75221e+07	9.91301e+07	4.4415e+07	6.35308e+07	5.97299e+06	1.72665e+07	8.30188e+07	9.68568e+07	2.2579e+08
M450T367	Astilbin	450.11	367.118	450.116	12.675	C21H22O11	C17449	[M]-	mzCloud	0.819856	neg	1	201993	303578	316395	259518	388963	418502	138610	244604	280373	276132	374975	388019	416494	337696	356878	301065	25074.3	310601	159997	251665	488240	144441	231044	144590	353360	490403	353708	0	121527	284999	318001	385410	416948	328214	233723	294554	300427
M448T75	Astragalin	447.908	75.2234	448.101	5.68109	C21H20O11	C12249	[M]+	BioDeepDB	0.648931	pos	1	9.22526e+06	7.38196e+06	8.71851e+06	7.34913e+06	7.76376e+06	6.64639e+06	9.03906e+06	7.5822e+06	9.54183e+06	9.10632e+06	8.30217e+06	7.30751e+06	9.80893e+06	7.49213e+06	9.64167e+06	9.33531e+06	8.65548e+06	8.64109e+06	9.56875e+06	7.71566e+06	7.01376e+06	8.36838e+06	8.81195e+06	8.80706e+06	7.4061e+06	9.57067e+06	8.13317e+06	7.77842e+06	6.47788e+06	9.99004e+06	1.02802e+07	8.71071e+06	6.29699e+06	7.18337e+06	8.86343e+06	8.87324e+06	7.63969e+06
M203T92	Asymmetric dimethylarginine	203.15	92.2219	202.143	0.0786595	C8H18N4O2	C03626	[M+H]+	BioDeepDB	4.7353e-05	pos	2	1.15214e+08	8.64486e+07	1.09099e+08	1.00341e+08	1.1794e+08	8.46317e+07	7.72458e+07	8.27977e+07	1.05962e+08	9.89817e+07	1.02171e+08	1.06809e+08	6.398e+07	1.00802e+08	2.75043e+07	8.24105e+07	9.3376e+07	8.93729e+07	1.11985e+08	8.80186e+07	7.13098e+07	9.31802e+07	7.05442e+07	1.08975e+08	9.79974e+07	5.84683e+07	8.75689e+07	8.50952e+07	6.11678e+07	8.05884e+07	2.22975e+07	1.08223e+08	8.59039e+07	1.04333e+08	8.90241e+07	2.81641e+07	9.75822e+07
M539T502_1	Atorvastatin	539.244	501.901	558.253	17.1419	C33H35FN2O5	C06834	[M-H2O-H]-	mzCloud	0.779517	neg	1	2.59719e+06	3.15121e+06	2.44237e+06	5.58867e+06	4.53911e+06	4.7694e+06	799026	5.67212e+06	3.78459e+06	958009	5.24625e+06	1.72567e+06	1.14153e+06	4.40172e+06	1.37912e+06	3.56328e+06	5.51524e+06	963272	1.33416e+06	1.0011e+06	2.29893e+06	5.32999e+06	3.49382e+06	3.60777e+06	2.94516e+06	3.11511e+06	3.08256e+06	4.03511e+06	4.34925e+06	2.24841e+06	5.17889e+06	2.15969e+06	3.2455e+06	3.98356e+06	2.21399e+06	2.66538e+06	1.47071e+06
M366T156	Atovaquone	366.104	156.386	366.102	3.96751	C22H19ClO3	C06835	[M]-	BioDeepDB	0.994817	neg	1	891430	1.09362e+06	900353	932841	999513	1.46568e+06	867930	759007	984738	1.07917e+06	853583	1.18015e+06	786565	1.08251e+06	753038	588899	749743	823180	857768	605634	1.17806e+06	933633	663777	799371	798477	658685	776193	862241	774923	1.08681e+06	932597	942519	1.13645e+06	745723	817948	851404	789070
M507T636	ATP	507.284	636.471	506.996	23.3493	C10H16N5O13P3	C00002	[M]+	BioDeepDB	0.973578	pos	1	1.01477e+06	689266	6624.69	518786	1.62705e+06	194130	938071	792154	45298.8	170320	319911	7273.69	15036.7	199702	2913.7	27879.6	180775	21253.6	59811.1	55688.2	199391	476857	249016	183643	201997	19819.8	262633	2.14521e+06	1.55136e+06	4.8847e+06	0	1.95693e+06	313220	219970	748600	13486	276908
M194T97_2	Atraton	194.139	96.5603	211.143	13.8292	C9H17N5O	C19098	[M+H-H2O]+	MoNA	0.99998	pos	1	2.31084e+06	7.3434e+07	5.00979e+06	1.04951e+07	7.17156e+07	3.7121e+07	3.09486e+07	1.98996e+07	3.37544e+07	1.44684e+07	3.87161e+07	1.19686e+07	1.611e+07	2.2263e+07	2.07297e+07	5.55585e+06	2.92284e+07	2.23186e+07	5.71376e+06	4.88233e+07	2.90162e+07	2.00115e+07	4.81864e+07	1.98996e+07	2.64713e+07	1.7209e+07	1.6704e+07	5.56247e+07	1.33073e+07	3.36993e+07	4.42168e+06	3.30762e+06	5.22548e+06	3.12188e+06	2.11297e+07	3.72798e+06	8.14248e+06
M215T326	Atrazine	215.089	325.928	215.094	22.2155	C8H14ClN5	C06551	[M]+	mzCloud	0.900957	pos	1	335893	1.08622e+06	341751	247152	1.31255e+06	1.86289e+06	687079	1.17796e+06	734119	294619	869774	365226	258264	955637	1.3962e+06	297206	1.13152e+06	1.22277e+06	244717	1.58036e+06	1.8871e+06	289999	2.02696e+06	262528	1.22313e+06	242573	256627	2.30367e+06	275168	1.66398e+06	236211	251481	230159	218499	968220	251009	1.4197e+06
M329T101	Aucubin	329.118	101.384	346.126	4.27082	C15H22O9	C09771	[M+H-H2O]+	MoNA	0.710004	pos	1	1.11384e+06	886354	1.00594e+06	1.25031e+06	930221	1.35629e+06	812183	894381	997895	1.15334e+06	284728	1.11759e+06	876111	710141	111170	792684	961989	688136	962587	757617	1.03535e+06	611873	676033	955672	232055	790322	898865	773403	789896	1.11489e+06	5093.24	1.39905e+06	1.04103e+06	978050	763906	93507.3	873188
M379T520_2	Aurachin B	379.261	519.691	379.251	25.204	C25H33NO2	C21140	[M]+	BioDeepDB	0.838608	pos	1	1.5163e+07	4.49452e+06	1.51066e+07	1.21263e+07	5.10399e+06	1.76815e+07	1.05675e+07	4.4616e+06	1.54803e+07	1.36575e+07	4.45418e+07	1.37836e+07	4.02183e+06	2.33854e+07	2.08336e+07	2.16543e+07	1.94903e+07	1.15915e+07	1.38556e+07	5.82665e+06	1.44275e+07	1.56884e+07	1.3809e+07	5.14185e+06	7.43775e+06	5.30928e+06	1.12659e+07	1.21768e+07	4.88349e+07	1.4066e+07	2.60849e+06	1.54473e+08	1.18424e+07	1.15131e+07	6.82265e+07	3.08158e+06	9.17178e+06
M286T96_1	Aureusidin	286.071	95.9833	286.048	10.1624	C15H10O6	C08576	[M-H2O+NH4]+	BioDeepDB	0.875621	pos	1	819598	818887	1.32613e+06	768364	1.28183e+06	1.76693e+06	495849	972712	663324	709751	965054	788547	773243	457045	288412	312090	567914	622253	937170	1.22236e+06	609074	940929	739172	380498	376743	471976	312298	701295	379536	482183	547552	939238	856920	736371	448177	619168	388431
M567T828_1	Avermectin A1b aglycone	567.319	828.43	584.335	14.9551	C34H48O8	C11964	[M+H-H2O]+	BioDeepDB	1.13149e-05	pos	2	8.89596e+07	5.88173e+07	1.40969e+08	8.25962e+07	1.1096e+08	1.20563e+08	5.45473e+07	1.20021e+07	1.1056e+07	1.79018e+07	1.34702e+07	3.9742e+07	2.16712e+07	1.61313e+07	6.07412e+06	8.10532e+07	1.72306e+07	8.88473e+06	5.78469e+07	1.41588e+07	3.72836e+07	1.34504e+07	3.00401e+07	3.3911e+07	5.9452e+07	2.68195e+07	3.16587e+07	2.96831e+07	8.26154e+07	6.44379e+07	1.55983e+07	2.57246e+07	4.86243e+07	6.58862e+07	5.80435e+07	2.39372e+07	3.14828e+07
M873T538_1	Avermectin B1a	872.513	537.872	872.492	0.401857	C48H72O14	C11983	[M-H2O+NH4]+	BioDeepDB	0.985766	pos	1	9.8684e+06	2.13117e+06	3.21005e+06	2.01983e+06	8.40819e+06	1.18878e+06	6.50836e+06	2.1173e+06	886474	841876	2.52924e+06	2.15451e+06	1.40582e+06	3.62766e+06	813474	1.16348e+07	3.23317e+06	1.72517e+06	7.95283e+06	2.87506e+06	2.83377e+06	1.05082e+07	2.24944e+06	2.64523e+06	1.97483e+06	1.50865e+06	719992	2.1176e+06	2.47102e+06	8.56408e+06	315390	1.53482e+06	5.97603e+06	6.15861e+06	4.76317e+06	1.19117e+06	1.00416e+06
M570T825_2	Avermectin B1b aglycone	570.341	824.91	570.319	2.16128	C33H46O8	C11963	[M-H2O+NH4]+	BioDeepDB	7.56879e-09	pos	2	2.8305e+08	6.38039e+07	3.3409e+08	2.21646e+08	2.76888e+08	2.1834e+08	1.44553e+08	4.64117e+07	1.17304e+08	8.14871e+07	2.78911e+07	2.38421e+08	5.29607e+07	1.34293e+08	2.39247e+07	2.47745e+08	6.04612e+07	7.62929e+07	2.29014e+08	1.01937e+08	2.03553e+08	7.75703e+07	1.15608e+08	1.05641e+08	1.96948e+08	1.02512e+08	2.15029e+08	1.31775e+08	1.58615e+08	1.35381e+08	4.94519e+07	1.71904e+08	1.36184e+08	1.7909e+08	1.06029e+08	3.7177e+07	6.82835e+07
M225T86	Azacitidine	225.061	86.415	244.081	5.91946	C8H12N4O5	C11262	[M-H2O-H]-	BioDeepDB	0.740103	neg	1	1.86846e+08	1.94408e+08	1.93496e+08	1.91376e+08	1.66683e+08	1.85913e+08	1.61052e+08	1.51459e+08	1.56316e+08	1.45112e+08	1.46035e+08	1.44706e+08	1.53026e+08	1.48696e+08	1.37161e+08	1.53129e+08	1.64265e+08	1.49925e+08	1.70086e+08	1.52736e+08	1.42382e+08	1.36298e+08	1.37871e+08	1.28745e+08	1.52148e+08	1.34152e+08	1.20077e+08	1.48512e+08	1.41944e+08	1.2956e+08	9.44368e+07	1.26488e+08	1.14184e+08	1.17016e+08	1.0869e+08	1.01967e+08	1.19439e+08
M299T203	Azaconazole	299.023	203.031	299.023	1.35462	C12H11Cl2N3O2	C18701	[M]+	BioDeepDB	0.988794	pos	1	858503	2.9484e+06	999700	6.00959e+06	1.91401e+07	1.70319e+07	1.14308e+06	4.14208e+06	3.61754e+06	6.41321e+06	7.28769e+06	1.08311e+06	3.56335e+06	9.16088e+06	286008	2.33756e+06	4.66243e+07	2.53599e+06	3.22497e+07	5.50656e+06	2.17289e+06	2.18977e+07	2.94611e+06	2.17504e+06	9.65242e+06	1.41495e+07	1.7357e+06	6.07534e+06	1.74464e+06	1.26753e+06	22755	4.63761e+06	2.07896e+06	2.99677e+06	726450	1.11729e+06	2.28277e+06
M701T607_2	Azadirachtin A	701.234	606.835	720.263	15.1401	C35H44O16	C08748	[M-H2O-H]-	BioDeepDB	0.999995	neg	1	338565	51173	238663	302484	457570	442379	423792	417112	399870	137729	460756	110729	837751	137876	165142	264172	58480.5	54805.9	183515	219428	45096.8	18840.5	192157	44558.7	42946.5	297468	379979	3960.85	68873.3	189568	22064.5	886050	18770.1	81220.3	517915	232808	231838
M277T156_2	Azathioprine	277.035	156.329	277.038	11.044	C9H7N7O2S	C06837	[M]-	MoNA	0.735914	neg	1	1.52173e+06	1.87403e+06	1.18396e+06	1.22138e+06	1.36468e+06	2.57566e+06	2.06534e+06	2.13304e+06	2.10817e+06	2.22668e+06	1.6532e+06	1.74822e+06	2.2687e+06	1.9252e+06	1.77052e+06	1.35132e+06	1.48047e+06	2.04793e+06	1.93843e+06	1.57143e+06	2.45174e+06	2.01661e+06	1.35454e+06	1.34328e+06	1.49479e+06	1.3403e+06	1.41723e+06	1.44412e+06	1.42363e+06	2.27949e+06	2.40009e+06	2.50305e+06	2.6759e+06	1.69931e+06	2.00588e+06	2.02582e+06	2.23882e+06
M187T274	Azelaic acid	187.097	274.477	188.105	1.13816	C9H16O4	C08261	[M-H]-	BioDeepDB	7.20449e-08	neg	2	5.73309e+06	4.2198e+06	3.81234e+06	3.47545e+06	4.36815e+06	5.83383e+06	3.08863e+06	3.42221e+06	5.47855e+06	3.55368e+06	2.93543e+06	2.84894e+06	2.3203e+06	3.31793e+06	2.99023e+06	2.82844e+06	2.81436e+06	2.16302e+06	3.20965e+06	2.52788e+06	2.73881e+06	68873.1	2.70532e+06	62778.6	2.70502e+06	2.75218e+06	1.00855e+06	3.9754e+06	5.97111e+06	5.117e+06	3.88862e+06	148205	53870.3	67472.9	2.18191e+06	81868.1	299244
M461T756	Azlocillin	461.139	756.262	461.137	3.55521	C20H23N5O6S	C06839	[M]-	BioDeepDB	0.671331	neg	1	2.7836e+06	2.11355e+06	1.816e+07	7.62887e+06	2.9723e+07	2.53794e+06	1.5522e+07	5.53286e+06	4.30705e+06	5.57199e+06	5.9178e+06	1.52406e+06	7.30132e+06	8.62237e+06	9.54806e+06	1.10139e+07	7.15557e+06	8.37042e+06	191488	5.03001e+06	150720	2.80366e+06	3.45996e+06	3.55125e+06	4.76494e+06	2.92155e+07	4.63281e+06	1.25171e+07	7.44733e+06	1.9088e+06	1.40691e+07	9.24327e+06	5.8654e+06	7.56311e+06	2.09154e+06	2.98955e+06	3.50241e+07
M586T684_1	Baccatin III	586.259	684.008	586.241	5.79862	C31H38O11	C11900	[M-H2O+NH4]+	BioDeepDB	0.770138	pos	1	5.26647e+06	9.96713e+06	3.67806e+06	5.0573e+06	4.46206e+07	7.44577e+06	5.04372e+06	1.00928e+07	1.64494e+07	1.93435e+07	6.77124e+06	1.35161e+07	6.36011e+06	3.47266e+07	649730	2.98157e+06	9.46063e+06	1.34715e+07	3.03991e+07	3.03209e+06	7.13876e+06	4.78729e+06	1.88133e+07	4.90637e+06	1.25329e+07	2.75687e+07	4.36722e+07	2.06943e+06	5.99364e+06	1.02832e+07	2.34798e+06	1.53333e+07	1.50445e+07	4.15006e+06	6.01289e+06	6.59945e+06	3.27239e+06
M214T81	Baclofen	214.057	81.1506	213.056	18.5041	C10H12ClNO2	C06841	[M+H]+	BioDeepDB	0.927615	pos	1	7.61491e+06	800212	3.28183e+06	7.68079e+06	1.71349e+06	8.20478e+06	1.07753e+06	4.82797e+06	5.03812e+06	7.07928e+06	1.35815e+07	1.32088e+06	731246	969634	541444	1.39014e+06	3.00092e+06	2.00961e+06	2.16753e+06	1.00251e+06	4.42288e+06	314494	3.17579e+06	426623	1.13483e+06	1.39928e+06	719435	1.13751e+06	3.19372e+06	4.35231e+06	1.94933e+06	1.5216e+06	6.99465e+06	4.96575e+06	1.73446e+06	1.84971e+06	4.7248e+06
M323T687	BADGE	323.163	687.223	340.168	8.35222	C21H24O4	C14348	[M+H-H2O]+	mzCloud	0.683173	pos	1	2.88928e+06	4.05074e+06	2.81819e+06	2.7147e+06	4.15241e+06	2.33948e+06	3.43596e+06	3.47622e+06	3.1314e+06	4.91579e+06	3.18311e+06	3.27752e+06	4.73491e+06	2.94212e+06	2.85185e+06	515743	4.20726e+06	4.83626e+06	2.00746e+06	517955	2.16914e+06	3.31285e+06	2.26915e+06	2.72578e+06	3.2856e+06	4.16372e+06	2.20226e+06	2.26414e+06	1.51204e+06	2.65345e+06	3.27791e+06	3.46409e+06	1.81175e+06	2.09363e+06	2.23416e+06	316836	2.90473e+06
M271T718	Baicalein	271.274	718.328	270.053	4.36941	C15H10O5	C10023	[M+H]+	BioDeepDB	0.136871	pos	2	3.53772e+06	4.36469e+06	1.6727e+06	1.09137e+06	2.39923e+06	127166	3.12967e+06	3.51478e+06	6.47367e+06	1.33862e+06	832650	2.79452e+06	1.04885e+06	1.74186e+06	8.27618e+06	2.89447e+06	2.67591e+06	597888	1.15959e+06	621258	1.98578e+06	3.04152e+06	9.62441e+06	1.34691e+06	647972	1.03331e+06	476981	279201	803833	822028	554769	5.21942e+06	1.82865e+06	3.07685e+06	1.67199e+06	3.40952e+06	4.03301e+06
M429T94	Baicalin	429.091	94.2188	446.085	22.4466	C21H18O11	C10025	[M+H-H2O]+	BioDeepDB	0.999688	pos	1	122338	657005	534808	570488	276560	132222	737384	1.18718e+06	208312	511161	1.01244e+06	88967	578604	1.85169e+06	704815	3.84657e+06	216507	546476	793473	650510	396820	1.84697e+06	3.35357e+06	906211	354545	620153	122082	122007	476146	91924.9	742006	3.3883e+06	2.34303e+06	234845	753685	2.23602e+06	3.48238e+06
M128T70	Barbituric acid	128.019	69.5869	128.022	24.6408	C4H4N2O3	C00813	[M]+	BioDeepDB	1	pos	1	8.27689e+07	5.42863e+07	9.62754e+07	8.59604e+07	1.50652e+08	1.524e+08	6.50868e+07	9.5782e+07	6.82884e+07	9.29721e+07	8.21431e+07	8.42753e+07	5.80557e+07	6.95727e+07	3.88111e+07	1.12731e+08	1.6795e+08	9.78319e+07	8.91028e+07	9.05139e+07	5.37099e+07	8.83821e+07	4.18936e+07	8.10808e+07	1.55511e+08	1.11833e+08	9.89842e+07	1.44118e+08	1.27296e+08	1.03604e+08	3.6275e+07	9.43565e+07	1.23222e+08	9.70591e+07	1.26501e+08	3.54284e+07	1.16168e+08
M766T557_2	Beauvericin	766.408	557.048	783.409	7.67294	C45H57N3O9	C11590	[M+H-H2O]+	mzCloud	0.899443	pos	1	2.29457e+06	1.68901e+06	2.28586e+06	2.93451e+06	5.19091e+06	3.33091e+06	4.66716e+06	4.38021e+06	5.49844e+06	2.5624e+06	6.36835e+06	3.42631e+06	1.94245e+06	5.94592e+06	5.03841e+06	3.20284e+06	3.92565e+06	3.23795e+06	2.33687e+06	1.44771e+07	4.49059e+06	3.63221e+06	4.36688e+06	5.03789e+06	1.23744e+07	3.31213e+06	4.917e+06	1.14221e+07	5.40973e+06	3.83056e+06	293767	2.22387e+06	2.14165e+06	2.9997e+06	2.10877e+06	493298	478694
M520T797_1	Beclometasone dipropionate	520.223	796.866	520.223	0.673442	C28H37ClO7	C07813	[M]-	GNPS	0.611883	neg	1	8.39651e+06	2.56266e+06	6.98606e+06	3.38472e+06	3.75012e+06	1.1405e+06	1.23893e+06	1.15818e+06	2.15285e+06	1.57448e+06	2.06781e+06	5.44043e+06	1.07053e+06	4.25776e+06	3.2682e+06	3.63218e+06	3.59827e+06	5.67588e+06	2.86152e+06	5.22975e+06	6.73577e+06	1.1722e+06	9.53418e+06	6.79817e+06	7.24264e+06	4.81029e+06	975528	1.11644e+07	8.00907e+06	9.44168e+06	9.89733e+06	1.39299e+06	3.08949e+06	1.38687e+06	1.87367e+06	2.00022e+06	2.16324e+07
M425T710	Benazepril	425.208	709.755	424.2	2.61522	C24H28N2O5	C06843	[M+H]+	MoNA	0.697777	pos	1	686585	800106	426004	314203	713820	797493	591455	819080	761693	719760	907737	331409	406330	261335	0	339931	490705	431549	508854	248964	300093	1.24686e+06	247091	233266	58119.9	304663	328322	59127.3	428912	52843.9	31097.8	790205	188944	530984	308507	35525.6	524679
M416T491	Bendroflumethiazide	416.062	490.621	421.038	23.3652	C15H14F3N3O4S2	C07758	[M-H]-	BioDeepDB	0.990585	neg	1	272883	23716	422427	272859	202007	349848	155222	158069	138342	253427	204455	173099	194877	122350	284796	227647	181891	165627	123267	143386	358992	166601	45679.8	166705	185084	37712.3	156958	18312.8	50864.8	170116	132322	147267	214936	44184.9	42439.1	47872.8	52366.7
M410T440	Benfuracarb	410.185	439.985	410.188	5.67492	C20H30N2O5S	C11073	[M]+	BioDeepDB	0.691139	pos	1	233607	205895	280652	180460	257920	692752	189824	285736	350488	226546	342326	234356	147734	260370	27981.9	370979	292623	164642	241945	346974	272145	279831	256647	207726	277199	251692	249608	257483	271064	258402	9607.27	310050	293111	235384	214550	5.45038e+06	1.09794e+07
M393T335	Bensulfuron-methyl	393.091	334.553	410.09	22.743	C16H18N4O7S	C10937	[M+H-H2O]+	mzCloud	0.846413	pos	1	6.83558e+06	7.57897e+06	7.68776e+06	7.46147e+06	7.53848e+06	8.75748e+06	7.14693e+06	5.99071e+06	6.59737e+06	7.68661e+06	5.75395e+06	7.34434e+06	4.31382e+06	8.53124e+06	2.71297e+06	7.28996e+06	7.61322e+06	5.57304e+06	5.67914e+06	5.16269e+06	7.15598e+06	7.65866e+06	6.62558e+06	6.87894e+06	7.636e+06	5.93791e+06	6.31535e+06	5.63914e+06	7.03442e+06	6.60569e+06	2.03953e+06	7.6789e+06	7.09704e+06	6.11019e+06	5.69777e+06	3.07754e+06	6.89731e+06
M107T334	Benzaldehyde	107.049	334.306	106.042	0.0444732	C7H6O	C00261	[M+H]+	BioDeepDB	1.15043e-05	pos	2	1.61819e+07	1.62654e+07	1.71832e+07	1.36614e+07	1.33399e+07	1.94686e+07	1.35388e+07	1.52116e+07	1.45449e+07	1.5638e+07	1.5418e+07	1.56114e+07	9.92383e+06	1.67938e+07	5.28721e+06	1.64309e+07	1.44301e+07	1.3522e+07	1.36538e+07	1.16129e+07	1.63326e+07	1.65933e+07	1.23282e+07	1.44883e+07	1.51392e+07	1.19713e+07	1.21646e+07	1.3367e+07	1.65133e+07	1.78913e+07	4.53272e+06	1.68527e+07	1.78342e+07	1.53885e+07	1.19437e+07	5.47027e+06	1.39096e+07
M308T734	Benzatropine	308.206	733.866	307.194	17.8936	C21H25NO	C06846	[M+H]+	BioDeepDB	0.831035	pos	1	833664	978549	1.53516e+06	1.02218e+06	1.10305e+07	6.98465e+06	3.30076e+06	2.21622e+06	2.18963e+06	1.986e+06	2.15123e+06	1.29776e+06	2.57872e+06	855706	1.68712e+06	1.01543e+06	2.02157e+06	1.25169e+06	865513	1.10458e+06	803962	8.5606e+06	1.29904e+06	991814	1.12527e+06	4.35949e+06	1.13075e+06	5.48432e+06	791618	880810	1.28385e+06	1.32671e+06	1.13566e+06	2.29561e+06	985970	1.24732e+06	2.42147e+06
M123T174	Benzoate	123.045	173.602	122.037	3.03068	C7H6O2	C00180	[M+H]+	BioDeepDB	3.25659e-15	pos	2	2.78748e+07	1.91144e+07	2.60138e+07	1.9608e+07	2.14305e+07	3.33193e+07	1.69478e+07	5.48825e+06	2.78658e+07	5.00773e+06	4.62457e+06	2.3906e+07	3.26761e+06	2.70112e+07	1.31236e+06	2.75509e+07	2.01325e+07	2.27136e+07	2.32306e+07	2.37214e+07	2.31708e+07	2.55161e+07	1.50218e+07	2.83377e+07	2.23264e+07	1.55594e+07	2.54001e+07	2.25552e+07	6.02239e+06	2.77601e+07	1.48859e+06	2.34777e+07	3.8032e+07	3.04948e+07	2.57014e+07	1.71427e+06	6.30213e+06
M193T306	Benzoin	193.062	305.534	212.084	18.4701	C14H12O2	C01408	[M-H2O-H]-	MoNA	1	neg	1	464197	167220	161393	305655	133132	265391	268281	153495	158101	154330	180425	147041	108302	251192	132089	30882.3	122613	150313	22229	181549	206976	163045	117113	132485	151551	72197.5	19045.6	167951	28999.5	336436	514421	218921	255180	279584	101882	13602.1	193423
M203T259	Benzoyl phosphate	203.003	259.164	202.003	28.4298	C7H7O5P	C06206	[M+H]+	BioDeepDB	0.967528	pos	2	1.59768e+07	1.16182e+07	2.30104e+07	1.5928e+07	1.81887e+07	2.55742e+06	1.32963e+07	1.35888e+07	9.20769e+06	2.54153e+07	2.27922e+07	1.27602e+07	1.11711e+07	1.70891e+07	4.85794e+06	1.29226e+07	1.78683e+07	1.10037e+07	1.06204e+07	1.72662e+07	1.72653e+07	1.65386e+07	1.16512e+07	7.89295e+06	1.29821e+07	1.55059e+07	9.86164e+06	1.21949e+07	1.01719e+07	6.16686e+06	3.47571e+06	1.93526e+07	1.38563e+07	1.70274e+07	9.24052e+06	5.00467e+06	1.30891e+07
M871T404_4	Benzoyl-CoA	871.123	403.638	871.141	21.3448	C28H40N7O17P3S	C00512	[M]+	BioDeepDB	0.998089	pos	1	123995	32389.6	55832.5	111023	429719	403745	71592	354708	70976.3	148986	228745	545340	32409.7	559848	92811.2	447647	412040	285258	534110	19873.5	291535	54147.6	397092	322717	308083	20455.3	246081	456076	395221	289145	222007	883741	1.02078e+06	1.41275e+06	968159	159594	1.01169e+06
M289T821_2	Benzoylecgonine	289.134	821.036	289.131	8.8178	C16H19NO4	C10847	[M]+	mzCloud	0.91797	pos	1	1.27681e+08	1.163e+08	2.79136e+07	1.53758e+08	1.30931e+08	4.57737e+07	1.51729e+07	1.5078e+07	1.87866e+07	4.34033e+06	8.11514e+06	6.41705e+07	5.62562e+06	9.43658e+06	3.85384e+06	6.23647e+07	1.28858e+07	5.95005e+06	6.12724e+07	2.22909e+07	7.4169e+07	3.41854e+07	6.23609e+07	6.17116e+07	6.12537e+07	1.43252e+07	1.49772e+07	5.67965e+07	6.02003e+07	8.19549e+07	4.85359e+06	1.29474e+07	4.82776e+07	1.90758e+07	4.58269e+07	2.05695e+07	8.32687e+06
M972T662_11	Benzoylsuccinyl-CoA	972.167	662.167	971.158	2.37819	C32H44N7O20P3S	C09820	[M+H]+	BioDeepDB	0.843037	pos	1	2.8903e+06	615230	4.1632e+06	1.8757e+06	877981	1.40245e+06	891318	3.52255e+06	2.12968e+06	1.90864e+06	3.92493e+06	834434	413770	893109	1.62927e+06	1.09543e+07	1.4662e+06	959408	6.98652e+06	7.52202e+06	7.23371e+06	5.48665e+06	3.97024e+06	3.18183e+06	4.94652e+06	430199	5.52606e+06	3.22598e+06	3.16458e+06	1.42322e+06	498768	1.79243e+06	3.6318e+06	3.71565e+06	1.24728e+06	440077	945474
M109T63	Benzyl alcohol	109.065	62.9768	108.058	0.00816698	C7H8O	C00556	[M+H]+	MoNA	0.984375	pos	1	1.32589e+06	1.72836e+06	1.1023e+06	1.10699e+06	1.1925e+06	1.13654e+06	1.80292e+06	1.19757e+06	1.21072e+06	120939	1.43602e+06	4.30052e+06	1.44866e+06	1.67884e+06	3.75975e+06	2.28383e+06	1.5056e+06	1.27505e+06	1.77947e+06	1.79836e+06	139934	3.29588e+06	3.45457e+06	3.66167e+06	1.32929e+06	2.13415e+06	1.30143e+06	1.96249e+06	1.67538e+06	1.19749e+06	1.73143e+06	2.86509e+06	2.16889e+06	1.33917e+06	1.48629e+06	4.51996e+06	1.80779e+06
M195T372	Benzyl Benzoate	195.076	371.825	212.084	0.696814	C14H12O2	C12537	[M+H-H2O]+	MoNA	0.911914	pos	1	628402	329597	1.00665e+06	671517	601207	605202	502015	651379	690039	335418	601367	1.16281e+06	405284	433559	1.3879e+06	415703	1.29817e+06	1.09007e+06	652606	703193	1.16807e+06	552546	305881	294068	1.09807e+06	394293	501366	982873	595440	968752	1.14467e+06	792939	1.03458e+06	435633	596199	1.25054e+06	892793
M108T74	Benzylamine	107.967	74.311	107.073	3.23215	C7H9N	C15562	[M+H]+	BioDeepDB	0.656035	pos	1	4.33316e+06	5.23353e+06	5.13667e+06	5.28933e+06	4.76833e+06	3.83928e+06	5.03836e+06	3.3279e+06	5.06041e+06	5.26338e+06	4.40449e+06	4.91781e+06	5.41751e+06	4.91903e+06	5.69322e+06	4.67811e+06	4.80237e+06	4.978e+06	5.2465e+06	3.99563e+06	4.12454e+06	5.17052e+06	4.95344e+06	4.63725e+06	4.68953e+06	5.21467e+06	4.8993e+06	4.64136e+06	4.46199e+06	4.55781e+06	5.72436e+06	4.98784e+06	3.1267e+06	4.32819e+06	4.09616e+06	5.23482e+06	5.07625e+06
M349T775_1	Bepridil	349.257	775.309	366.267	7.73827	C24H34N2O	C06847	[M+H-H2O]+	mzCloud	0.674861	pos	1	3.43368e+08	1.77883e+08	6.25659e+08	3.27441e+08	4.4392e+08	5.14135e+08	4.97001e+08	2.06149e+08	2.46554e+08	2.06968e+08	2.04676e+08	5.36893e+08	1.53588e+08	8.30872e+08	9.33396e+07	4.29892e+08	6.85459e+08	1.80085e+08	3.29058e+08	2.13415e+08	2.87935e+08	3.22508e+08	3.50836e+08	4.92128e+08	3.17256e+08	2.08266e+08	2.2269e+08	2.27939e+08	5.53505e+08	4.31857e+08	4.48265e+07	2.32416e+08	1.31982e+08	9.02488e+07	1.26133e+08	37644.7	0
M335T596	Berberine	335.123	595.758	336.124	22.4358	C20H18NO4	C00757	[M]+	mzCloud	0.796251	pos	1	1.93132e+06	1.05097e+06	285413	1.49855e+06	3.35316e+06	2.11277e+06	1.10512e+06	1.5268e+06	1.26482e+06	802696	2.41345e+06	565794	1.66151e+06	1.14393e+06	24836.5	803311	196886	802730	2.0336e+06	2.1461e+06	361854	2.55581e+06	748950	1.92598e+06	309986	509797	1.91572e+06	714717	2.54665e+06	1.00199e+06	157588	2.66157e+06	84640.4	127007	1.60731e+06	727823	2.12206e+06
M245T313	beta-Alanyl-L-arginine	245.149	312.702	245.149	0.303573	C9H19N5O3	C05340	[M]+	BioDeepDB	2.10092e-16	pos	2	5.70693e+06	3.62277e+06	2.71971e+06	2.83339e+06	4.11243e+06	1.19388e+07	1.83204e+06	3.62661e+06	5.9471e+06	2.9047e+06	5.53646e+06	3.94062e+06	3.37162e+06	5.9548e+06	1.19367e+06	4.4737e+06	4.55734e+06	2.89693e+06	1.48824e+06	2.34422e+06	3.85316e+06	3.164e+06	1.99665e+06	3.53298e+06	3.1173e+06	3.35352e+06	2.62295e+06	2.29851e+06	2.01136e+06	3.63311e+06	682873	5.63734e+06	1.04522e+07	3.5093e+06	3.3833e+06	1.4676e+06	2.8112e+06
M168T451	Beta-Carboline	168.066	450.916	168.069	18.7338	C11H8N2	C20157	[M]+	MoNA	0.990425	pos	1	1.33701e+06	309828	1.20951e+06	862884	1.13462e+06	226517	363222	1.65249e+06	1.9798e+06	2.19555e+06	252956	2.48317e+06	285190	254758	1.05649e+06	3.63973e+06	1.25688e+06	1.4869e+06	247612	1.43702e+06	282376	301617	264653	4.82817e+06	1.13144e+06	1.11211e+06	1.11689e+06	269544	1.6431e+06	1.56944e+06	238646	269428	1.25579e+06	2.71774e+06	2.17767e+06	240563	260249
M179T335	beta-D-Fructose	179.054	334.931	180.063	11.9148	C6H12O6	C02336	[M-H]-	mzCloud	0.906897	neg	1	3.06551e+06	1.76149e+06	1.92556e+06	2.70337e+06	2.77207e+06	383927	6.67478e+06	6.78417e+06	1.06513e+07	421197	378622	406364	342094	1.48459e+07	3.26807e+06	364677	7.78735e+06	4.31542e+06	5.86608e+06	2.09616e+06	4.74458e+06	2.72454e+06	9.38312e+06	2.8256e+06	3.48862e+06	3.36839e+06	1.05572e+07	2.47233e+07	2.70296e+06	4.5021e+06	1.14646e+06	1.76799e+06	2.13448e+06	6.76093e+06	1.26467e+06	216230	3.01036e+06
M241T362	beta-D-Fructose 6-phosphate	241.007	361.749	260.03	19.7366	C6H13O9P	C05345	[M-H2O-H]-	mzCloud	0.936357	neg	1	927095	820236	1.68993e+06	1.28319e+06	1.27421e+06	2.64135e+06	1.38041e+06	1.25752e+06	1.79117e+06	1.86263e+06	2.25397e+06	2.40733e+06	2.23745e+06	2.89321e+06	2.11017e+06	2.32805e+06	629113	1.87549e+06	1.13132e+06	1.68354e+06	2.08499e+06	943411	1.12751e+06	1.10399e+06	2.04597e+06	2.41926e+06	1.82994e+06	966403	1.10002e+06	1.74195e+06	2.22486e+06	2.24901e+06	4.21846e+06	2.45246e+06	1.50179e+06	1.15284e+06	2.75532e+06
M326T156	beta-D-Galactosyl-(1->4)-L-rhamnose	326.122	155.866	326.121	2.16457	C12H22O10	C19758	[M]+	BioDeepDB	0.991005	pos	1	3.57496e+06	2.31511e+06	2.57309e+06	3.29152e+06	5.37841e+06	4.1633e+06	2.34384e+06	4.22889e+06	3.60928e+06	2.62641e+06	4.06436e+06	2.36747e+06	0	2.18094e+06	0	5.68127e+06	2.24668e+06	3.01783e+06	2.63404e+06	3.71169e+06	4.86271e+06	2.93627e+06	2.63686e+06	3.53878e+06	3.87472e+06	3.33011e+06	2.87635e+06	2.21245e+06	2.71505e+06	3.65649e+06	0	2.13015e+06	5.31481e+06	3.9854e+06	3.91064e+06	0	2.6885e+06
M180T88	beta-D-Glucosamine	180.087	88.0922	179.079	0.445176	C6H13NO5	C08349	[M+H]+	mzCloud	0.580244	pos	1	2.36401e+06	2.51e+06	2.68178e+06	608855	1.59391e+06	1.85952e+06	2.04005e+06	1.90188e+06	1.80695e+06	1.95524e+06	1.93423e+06	1.88558e+06	1.51927e+06	434920	1.227e+06	1.29215e+06	1.6928e+06	1.39596e+06	425980	1.22826e+06	1.88285e+06	706699	1.50166e+06	1.09912e+06	518711	1.7528e+06	993603	1.70203e+06	1.34717e+06	1.34245e+06	267997	1.86655e+06	1.2007e+06	1.44725e+06	476880	997688	1.49495e+06
M181T137	Beta-D-Glucose	181.053	137.154	180.063	0.848373	C6H12O6	C00221	[M+H]+	BioDeepDB	0.110542	pos	2	4.74142e+06	3.12341e+06	5.9917e+06	4.35408e+06	3.59284e+06	2.98898e+06	3.30595e+06	3.95876e+06	3.8474e+06	4.30617e+06	4.14508e+06	3.96299e+06	2.22777e+06	4.29602e+06	822577	3.87726e+06	3.67119e+06	3.77959e+06	4.00807e+06	3.911e+06	2.77228e+06	3.16512e+06	2.32479e+06	3.3523e+06	2.78067e+06	2.71852e+06	2.81098e+06	2.92476e+06	2.66443e+06	3.01737e+06	603066	4.24389e+06	4.46711e+06	4.58197e+06	2.12043e+06	378841	3.50115e+06
M130T91	Beta-Guanidinopropionic acid	130.062	91.4799	131.07	0.452083	C4H9N3O2	C03065	[M-H]-	BioDeepDB	1.78011e-06	neg	1	5.89291e+06	3.10513e+06	4.7504e+06	3.42605e+06	4.04918e+06	7.45681e+06	3.61502e+06	7.58472e+06	1.82351e+06	5.50141e+06	4.71033e+06	3.11026e+06	1.6812e+06	3.67514e+06	5.12846e+06	6.62068e+06	3.07484e+06	2.49523e+06	3.10045e+06	7.73773e+06	1.08139e+07	5.41486e+06	4.3183e+06	3.06266e+06	3.96045e+06	3.50653e+06	6.77153e+06	3.86764e+06	3.00994e+06	4.2715e+06	3.98136e+06	2.32315e+06	3.81656e+06	2.61048e+06	3.3686e+06	2.74351e+06	2.96477e+06
M343T101	beta-Lactose	343.133	101.093	342.116	26.4969	C12H22O11	C01970	[M+H]+	BioDeepDB	0.81468	pos	1	1.16348e+06	1.08947e+06	1.17077e+06	1.21665e+06	1.14342e+06	1.11534e+06	1.28839e+06	1.29961e+06	992256	1.14451e+06	1.2467e+06	1.18292e+06	200052	1.10886e+06	109727	180009	785295	809873	825594	699806	1.08413e+06	915068	677368	883148	803823	987888	815330	983279	753300	1.17451e+06	0	1.29065e+06	912179	940076	800124	85012.7	884401
M131T99	Beta-Leucine	131.09	98.9262	131.095	0.49475	C6H13NO2	C02486	[M]+	BioDeepDB	0.400846	pos	2	1.48272e+07	1.61142e+07	1.54916e+07	1.72084e+07	1.50955e+07	1.32571e+07	1.27076e+07	1.04302e+07	1.14642e+07	1.30299e+07	1.25986e+07	1.14179e+07	6.92456e+06	1.07253e+07	1.02796e+06	1.33665e+07	2.16868e+07	1.53607e+07	1.41267e+07	1.33844e+07	2.10397e+07	2.77375e+07	1.97221e+07	2.34261e+07	1.692e+07	1.07577e+07	1.25275e+07	9.78676e+06	1.33908e+07	3.02103e+07	632929	1.32012e+07	1.76696e+07	1.56549e+07	1.04413e+07	1.21487e+06	1.2886e+07
M220T55	beta-N-Acetylglucosamine	220.085	54.6842	221.09	10.6804	C8H15NO6	C03878	[M-H]-	BioDeepDB	0.000626008	neg	2	2.08485e+06	1.11808e+06	1.87225e+06	1.39456e+06	2.31799e+06	1.30745e+06	2.27456e+06	1.20782e+06	2.12104e+06	2.09378e+06	2.49293e+06	2.73951e+06	2.16404e+06	2.40699e+06	2.38279e+06	2.55484e+06	2.33356e+06	2.3788e+06	2.36103e+06	2.06019e+06	2.29089e+06	2.87545e+06	2.08305e+06	1.27894e+06	2.15817e+06	2.27854e+06	2.89062e+06	1.70141e+06	1.19569e+06	1.51666e+06	547286	1.43966e+06	1.62285e+06	1.17576e+06	2.69735e+06	991675	1.37339e+06
M416T584	Beta-tocopherol	416.314	583.643	416.365	27.0819	C28H48O2	C14152	[M]+	BioDeepDB	0.939729	pos	1	349396	420101	245734	813828	7466.2	460607	839250	278344	0	14112.3	26433.3	17017.5	44788.4	864654	768243	346380	6.88187e+06	1.74106e+06	591626	0	152580	45969.1	856566	934922	9787.75	437056	170751	395915	1.07017e+06	49747.8	308412	37600.4	1.03991e+06	16128.4	26028.5	163025	703588
M116T141	Betaine	116.072	140.933	117.079	5.38237	C5H11NO2	C00719	[M-H]-	BioDeepDB	0.660409	neg	1	8.01736e+06	9.26595e+06	8.32596e+06	9.03574e+06	7.59447e+06	1.05993e+07	6.72766e+06	8.56059e+06	6.74403e+06	8.15573e+06	9.9139e+06	8.81503e+06	7.09001e+06	8.5151e+06	9.07535e+06	7.68452e+06	6.00207e+06	6.88781e+06	5.5852e+06	4.8441e+06	8.60836e+06	6.41371e+06	5.47338e+06	5.6088e+06	6.65654e+06	7.30446e+06	5.36047e+06	5.83694e+06	5.04681e+06	7.29692e+06	7.4077e+06	8.07822e+06	1.27385e+07	7.38824e+06	5.1026e+06	6.4291e+06	6.32369e+06
M391T709	Betamethasone	391.195	709.155	392.2	5.35086	C22H29FO5	C06848	[M-H]-	BioDeepDB	0.728112	neg	1	1.94879e+06	4.90134e+06	4.39049e+06	3.44611e+06	5.71634e+06	8.821e+06	5.48533e+06	4.19508e+06	6.28875e+06	4.03852e+06	5.8886e+06	4.59892e+06	4.89246e+06	7.32736e+06	6.09976e+06	6.59574e+06	5.72467e+06	1.30834e+06	6.49123e+06	886371	1.05742e+06	2.75729e+06	803130	3.32918e+06	970811	639259	752728	1.86003e+06	2.70008e+06	1.13051e+06	236503	201650	199037	191391	164486	357171	235063
M551T710	Betanin	551.169	709.518	550.144	23.7039	C24H26N2O13	C08540	[M+H]+	BioDeepDB	0.898407	pos	1	1.00308e+06	424224	869696	629412	1.04644e+06	235746	81131.5	1.34318e+06	1.59205e+06	908917	1.55192e+06	319591	620209	468867	145445	52008	55261.7	289317	31690.1	56981.9	311896	103539	971106	23766.9	10320.6	44080.9	366729	67109.6	367367	86615.4	21104.6	354062	562624	952003	291932	0	547147
M290T805	Betaxolol	290.208	804.749	307.215	2.76516	C18H29NO3	C06849	[M+H-H2O]+	BioDeepDB	0.6266	pos	1	8.18588e+06	6.03932e+06	9.54403e+06	1.15043e+07	5.48565e+06	4.57303e+06	3.90261e+06	1.05086e+06	630992	176501	247415	4.29888e+06	1.10367e+06	189800	203372	718464	3.72079e+06	164432	274197	331209	469577	193551	2.34082e+06	941915	3.09438e+06	403153	1.63541e+06	402390	2.70897e+06	4.1445e+06	7.32834e+06	2.80326e+06	606501	5.35049e+06	3.07539e+06	2.46626e+06	744801
M161T81	Bethanechol	161.128	81.1189	161.129	1.7004	C7H17N2O2	C06850	[M+H]+	BioDeepDB	0.697967	pos	1	1.33472e+07	304874	5.1601e+06	4.63722e+06	1.61896e+06	5.42693e+06	3.32003e+06	2.80838e+07	3.94167e+06	1.52465e+06	2.70716e+06	560679	2.73182e+06	4.41006e+06	5.45593e+06	212178	259821	684152	2.54349e+06	2.17551e+06	352756	226804	1.78665e+07	8.34329e+06	4.4131e+06	5.63335e+06	2.66747e+06	198942	2.28279e+06	1.92788e+06	1.69909e+07	366523	5.7045e+06	7.19186e+06	3.34593e+06	4.86321e+06	3.43387e+06
M324T687	Bialaphos	324.128	687.223	323.125	10.9038	C11H22N3O6P	C06457	[M+H]+	mzCloud	0.747293	pos	1	4.56662e+06	4.50819e+06	3.14811e+06	4.12467e+06	4.97251e+06	6.78872e+06	1.0965e+07	1.05373e+07	1.06003e+07	9.52818e+06	7.982e+06	7.33225e+06	5.78745e+06	9.21506e+06	1.13986e+06	3.62463e+06	1.10406e+07	8.60508e+06	6.24629e+06	5.07106e+06	5.39757e+06	7.37381e+06	5.58189e+06	5.38383e+06	6.8479e+06	1.02452e+07	7.67721e+06	6.13772e+06	4.89857e+06	1.27776e+06	893024	4.59212e+06	5.89034e+06	8.23528e+06	5.77267e+06	366752	6.36269e+06
M430T491	Bicalutamide	430.054	491.476	430.061	16.7105	C18H14F4N2O4S	C08160	[M]-	BioDeepDB	0.97475	neg	1	1.909e+06	1.44603e+06	2.87104e+06	1.53157e+06	940358	2.74151e+06	1.31364e+06	1.48405e+06	1.65264e+06	866934	1.77244e+06	1.62722e+06	1.29018e+06	1.63541e+06	2.61045e+06	2.05129e+06	2.194e+06	1.77412e+06	1.26365e+06	1.40729e+06	4.25424e+06	1.57114e+06	1.54907e+06	1.98539e+06	2.02559e+06	1.58409e+06	1.13049e+06	1.5056e+06	1.38386e+06	2.53666e+06	1.52397e+06	1.89352e+06	2.55359e+06	1.41062e+06	1.16933e+06	1.21375e+06	1.50023e+06
M584T745_2	Bilirubin	584.253	745.298	584.264	17.5814	C33H36N4O6	C00486	[M]+	MetaDNA	0.0176437	pos	2	3.09391e+06	1.14435e+06	4.29775e+06	5.98331e+06	1.56439e+07	8.57766e+06	1.39418e+07	3.94908e+07	2.48511e+07	4.78178e+06	2.42951e+07	9.36118e+06	4.4963e+06	9.10471e+06	1.10179e+06	2.32495e+07	1.58206e+07	3.34076e+06	8.1954e+06	2.49561e+06	564336	1.17328e+06	4.28059e+06	499386	2.10692e+06	5.78306e+06	2.38084e+06	564752	4.41143e+06	3.18059e+06	963067	6.26405e+06	1.43591e+06	3.93443e+06	1.06831e+07	2.91582e+06	1.22148e+07
M583T745_1	Biliverdin	583.25	745.31	582.248	8.50022	C33H34N4O6	C00500	[M+H]+	BioDeepDB	1.93542e-18	pos	2	1.2901e+07	5.77867e+06	1.26265e+07	1.64797e+07	6.92221e+07	2.36817e+07	3.97734e+07	3.729e+07	4.74545e+07	8.18789e+06	6.30308e+07	1.06988e+07	8.4969e+06	4.04623e+07	1.57026e+06	4.27456e+07	3.76212e+07	1.00043e+07	1.97873e+07	7.31931e+06	2.99095e+06	3.72418e+06	1.98143e+07	1.49101e+06	5.15451e+06	1.73514e+07	1.04305e+07	1.41118e+06	1.38603e+07	8.40814e+06	3.34679e+06	1.85469e+07	4.2742e+06	1.34685e+07	3.13529e+07	8.74765e+06	3.48256e+07
M317T820	Bilobol	317.247	820.105	318.256	3.97864	C21H34O2	C10770	[M-H]-	MoNA	0.627144	neg	1	3.55073e+06	1.61661e+06	1.09725e+06	1.399e+06	1.03379e+06	2.25228e+06	940732	615156	984641	695101	766095	851281	588128	4.01182e+06	998546	910464	1.92148e+06	3.84301e+06	1.64973e+06	3.25088e+06	1.70959e+06	445903	3.69073e+06	1.29955e+06	1.16675e+06	2.74811e+06	284302	1.07038e+06	2.72634e+06	2.28468e+06	1.56464e+06	1.68571e+06	1.15412e+06	1.62417e+06	1.21914e+06	1.46792e+06	2.41898e+06
M283T737	Biochanin A	283.191	737.312	284.068	10.0468	C16H12O5	C00814	[M-H]-	BioDeepDB	0.703827	neg	1	1.11894e+07	1.32108e+07	2.858e+06	9.84211e+06	2.04782e+07	1.42703e+07	2.20633e+07	2.90779e+07	1.40031e+07	6.97517e+06	2.6086e+07	4.44528e+06	8.40335e+06	2.19658e+07	1.47575e+07	1.87133e+07	5.64461e+06	2.9104e+06	1.91543e+07	4.08678e+06	1.93719e+06	3.92789e+07	9.16646e+06	8.58349e+06	1.5973e+06	4.82683e+06	3.95509e+06	2.77686e+07	4.91418e+07	893222	2.8e+06	978265	8.46375e+06	1.28718e+06	3.18417e+06	1.48842e+06	807953
M372T508_2	Biocytin	372.185	508.292	372.183	3.95207	C16H28N4O4S	C05552	[M]+	mzCloud	0.667856	pos	1	844907	611651	935598	784958	1.00693e+06	1.37697e+06	700919	901831	991090	907660	860142	623633	599313	1.0346e+06	324627	1.43306e+06	1.07306e+06	743080	706793	1.05746e+06	719919	914219	831461	910714	760828	554435	949065	750849	916327	978374	172674	535900	591542	668373	521985	33903	171151
M339T501_2	Bioresmethrin	339.195	500.652	338.188	1.48072	C22H26O3	C16810	[M+H]+	mzCloud	0.856221	pos	1	8.35337e+06	5.54138e+06	7.49184e+06	6.87454e+06	7.11431e+06	1.06587e+07	5.76252e+06	6.51898e+06	8.6589e+06	7.46518e+06	8.28289e+06	6.43843e+06	4.82293e+06	1.12898e+07	3.34624e+06	1.11398e+07	1.01821e+07	5.26151e+06	6.94938e+06	9.31906e+06	7.3835e+06	8.08962e+06	7.00462e+06	8.41237e+06	6.69664e+06	5.03459e+06	6.45455e+06	7.07789e+06	9.00518e+06	8.05636e+06	1.28771e+06	6.59991e+06	5.42837e+06	6.69146e+06	4.33184e+06	278556	1.11149e+06
M225T525	Biotin	225.069	525.274	244.088	2.9259	C10H16N2O3S	C00120	[M-H2O-H]-	BioDeepDB	0.0738549	neg	2	2.3585e+07	2.34564e+07	6.65467e+06	5.41621e+06	2.97676e+07	1.09331e+07	3.23327e+06	5.7956e+06	1.09866e+07	5.35381e+06	7.18846e+06	8.4801e+06	8.16642e+06	5.61439e+06	3.82395e+06	206580	221247	1.85983e+06	213533	3.02586e+06	3.72357e+06	621426	1.99199e+07	155129	84510.4	305522	171539	2.70724e+06	3.26378e+06	3.96025e+06	1.69397e+07	2.12418e+07	934295	5.58079e+06	1.67451e+07	7.39636e+06	2.63857e+06
M498T710	Bis-gamma-glutamylcystine	498.111	709.569	498.109	3.18985	C16H26N4O10S2	C03646	[M]+	BioDeepDB	0.868338	pos	1	169639	432468	198503	462217	244219	24757.5	239281	446184	378599	479249	1.70797e+06	104505	1.79944e+06	146697	314442	276446	911972	592697	111394	233600	132301	790789	88331.1	71543.6	158715	107453	287952	74502.6	47915.1	86345.5	37182.3	316053	89887.1	465513	74145.1	4306.99	320412
M635T744	Bis(beta-D-glucosyl) crocetin	635.264	744.49	652.273	2.07642	C32H44O14	C19868	[M+H-H2O]+	BioDeepDB	0.635386	pos	1	1.63859e+07	6.39304e+06	7.45261e+06	8.50197e+06	1.90226e+07	1.56037e+07	1.71419e+07	2.85274e+07	2.76621e+07	8.62905e+06	2.65534e+07	8.50066e+06	1.0297e+07	6.91837e+06	795812	9.61581e+06	5.43896e+06	6.76071e+06	1.25094e+07	1.35061e+07	3.14887e+06	8.89934e+06	6.06167e+06	5.81357e+06	2.98272e+06	6.01946e+06	8.14583e+06	4.64949e+06	1.05462e+07	8.71459e+06	1.68194e+06	1.75264e+07	3.0987e+06	8.43722e+06	1.09896e+07	5.47551e+06	2.47235e+07
M338T501	Bitertanol	338.193	500.66	337.179	20.4644	C20H23N3O2	C11258	[M+H]+	mzCloud	0.990513	pos	1	9.86152e+07	7.03086e+07	1.06086e+08	7.67872e+07	8.76128e+07	1.36968e+08	7.79428e+07	8.41845e+07	1.05496e+08	9.94876e+07	1.00837e+08	8.41772e+07	5.77539e+07	1.26379e+08	3.33567e+07	1.37999e+08	1.18152e+08	6.84706e+07	9.20508e+07	1.0788e+08	9.21319e+07	1.20342e+08	9.363e+07	9.55476e+07	7.99436e+07	7.17983e+07	8.61486e+07	8.24415e+07	1.11869e+08	8.7793e+07	1.41754e+07	6.70286e+07	6.59056e+07	7.00181e+07	5.96157e+07	4.36057e+06	1.38219e+07
M354T72	Bithionol	353.878	72.0603	353.884	18.8494	C12H6Cl4O2S	C07967	[M]-	BioDeepDB	1	neg	1	2.56153e+06	879129	1.78919e+06	1.80363e+06	2.32026e+06	612950	2.15242e+06	2.02244e+06	1.69217e+06	3.32865e+06	1.05437e+06	1.7091e+06	1.51644e+06	930024	2.05921e+06	2.35921e+06	991866	1.24305e+06	543731	2.39493e+06	1.90253e+06	1.17813e+06	1.82202e+06	770052	347092	3.61741e+06	653422	2.19241e+06	3.54495e+06	2.71382e+06	3.49497e+06	2.44991e+06	2.23339e+06	4.26238e+06	578595	2.14342e+06	551758
M423T522_2	Blasticidin S	423.206	522.066	422.203	9.6232	C17H26N8O5	C02010	[M+H]+	MoNA	0.901855	pos	1	1.11345e+07	1.07333e+07	1.5689e+07	1.13326e+07	1.40924e+07	1.51184e+07	1.14765e+07	1.37459e+07	1.51306e+07	1.33091e+07	1.33348e+07	1.35002e+07	8.33178e+06	1.8188e+07	4.68135e+06	1.74282e+07	1.64838e+07	8.70434e+06	1.38119e+07	1.49565e+07	1.19433e+07	1.55427e+07	1.12542e+07	1.45532e+07	1.09735e+07	1.03741e+07	1.0762e+07	1.11266e+07	1.42742e+07	1.19861e+07	2.40956e+06	1.11941e+07	1.29824e+07	1.38411e+07	9.46168e+06	1.05042e+06	3.06203e+06
M231T97	Boc-Asn	231.098	96.8583	232.106	1.01965	C9H16N2O5	C01410	[M-H]-	MoNA	0.987783	neg	1	334443	280934	293931	597162	300498	546258	189486	382967	261369	356034	371996	493905	445079	481418	317828	101744	374802	85518.5	278623	300251	213088	302222	136960	297115	160095	177775	234386	170680	231717	101599	464668	490223	635571	423716	256777	274635	273035
M343T155	Boscalid	343.044	155.328	342.033	10.5609	C18H12Cl2N2O	C18547	[M+H]+	mzCloud	0.99976	pos	1	1.20694e+06	917925	1.36881e+06	1.18023e+06	1.90861e+06	1.08761e+06	1.13099e+06	1.16452e+06	1.56714e+06	1.04526e+06	905398	1.63249e+06	929932	1.93461e+06	466102	1.1377e+06	970469	1.11452e+06	1.274e+06	1.23907e+06	822707	1.73513e+06	1.0549e+06	2.52368e+06	922745	494391	1.7388e+06	946082	1.06822e+06	1.09991e+06	378445	2.43761e+06	2.38994e+06	2.51816e+06	1.42483e+06	768272	2.0796e+06
M279T809	Bovinic acid	279.232	808.505	280.24	2.93113	C18H32O2	C04056	[M-H]-	BioDeepDB	4.87008e-11	neg	2	1.48137e+08	2.57566e+07	8.62324e+07	4.65023e+07	7.16195e+07	4.5888e+08	9.51088e+07	3.30589e+07	2.65688e+07	8.20437e+07	9.30123e+07	1.01558e+08	5.78069e+07	1.90898e+08	7.22098e+07	8.68821e+07	7.71478e+07	4.58164e+08	8.48076e+07	2.96196e+08	8.55314e+06	1.04157e+08	1.79862e+08	6.52217e+07	1.94095e+08	4.47975e+07	1.923e+07	3.40895e+08	1.22594e+08	1.10583e+08	6.07772e+07	1.06853e+07	1.05178e+08	1.93869e+07	1.91958e+07	7.48504e+07	1.00679e+08
M119T97	Bovinocidin	119.016	96.802	119.022	5.72573	C3H5NO4	C05669	[M]+	BioDeepDB	0.00154693	pos	2	4.32547e+07	8.60735e+07	4.45871e+07	5.30427e+07	9.22118e+07	7.20072e+07	3.25427e+07	4.16206e+07	5.87701e+07	3.1974e+07	8.66171e+07	4.23871e+07	9.46534e+07	5.76748e+07	1.77974e+07	8.2182e+07	5.91222e+07	5.82389e+07	5.85597e+07	3.71005e+07	3.98892e+07	4.64395e+07	9.83058e+07	1.32205e+08	4.48925e+07	5.40929e+07	5.2349e+07	5.26861e+07	3.90284e+07	4.29586e+07	1.95435e+07	5.8359e+07	3.29162e+07	4.38119e+07	3.89101e+07	2.61531e+07	4.40682e+07
M480T813	Brassinolide	480.345	812.579	480.345	1.02506	C28H48O6	C11049	[M]-	BioDeepDB	0.604085	neg	1	4.91768e+06	4.0726e+06	1.09685e+06	1.2385e+06	2.22094e+06	2.6127e+06	1.35101e+06	495009	1.1267e+06	1.296e+06	766080	2.76997e+06	1.59327e+06	3.68397e+06	898573	1.33445e+06	1.38559e+06	8.08956e+06	1.67166e+06	1.94988e+06	2.48074e+06	3.13509e+06	2.82825e+06	1.32973e+06	2.98726e+06	1.7135e+06	1.52081e+06	1.82673e+06	2.01767e+06	3.04076e+06	1.42314e+06	1.05321e+06	1.32346e+06	1.52388e+06	2.30705e+06	817294	3.70675e+06
M259T329	Bromacil	259.013	329.222	260.016	18.299	C9H13BrN2O2	C10911	[M-H]-	mzCloud	0.932828	neg	1	1.95482e+06	1.57478e+06	1.99938e+06	1.73672e+06	2.04871e+06	2.12563e+06	1.72641e+06	1.7858e+06	1.94812e+06	2.33604e+06	2.32563e+06	2.37609e+06	2.28075e+06	2.42918e+06	2.3093e+06	2.13316e+06	2.39864e+06	2.56432e+06	1.93639e+06	1.92499e+06	2.10445e+06	1.87312e+06	1.98402e+06	2.22833e+06	2.05586e+06	2.2727e+06	1.95435e+06	2.43658e+06	2.17135e+06	2.19479e+06	2.47208e+06	3.20361e+06	2.98564e+06	2.49371e+06	1.92148e+06	2.10897e+06	2.01446e+06
M526T362_2	Bromadiolone	526.079	361.909	526.078	2.34513	C30H23BrO4	C18596	[M]-	MoNA	0.991454	neg	1	5.20727e+06	2.28147e+06	1.26048e+06	4.97023e+06	955617	6.11105e+06	7.25428e+06	4.71118e+06	5.313e+06	8.12385e+06	1.0203e+06	5.38436e+06	8.1806e+06	8.94764e+06	4.9193e+06	4.98013e+06	3.26607e+06	4.68197e+06	3.5089e+06	6.81379e+06	4.49124e+06	1.63848e+06	3.6756e+06	5.75929e+06	637503	2.15548e+06	4.42344e+06	3.95417e+06	5.36351e+06	4.21226e+06	9.38468e+06	8.26544e+06	5.70162e+06	2.71573e+06	6.23872e+06	3.90443e+06	5.18239e+06
M653T624_2	Bromocriptine	653.228	623.993	653.221	10.4942	C32H40BrN5O5	C06856	[M]-	mzCloud	0.866473	neg	1	588399	498757	362844	504529	1.02658e+06	785302	663720	851459	1.06211e+06	409220	978370	421383	564113	492516	158502	584988	60636.5	405123	617650	403034	144031	107388	328841	40200.8	47695.3	174829	540301	12445	121431	368936	98930.3	1.17529e+06	11437.8	303224	516569	975471	553111
M459T83_2	Bromofenoxim	458.872	82.8049	458.87	4.72652	C13H7Br2N3O6	C19069	[M]-	MoNA	0.996008	neg	1	1.9574e+06	4.71486e+06	4.75052e+06	4.95979e+06	4.13881e+06	5.03344e+06	2.71787e+06	3.87566e+06	4.52939e+06	1.70213e+06	5.3946e+06	3.94466e+06	3.75866e+06	3.40087e+06	4.1552e+06	3.58018e+06	4.51201e+06	3.70657e+06	3.42335e+06	4.30972e+06	4.71441e+06	2.88189e+06	5.19369e+06	2.766e+06	4.82575e+06	5.13802e+06	2.86859e+06	3.75608e+06	4.51521e+06	2.73718e+06	2.75062e+06	3.03871e+06	3.7761e+06	3.61915e+06	2.74442e+06	4.33988e+06	3.69804e+06
M319T155	Brompheniramine	319.071	155.268	318.073	29.7017	C16H19BrN2	C06857	[M+H]+	BioDeepDB	0.922839	pos	1	936236	878217	1.41773e+06	979928	2.05823e+06	1.25704e+06	1.28308e+06	932840	1.48653e+06	1.0323e+06	729567	1.65452e+06	926327	1.92254e+06	420954	835188	733229	828071	1.28844e+06	1.0406e+06	679712	1.75232e+06	778388	2.30539e+06	1.03304e+06	462758	1.32312e+06	992329	828784	1.1143e+06	289814	1.81232e+06	1.29119e+06	1.81406e+06	1.14956e+06	487541	1.6825e+06
M413T393	Budesonide	413.226	393.292	430.236	6.30049	C25H34O6	C06858	[M+H-H2O]+	BioDeepDB	0.997821	pos	1	3.51777e+06	3.15593e+06	6.12243e+06	2.85424e+06	4.62678e+06	5.85091e+06	4.52439e+06	4.15647e+06	4.82155e+06	6.45467e+06	5.40138e+06	4.75071e+06	1.38841e+06	6.69077e+06	75555.2	5.33872e+06	2.32245e+06	3.84413e+06	3.48869e+06	5.11366e+06	4.2386e+06	3.34115e+06	3.53077e+06	2.61021e+06	4.66704e+06	4.23661e+06	4.55325e+06	4.4411e+06	2.88355e+06	4.74543e+06	28566.6	4.65114e+06	7.75081e+06	5.16177e+06	3.35891e+06	120872	3.87055e+06
M355T759	Bufadienolide	355.261	759.032	354.256	4.96001	C24H34O2	C16921	[M+H]+	MetaDNA	0.0648883	pos	2	5.48758e+06	2.33525e+06	8.56323e+06	5.10673e+07	1.92096e+07	1.03262e+08	2.36414e+07	1.79844e+07	1.51234e+07	1.20509e+07	4.40897e+06	2.56779e+07	3.00965e+06	1.20512e+07	9.3717e+06	4.87355e+06	3.7721e+06	1.24145e+08	2.49822e+07	5.24813e+07	8.96556e+06	1.95005e+06	9.89953e+07	3.45713e+08	9.10417e+06	1.40701e+08	2.80434e+07	7.35382e+07	8.90509e+06	6.99283e+06	1.09896e+07	1.92808e+08	1.60817e+08	8.40986e+07	5.91183e+06	2.7884e+06	7.14075e+07
M387T752	Bufalin	387.251	751.553	386.246	3.43372	C24H34O4	C16922	[M+H]+	BioDeepDB	1.00268e-13	pos	2	3.30305e+06	1.6671e+06	5.47747e+06	8.16578e+06	3.42301e+06	4.84324e+06	8.04283e+06	5.16389e+06	6.43151e+06	1.31736e+07	9.55199e+06	5.47143e+06	3.61179e+06	5.73671e+06	2.8351e+06	4.5162e+06	1.65724e+06	3.7877e+06	3.08492e+06	5.27052e+06	7.25878e+06	1.10974e+06	7.16706e+06	9.93325e+06	4.28449e+06	2.17867e+06	5.18955e+06	3.23919e+06	2.35436e+06	3.14543e+06	187213	7.99523e+06	6.33008e+06	7.20439e+06	3.60735e+06	1.97226e+06	1.07621e+07
M157T610	Buformin	157.134	610.293	157.133	6.05118	C6H15N5	C07674	[M]+	MoNA	0.997586	pos	1	476673	546941	269354	567280	206487	427790	546690	511166	433436	614118	465421	580304	587775	651741	610809	424055	513715	544844	462429	412836	541828	526710	386528	563347	481597	562335	446805	452217	451858	526192	566696	492939	397989	420807	179282	518870	373237
M204T342	Bufotenin	204.123	341.894	204.126	1.7114	C12H16N2O	C08299	[M]+	BioDeepDB	0.0197738	pos	2	2.83439e+06	4.33514e+06	2.21621e+06	2.74618e+06	2.93757e+06	3.15283e+06	2.66185e+06	2.68971e+06	2.81841e+06	3.16564e+06	3.93744e+06	2.72731e+06	3.0986e+06	1.33725e+06	833670	1.41189e+06	4.38791e+06	1.80601e+06	1.88052e+06	1.73322e+06	7.27634e+06	2.74432e+06	2.43233e+06	1.48105e+06	2.02519e+06	2.17029e+06	2.17403e+06	2.09694e+06	1.84255e+06	3.01437e+06	635793	3.53402e+06	7.9623e+06	2.42738e+06	1.59659e+06	1.16859e+06	5.47109e+06
M448T730_2	Buprenorphine	448.288	729.759	467.304	5.4315	C29H41NO4	C08007	[M-H2O-H]-	BioDeepDB	0.712268	neg	1	381146	2.86486e+06	2.16567e+06	5.79649e+06	1.00486e+06	1.62617e+07	2.13779e+06	6.22854e+06	1.46835e+06	5.67626e+06	4.99127e+06	444521	1.1487e+07	1.76374e+06	7.80206e+06	1.87868e+06	1.61387e+06	692723	5.36023e+06	182095	22139.6	229518	637833	2.53855e+06	47956.1	2.23478e+06	12998.9	4.07562e+06	220406	61379.5	115142	31095.5	566353	55394.7	29516.5	135021	62427.6
M306T405_2	Buprofezin	306.159	404.781	305.156	13.7593	C16H23N3OS	C10912	[M+H]+	mzCloud	0.992105	pos	1	1.91602e+06	1.39687e+06	2.38717e+06	1.17327e+06	1.53174e+06	2.19881e+06	1.44573e+06	1.75932e+06	1.94285e+06	1.37749e+06	2.0423e+06	1.31844e+06	935505	2.0093e+06	755848	2.38601e+06	1.94645e+06	1.24931e+06	2.13987e+06	1.85752e+06	1.68832e+06	1.65332e+06	1.61597e+06	1.47085e+06	1.55623e+06	1.22308e+06	1.40795e+06	1.89599e+06	1.4294e+06	1.92697e+06	706879	1.36166e+06	1.41713e+06	1.39952e+06	943630	1.50892e+07	5.49213e+07
M229T92	Busulfan	229.018	91.76	246.023	8.66965	C6H14O6S2	C06862	[M+H-H2O]+	BioDeepDB	0.765343	pos	1	2.03336e+06	1.88779e+06	5.11056e+06	1.36841e+06	2.44593e+06	2.5288e+06	1.95589e+06	1.24202e+06	2.5064e+06	1.83133e+06	1.29051e+06	1.68275e+06	1.8298e+06	2.57008e+06	3.55212e+06	2.18949e+06	6.73119e+06	4.60415e+06	4.43498e+06	3.07572e+06	1.90489e+06	2.4475e+06	3.12555e+06	2.18954e+06	4.00769e+06	1.18264e+06	2.038e+06	1.99619e+06	1.57017e+06	1.36778e+06	2.22703e+06	2.81037e+06	1.52162e+06	1.44026e+06	1.73249e+06	1.08466e+06	1.88669e+06
M354T580	But-3-enylglucosinolate	354.035	579.779	373.05	10.5913	C11H19NO9S2	C08415	[M-H2O-H]-	MoNA	0.999764	neg	1	3.52073e+06	588679	0	489697	1.21184e+06	12657.8	1.23173e+06	988375	0	2.85603e+06	1.43192e+06	14101.3	0	389215	28718.1	0	800016	1.86301e+06	0	1.88504e+06	297119	54252.5	13577.9	0	0	1.14288e+06	184345	90164.5	78683.2	2.75878e+06	5250.78	1.41124e+06	0	0	397468	0	202891
M193T563	Butabarbital	193.1	562.602	212.116	9.95006	C10H16N2O3	C07827	[M-H2O-H]-	BioDeepDB	0.892315	neg	1	524965	247847	253054	242116	468197	534326	365956	338436	423004	524840	261898	248865	232143	465675	330518	354518	517300	319540	250821	375748	239733	338476	296087	160797	235189	247798	316919	218351	252430	363850	671824	523552	577880	508092	512968	708824	218999
M194T362	Butamben	194.117	362.222	193.11	0.511539	C11H15NO2	C07875	[M+H]+	mzCloud	0.771386	pos	1	2.01859e+06	584188	829390	155466	857891	1.02106e+06	491686	1.42655e+06	853325	844832	940187	476180	687502	1.777e+06	142434	806504	703966	164774	1.09126e+06	853302	924835	645044	823938	775654	685800	763863	1.09946e+06	1.14074e+06	686853	523698	339065	698624	763933	591606	612324	154885	375519
M200T563	Butylate	200.143	563.01	217.15	1.93568	C11H23NOS	C14323	[M+H-H2O]+	mzCloud	0.864086	pos	1	5.69607e+06	4.69828e+06	5.83511e+06	5.30713e+06	6.82579e+06	6.25062e+06	4.60766e+06	5.42455e+06	6.58677e+06	5.84203e+06	6.16976e+06	5.15984e+06	3.4618e+06	6.10225e+06	1.40624e+06	6.69723e+06	5.8138e+06	4.63876e+06	5.93126e+06	5.78286e+06	5.91913e+06	5.74367e+06	6.06494e+06	5.31909e+06	6.36156e+06	5.15327e+06	5.50262e+06	5.08287e+06	5.52497e+06	5.1343e+06	1.06752e+06	4.17676e+06	4.60487e+06	5.08409e+06	5.09593e+06	2.13995e+06	4.98759e+06
M838T471_5	Butyryl-CoA	838.168	470.64	837.157	4.65305	C25H42N7O17P3S	C00136	[M+H]+	BioDeepDB	0.760944	pos	1	1.08289e+06	328172	928931	887856	756661	671542	293641	502255	1.35176e+06	834659	318572	284406	483769	308512	180614	596779	662404	784763	839727	792020	1.5674e+06	542423	528602	799838	1.12332e+06	1.37581e+06	991963	1.81346e+06	560840	1.5018e+06	44127.9	522353	349520	628279	317094	100192	429208
M232T372	Butyryl-L-carnitine	232.154	372.197	231.147	0.147398	C11H21NO4	C02862	[M+H]+	BioDeepDB	6.56092e-40	pos	2	2.17921e+07	1.28273e+07	3.26468e+07	1.2647e+07	2.14562e+07	3.15965e+07	6.66179e+06	2.04898e+07	6.52146e+08	2.06069e+07	1.8448e+07	2.34484e+07	5.34927e+06	1.47944e+07	1.45475e+06	7.74584e+06	3.46972e+07	7.8223e+06	2.2033e+07	2.22888e+07	2.06301e+07	8.42015e+06	4.71875e+06	6.96943e+06	1.69743e+07	3.06805e+07	1.37971e+07	2.23395e+07	1.60935e+07	1.52368e+07	8.58646e+06	2.16839e+07	1.17094e+07	5.28636e+06	6.29835e+06	4.54234e+06	5.2427e+06
M299T676	Cafestol	299.199	676.248	316.204	8.38353	C20H28O3	C09066	[M+H-H2O]+	mzCloud	0.817327	pos	1	440353	901668	404301	213540	706438	468222	918166	464745	353078	345006	534239	522034	229102	1.38575e+06	113970	676883	1.89919e+06	617993	190124	376908	595422	1.09236e+06	229498	601511	374583	636289	440676	642309	752884	293556	140469	822558	861236	678055	369830	79030.2	1.37896e+06
M163T652	Caffeic acid	163.148	652.478	180.157	12.2032	C9H8O4	C01197	[M+H-H2O]+	MoNA	0.432733	pos	2	4.42468e+06	4.11373e+06	2.10002e+06	3.65752e+06	4.05478e+06	4.79613e+06	4.23422e+06	5.3142e+06	4.46376e+06	5.42221e+06	4.12253e+06	3.08931e+06	3.95591e+06	4.38404e+06	1.98227e+06	2.08067e+06	4.90286e+06	4.62572e+06	3.6524e+06	3.45435e+06	2.79531e+06	4.61964e+06	1.38979e+06	5.40941e+06	3.84518e+06	3.9898e+06	3.73607e+06	4.16182e+06	4.13133e+06	4.3693e+06	3.90958e+06	3.03736e+06	3.29473e+06	2.9512e+06	3.80733e+06	2.36018e+06	3.69981e+06
M195T435	Caffeine	195.088	435.211	194.08	0.210449	C8H10N4O2	C07481	[M+H]+	BioDeepDB	1.80596e-12	pos	2	1.27628e+08	4.13343e+07	1.18981e+08	8.78239e+07	6.05028e+06	2.48419e+06	1.21884e+08	3.97451e+06	5.68038e+08	1.29349e+07	5.65773e+06	1.07233e+08	2.13294e+06	1.06627e+08	2.69596e+07	2.00271e+06	6.80833e+06	2.08117e+06	1.75688e+08	2.66734e+08	4.49115e+07	2.86699e+08	4.69589e+07	2.36576e+06	1.67093e+07	8.21202e+07	3.73874e+07	7.08076e+07	2.63883e+08	5.80457e+07	6.63332e+07	6.77262e+08	4.52559e+08	4.89415e+08	1.74525e+07	1.2671e+06	1.87943e+08
M399T780	Calcitriol	399.328	780.186	416.329	3.46419	C27H44O3	C01673	[M+H-H2O]+	BioDeepDB	0.651985	pos	1	8.79911e+06	3.02381e+06	2.41211e+07	1.78324e+07	1.88955e+07	1.09031e+07	4.3662e+06	6.40384e+06	1.31589e+07	4.79704e+06	6.23276e+06	1.00237e+07	1.82523e+06	5.94392e+06	1.6512e+06	1.17429e+07	3.42469e+07	2.08672e+06	1.7536e+07	6.64889e+06	3.53959e+06	2.76778e+06	7.95585e+06	4.29136e+06	1.53063e+07	1.09209e+07	3.85404e+06	2.39078e+06	1.20421e+07	4.63978e+06	6.44437e+06	2.00793e+07	1.28355e+07	1.28949e+07	1.19063e+07	2.74068e+06	5.97996e+06
M400T793_2	Campesterol	400.376	793.312	400.37	14.4415	C28H48O	C01789	[M]+	BioDeepDB	0.750984	pos	1	86476.1	3.29829e+06	4.11406e+06	3.39099e+06	7.10991e+06	2.96558e+06	5.49958e+06	1.20377e+06	6.09061e+06	632502	852604	635358	170232	259663	186636	4.06705e+06	7.91957e+06	676127	1.19948e+06	7.39244e+06	6.7004e+06	2.57744e+06	9.54856e+06	3.94288e+06	9.30128e+06	1.27298e+06	3.40316e+06	2.26433e+06	4.38224e+06	1.15246e+07	4.0648e+06	1.68996e+07	1.90873e+07	1.26788e+07	7.70826e+06	121898	1.60189e+07
M177T509	Canavanine	177.1	509.331	176.091	8.72508	C5H12N4O3	C00308	[M+H]+	mzCloud	0.703602	pos	1	4.12412e+06	2.28227e+06	2.77998e+06	3.10834e+06	4.09183e+06	3.81952e+06	2.31944e+06	3.63824e+06	3.39634e+06	4.13252e+06	3.43814e+06	3.33482e+06	1.89215e+06	3.77784e+06	880891	4.32758e+06	4.03125e+06	3.10386e+06	3.79533e+06	3.96244e+06	2.97891e+06	4.79866e+06	3.30127e+06	3.62499e+06	3.57975e+06	3.27466e+06	3.10409e+06	3.29672e+06	3.2192e+06	3.19441e+06	529843	2.26899e+06	2.4351e+06	2.19649e+06	3.36292e+06	596658	2.44921e+06
M440T423	Candesartan	440.162	422.535	440.16	6.20711	C24H20N6O3	C07468	[M]-	MoNA	0.939393	neg	1	139749	191810	144893	459236	152709	0	144068	10505.1	205011	20037.8	7881.39	16854.8	18815.4	6873.16	11809.8	337586	125385	191946	24062.3	31346.3	14839.2	13449.1	132516	199564	170438	7878.68	111074	428224	217872	154072	26253.7	134557	4124.7	439881	11875.5	13304.5	127562
M610T811_2	Candesartan cilexetil	610.254	811.13	610.254	0.225224	C33H34N6O6	C07709	[M]-	BioDeepDB	0.985152	neg	1	4.71808e+06	1.33868e+06	1.65803e+06	592614	1.13169e+06	953767	272677	506443	472682	696339	1.53955e+06	4.24339e+06	592459	3.90997e+06	597312	350228	1.765e+06	4.97715e+06	2.17529e+06	5.9123e+06	4.32063e+06	1.87555e+06	781768	1.14788e+06	8.78768e+06	2.62732e+06	3.12858e+06	3.11345e+06	2.25824e+06	3.99521e+06	3.21375e+06	2.8708e+06	846750	395711	2.58671e+06	1.77877e+06	1.74951e+06
M341T513_3	Cannabidiolic acid	341.211	512.688	358.214	10.9288	C22H30O4	C10784	[M+H-H2O]+	mzCloud	0.970047	pos	1	7.1756e+06	5.38587e+06	6.16592e+06	5.46943e+06	5.40182e+06	9.22297e+06	5.54955e+06	4.93766e+06	6.60782e+06	1.71685e+06	7.21252e+06	6.53906e+06	3.42836e+06	7.67335e+06	2.48701e+06	9.06276e+06	6.44355e+06	5.42069e+06	5.63991e+06	7.84557e+06	6.09636e+06	8.36727e+06	6.37971e+06	7.11616e+06	4.89087e+06	5.16556e+06	6.06881e+06	5.09214e+06	6.93737e+06	6.28344e+06	938289	5.29336e+06	4.79932e+06	5.6234e+06	4.16661e+06	1.58451e+06	5.06685e+06
M311T593	Cannabinol	311.204	593.472	310.193	12.0948	C21H26O2	C07580	[M+H]+	mzCloud	0.752823	pos	1	1.0622e+07	2.82845e+06	8.89938e+06	1.48395e+07	2.87089e+07	1.31032e+07	1.42185e+07	6.54863e+06	1.52444e+07	1.29493e+07	1.06508e+07	9.30106e+06	8.0911e+06	1.24174e+07	1.85576e+06	2.05247e+07	2.72123e+07	9.97926e+06	1.00003e+07	9.52948e+06	1.67771e+07	1.1143e+07	1.64789e+07	1.17359e+07	9.03952e+06	1.29028e+07	1.26161e+07	1.26733e+07	1.84097e+07	5.73687e+06	4.36845e+06	2.75441e+07	7.05952e+06	2.30188e+07	1.17488e+07	7.18906e+06	1.55088e+07
M171T804	Capric acid	171.139	804.475	172.146	0.753849	C10H20O2	C01571	[M-H]-	MoNA	1.03724e-11	neg	2	1.01772e+07	7.03972e+06	1.14031e+07	6.73441e+06	5.95459e+06	6.38188e+06	4.37335e+06	5.05864e+06	4.97342e+06	7.50652e+06	4.26913e+06	3.20693e+07	4.00113e+06	1.20016e+07	4.51122e+06	5.58093e+06	1.26047e+07	9.55305e+06	1.06196e+07	6.6957e+06	1.0551e+07	1.77601e+07	6.67958e+06	5.60131e+06	1.50353e+07	6.61743e+06	5.37954e+06	8.01571e+06	4.58808e+06	6.60611e+06	4.77119e+06	4.75187e+06	8.76492e+06	4.60312e+06	2.79943e+06	3.6875e+06	7.54841e+06
M117T456	Caproic acid	117.091	456.108	116.084	0.0149517	C6H12O2	C01585	[M+H]+	MoNA	0.58478	pos	1	952934	1.68327e+06	1.38098e+06	1.36256e+06	2.72134e+06	1.82378e+06	1.49534e+06	1.38408e+06	1.50768e+06	1.39775e+06	1.19474e+06	814394	850201	2.0895e+06	569020	1.09582e+06	1.74132e+06	1.51822e+06	883268	1.30906e+06	896200	1.17242e+06	1.28769e+06	1.1888e+06	796002	1.09931e+06	757558	1.18622e+06	1.10366e+06	1.09384e+06	210259	273744	289775	251179	842779	234200	166292
M143T590	Caprylic acid	143.108	589.949	144.115	0.0542562	C8H16O2	C06423	[M-H]-	MoNA	0.084057	neg	2	656964	439250	1.43551e+06	1.41304e+06	621959	1.09731e+06	351265	431672	1.43466e+06	1.04143e+06	844376	513174	294464	330913	214317	933017	1.83266e+06	55543.1	893001	352480	74208.3	90263	291229	8778.98	1.1662e+06	245841	255674	12591.3	108954	44770.4	360441	910092	1.11224e+06	1.42845e+06	374767	232040	974860
M306T710	Capsaicin	306.203	709.972	305.199	9.52396	C18H27NO3	C06866	[M+H]+	MoNA	0.772194	pos	1	544436	784686	713734	284631	623243	468562	1.82549e+06	1.40968e+06	1.32192e+06	1.19463e+06	1.00211e+06	401723	1.36725e+06	419277	427024	609216	1.74708e+06	104771	578695	449600	520031	2.22348e+06	524221	518505	566206	541545	533110	1.20873e+06	597161	404058	448529	377898	83747.5	926799	395380	264914	938641
M219T647	Capsidiol	219.174	647.397	236.178	0.203068	C15H24O2	C09627	[M+H-H2O]+	BioDeepDB	5.68371e-33	pos	2	2.34045e+06	2.7402e+06	3.70862e+06	6.06867e+06	3.25185e+06	7.01661e+06	2.15787e+06	4.19284e+06	6.99029e+06	7.23379e+06	3.60044e+06	4.42052e+06	1.61984e+06	7.81765e+06	202301	3.4667e+06	2.8796e+06	3.24668e+06	3.44816e+06	3.08738e+06	2.12107e+06	8.69642e+06	976442	5.52296e+06	3.01468e+06	3.11845e+06	2.87139e+06	3.23936e+06	6.47943e+06	2.34903e+06	2.97539e+06	2.61377e+06	2.71766e+06	1.02711e+07	3.54334e+06	212716	1.37474e+06
M216T89	Captopril	216.076	89.0909	217.077	28.3339	C9H15NO3S	C06867	[M-H]-	MoNA	1	neg	1	352031	85321.8	585504	821918	2.7864e+06	4.29438e+06	67955.4	593270	410115	2.07918e+06	1.92187e+06	215331	999417	1.26185e+06	79714.8	395471	7.27772e+06	71635.8	4.34897e+06	732614	514377	1.99409e+06	552989	30987.3	1.10007e+06	4.48841e+06	20873.7	618910	122437	85515.4	503858	154205	1.08788e+06	653270	47256.3	169563	404748
M237T792	Carbamazepine	237.106	792.456	236.095	15.0033	C15H12N2O	C06868	[M+H]+	BioDeepDB	0.756903	pos	1	2.55473e+06	608804	6.39216e+06	3.75487e+06	3.91217e+06	3.49437e+06	837504	2.57974e+06	4.11557e+06	315452	413174	3.1172e+06	1.17179e+06	282683	102808	2.50265e+06	2.45754e+06	407581	2.91663e+06	343697	2.2889e+06	286495	2.21693e+06	3.09472e+06	4.32442e+06	3.70984e+06	403923	505300	3.02194e+06	2.11163e+06	181211	751766	3.10812e+06	3.56982e+06	4.89706e+06	377727	659313
M141T127	Carbamoyl phosphate	140.982	127.465	140.983	4.21032	CH4NO5P	C00169	[M]+	BioDeepDB	0.995222	pos	1	2.49566e+07	3.18067e+07	2.41685e+07	2.52756e+07	2.48102e+07	3.03434e+07	2.88656e+07	2.34217e+07	2.82879e+07	2.90961e+07	2.78506e+07	2.75886e+07	3.34719e+07	2.89654e+07	2.81381e+07	2.85205e+07	2.9752e+07	3.01121e+07	2.97761e+07	2.8478e+07	2.92496e+07	2.87323e+07	3.43512e+07	2.85437e+07	2.95624e+07	2.92123e+07	2.94304e+07	2.8359e+07	2.76027e+07	2.7993e+07	4.49014e+07	2.88588e+07	2.69402e+07	2.73338e+07	2.25109e+07	3.98105e+07	2.85789e+07
M200T453	Carbaryl	200.075	452.846	201.079	16.0206	C12H11NO2	C07491	[M-H]-	MoNA	0.999998	neg	1	1.7296e+06	936840	2.95254e+06	737052	2.14965e+06	1.9638e+06	991461	1.67152e+06	1.97798e+06	3.01763e+06	911718	1.24519e+06	870616	2.82743e+06	1.85137e+06	870942	3.47883e+06	753068	1.35505e+06	845835	1.38287e+06	1.82292e+06	1.86031e+06	793471	1.11918e+06	1.65553e+06	779621	990041	841203	993940	356433	361256	556581	435063	188727	709813	0
M150T334	Carbazole	150.063	334.302	167.073	21.1768	C12H9N	C08060	[M+H-H2O]+	MoNA	1	pos	1	8.64899e+06	8.02371e+06	1.0049e+07	6.59638e+06	6.3069e+06	1.08536e+07	6.77367e+06	8.25571e+06	7.5538e+06	8.56686e+06	7.23655e+06	7.70891e+06	4.57148e+06	7.84466e+06	2.68296e+06	7.48093e+06	6.76872e+06	7.27242e+06	6.44529e+06	6.20852e+06	8.14207e+06	7.18387e+06	5.98744e+06	7.5949e+06	7.91672e+06	5.59537e+06	6.94444e+06	6.7038e+06	8.46228e+06	9.35746e+06	1.93121e+06	7.89834e+06	8.85736e+06	8.04381e+06	5.95263e+06	2.5684e+06	6.27679e+06
M191T612	Carbendazim	191.07	612.471	191.07	4.37073	C9H9N3O2	C10897	[M]+	mzCloud	0.620236	pos	1	360922	88154	21527.4	59124	70059.4	57059.1	95692.4	211745	88103.9	614426	76938.3	230303	76527	78936.7	60319.3	312569	299238	65969.8	198751	946379	88465.6	470940	56600.4	808629	356267	268928	585655	95607.3	393384	268579	65174.1	598842	384460	626760	77166	52910.1	92635.6
M361T546	Carbenicillin	361.074	545.886	378.089	18.7648	C17H18N2O6S	C06869	[M+H-H2O]+	BioDeepDB	0.962177	pos	1	2.88668e+06	2.96927e+07	951090	4.96002e+06	2.17705e+07	3.25308e+07	2.21337e+07	1.74338e+07	1.97454e+07	3.84203e+06	2.85579e+07	7.09503e+06	4.94077e+06	2.55446e+07	1.30301e+07	2.08275e+06	2.02339e+07	1.95021e+07	1.9807e+06	4.50856e+07	2.56255e+07	6.56992e+06	2.61022e+07	4.82627e+06	2.50403e+07	6.71049e+06	1.00434e+07	2.40247e+07	3.31458e+06	2.46036e+07	1.17209e+07	2.60071e+06	808456	1.28179e+06	2.30002e+07	554730	3.83805e+06
M406T466	Carbidopa-levodopa	406.156	466.262	423.164	2.54786	C10H14N2O4. C9H11NO4	C06870	[M+H-H2O]+	mzCloud	0.870752	pos	1	79466	473950	293256	317793	558701	877324	540293	298510	276452	629632	333457	253833	77401.6	53047.7	161291	948946	962943	524002	996855	2.38911e+06	35554.5	786306	426569	840081	316531	342670	1.16188e+06	754735	52172.8	69620.7	0	37204.1	157264	43735.5	230627	0	0
M222T373	Carbofuran	222.112	373.308	221.105	0.642545	C12H15NO3	C14291	[M+H]+	mzCloud	0.756985	pos	1	361561	480756	469703	401978	328036	481819	422083	396180	424361	335963	413628	442180	376138	447756	151027	548012	55601.6	421057	314003	268416	414270	385078	441592	362558	423556	78751.8	339635	371375	381193	549272	34273.3	482020	547031	593996	334220	161075	409973
M363T639_1	Carbosulfan	363.204	639.479	380.213	5.62315	C20H32N2O3S	C18416	[M+H-H2O]+	BioDeepDB	0.655814	pos	1	2.40928e+06	2.16485e+06	1.06095e+06	1.37941e+06	2.76485e+06	2.76274e+06	1.9061e+06	2.41794e+06	2.35057e+06	1.78886e+07	1.34573e+07	2.03766e+07	8.92954e+06	3.96794e+06	5.06431e+06	3.57469e+06	2.64192e+06	2.03712e+07	2.37311e+07	6.9923e+06	1.83604e+06	3.32971e+07	7.74787e+06	7.40427e+06	2.42646e+06	4.34653e+06	2.30547e+06	2.62378e+07	3.12465e+07	2.39392e+07	4.31686e+06	1.66269e+06	1.43791e+06	1.93546e+07	1.45209e+07	3.98955e+06	1.16073e+06
M216T83	Carboxin	216.048	82.7846	235.067	1.33621	C12H13NO2S	C11255	[M-H2O-H]-	BioDeepDB	0.98874	neg	1	5.08377e+06	4.29161e+06	4.58351e+06	4.07585e+06	4.17398e+06	3.8376e+06	3.16924e+06	4.19359e+06	3.68181e+06	3.50647e+06	3.54953e+06	4.29807e+06	2.99619e+06	3.45001e+06	3.78045e+06	3.69124e+06	3.9188e+06	3.66105e+06	4.14988e+06	2.94464e+06	2.89058e+06	4.42229e+06	2.6428e+06	3.76952e+06	3.69911e+06	2.44597e+06	3.11633e+06	3.6368e+06	3.68826e+06	4.56538e+06	5.60619e+06	4.7788e+06	4.71768e+06	4.4749e+06	3.77416e+06	3.47776e+06	4.14972e+06
M190T687	Carboxyspermidine	190.159	687.225	189.148	20.9072	C8H19N3O2	C18172	[M+H]+	BioDeepDB	1	pos	1	1.35398e+06	328590	811718	250231	1.71894e+06	291232	1.40776e+06	1.41491e+06	1.36144e+06	1.70567e+06	1.27204e+06	1.01493e+06	1.15957e+06	1.05226e+06	613700	207686	1.71982e+06	1.51265e+06	795109	179332	901158	1.46643e+06	469373	244776	1.06454e+06	1.66143e+06	951247	1.17201e+06	275569	1.31961e+06	647803	100941	130046	123529	143180	45691	910989
M191T86	Carglumic acid	191.066	85.9575	190.059	1.7293	C6H10N2O5	C05829	[M+H]+	MoNA	0.694496	pos	1	2.27738e+06	1.91664e+06	488702	1.85016e+06	432370	6.67145e+06	377933	3.07567e+06	1.87836e+06	2.18866e+06	2.61726e+06	2.00961e+06	144105	2.86831e+06	205036	1.61723e+06	2.03129e+06	387667	1.25081e+06	1.79725e+06	2.39806e+06	306154	227410	421729	346723	1.64534e+06	340073	439943	287474	4.20967e+06	1.71502e+06	3.38409e+06	1.11146e+07	2.22776e+06	1.26254e+06	981033	1.86442e+06
M243T771_2	Carisoprodol	243.165	770.719	260.174	5.38422	C12H24N2O4	C07927	[M+H-H2O]+	BioDeepDB	0.679036	pos	1	3.26505e+06	4.88627e+06	2.92655e+06	1.70631e+06	2.2097e+06	1.99732e+06	1.15904e+06	1.05023e+06	224441	1.51316e+06	1.86605e+06	2.48504e+06	642680	3.17035e+06	375999	1.84742e+06	920616	357080	1.69051e+06	1.13047e+06	1.57298e+06	995430	1.41974e+06	2.23069e+06	575190	476107	2.24761e+06	978855	2.44481e+06	1.89445e+06	957792	9.12922e+06	2.21423e+06	944034	1.92555e+06	539613	1.2051e+06
M473T479_1	Carmine red	473.068	478.628	492.09	8.03806	C22H20O13	C11254	[M-H2O-H]-	MoNA	0.926922	neg	1	785006	653210	851503	867079	631874	698823	613122	544427	537251	544411	205512	354534	339519	517984	702743	513769	492037	527245	173172	655327	370327	629462	505960	490323	617910	473609	678236	610316	577617	196099	506365	257075	471614	602592	664420	282185	616585
M258T153	Carmofur	258.119	153.215	257.118	8.47427	C11H16FN3O3	C13252	[M+H]+	BioDeepDB	0.891096	pos	1	516061	1.74857e+06	301693	323966	491032	1.53454e+06	1.28289e+06	638512	881923	333813	1.56417e+06	314099	539394	1.13421e+06	232118	268094	917361	287568	259756	778770	466260	2.43974e+06	267706	885557	496510	98752	1.04108e+06	291598	458122	363761	0	735644	465319	183545	142084	618657	3.33543e+06
M213T138	Carmustine	213.007	138.13	213.007	0.807944	C5H9Cl2N3O2	C06873	[M]+	BioDeepDB	0.644757	pos	1	1.97421e+06	1.34845e+06	1.72666e+06	1.98446e+06	806014	1.18169e+06	1.2933e+06	1.89588e+06	2.03686e+06	1.90321e+06	1.50936e+06	1.46311e+06	1.32178e+06	679003	1.69649e+06	681001	1.25016e+06	617462	1.54048e+06	1.88633e+06	1.64833e+06	675351	1.67256e+06	1.84428e+06	1.45026e+06	450952	655078	1.66968e+06	751533	659970	1.97394e+06	2.09641e+06	676954	2.04784e+06	750938	1.73337e+06	2.24365e+06
M225T96	Carnosine	225.099	96.4684	226.107	0.397438	C9H14N4O3	C00386	[M-H]-	BioDeepDB	0.588626	neg	1	216699	273880	279952	267653	302368	303735	370003	164471	238759	249792	275467	187170	135624	318499	267295	393501	312200	268430	284959	183429	606263	293876	232550	248592	177194	162736	183384	217666	128469	280691	287915	277769	312553	165070	239328	143681	186403
M329T647	Carnosol	329.175	646.532	330.183	2.00393	C20H26O4	C09069	[M-H]-	BioDeepDB	0.740995	neg	1	1.2749e+06	1.04105e+06	1.16518e+06	357485	364986	1.22032e+06	744933	923756	1.06293e+06	981692	782428	1.26003e+06	866406	1.15065e+06	741670	1.23145e+06	964596	439870	1.23873e+06	137471	579897	273525	427596	258697	678965	400723	405105	74815.1	261687	516240	114937	901659	147288	769931	1.02651e+06	633855	155765
M387T546	Carvedilol	387.165	545.576	406.189	15.255	C24H26N2O4	C06875	[M-H2O-H]-	BioDeepDB	0.944211	neg	1	3.64422e+06	4.20121e+06	3.2456e+06	5.14339e+06	3.29169e+06	3.90025e+06	2.57253e+06	1.59461e+06	9.36688e+06	2.94929e+06	2.28646e+06	5.3657e+06	1.21011e+06	2.50512e+06	3.35131e+06	1.04638e+06	2.70824e+06	2.1664e+06	2.46145e+06	4.59288e+06	2.9141e+06	329488	3.95417e+06	2.15986e+06	3.22239e+06	362998	925613	3.38284e+06	1.81814e+06	3.5173e+06	3.87008e+06	2.43569e+06	1.6736e+06	328858	1.31241e+06	2.33851e+06	438239
M220T669	Caryophyllene alpha-oxide	220.178	668.856	220.183	23.2836	C15H24O	C16908	[M]+	BioDeepDB	0.815361	pos	1	516402	721644	74137.6	728920	1.00906e+06	1.04128e+06	454032	565615	695506	978272	1.21705e+06	1.89754e+06	355494	719052	22215.2	59079.3	750657	958022	909660	555885	677051	844450	342149	681075	760188	977573	155511	854125	600897	640456	22332.7	64978	783546	2.33044e+06	80240.4	3259.06	0
M289T149	Catechin	289.067	148.961	290.079	9.39954	C15H14O6	C06562	[M-H]-	BioDeepDB	0.839488	neg	1	3.55846e+06	1.79962e+06	2.9345e+06	2.7414e+06	3.27086e+06	2.22444e+06	2.47868e+06	2.56742e+06	2.42195e+06	3.52359e+06	3.63416e+06	2.27032e+06	2.69615e+06	2.25504e+06	2.51965e+06	3.52519e+06	2.82808e+06	2.2563e+06	1.78713e+06	2.46334e+06	1.62339e+06	2.21494e+06	1.84932e+06	2.45973e+06	1.92079e+06	1.32297e+06	1.90594e+06	1.50133e+06	1.60836e+06	1.57855e+06	1.77528e+06	2.24104e+06	1.24131e+06	3.25276e+06	1.42673e+06	2.42049e+06	1.59127e+06
M111T792	Catechol	111.02	791.902	110.037	6.60375	C6H6O2	C00090	[M+H]+	BioDeepDB	0.000263706	pos	2	6.21269e+08	3.95417e+08	1.53384e+09	5.83957e+08	5.76613e+08	6.8578e+08	5.78177e+08	3.96327e+09	2.19582e+09	2.77237e+08	6.21892e+08	5.60564e+08	2.38713e+08	2.73102e+08	8.55461e+08	4.6234e+08	5.33037e+08	1.0585e+09	3.83383e+08	1.81737e+09	1.78644e+08	2.5313e+08	4.5915e+08	5.25643e+08	5.11113e+08	1.14543e+09	1.53276e+09	1.98662e+09	5.14634e+08	5.13734e+08	5.21079e+08	4.96861e+08	3.63076e+09	2.8999e+09	1.27583e+09	8.41221e+08	2.77531e+08
M367T659	Cefaclor	367.048	659.333	367.039	23.0956	C15H14ClN3O4S	C06877	[M]-	MoNA	0.920776	neg	1	1.25255e+06	2.1083e+06	1.45761e+06	1.42005e+06	1.67154e+06	1.2421e+06	971705	1.25947e+06	1.69516e+06	984647	1.5733e+06	862397	1.27142e+06	3.65915e+06	1.33168e+06	1.71598e+06	3.6526e+06	543355	1.53902e+06	420824	822215	666017	947897	567105	255435	512773	467390	376791	766752	844650	376467	2.262e+06	764312	1.069e+06	910718	890533	2.12021e+06
M344T93_1	Cefadroxil	344.07	93.126	363.089	1.79869	C16H17N3O5S	C06878	[M-H2O-H]-	BioDeepDB	0.689629	neg	1	5.35744e+06	2.01591e+06	5.46276e+06	3.08855e+06	4.3698e+06	5.40725e+06	3.70845e+06	5.26638e+06	3.30937e+06	1.71146e+06	2.67036e+06	4.35782e+06	5.97334e+06	6.36409e+06	2.14534e+06	4.32466e+06	5.78276e+06	4.43392e+06	3.03517e+06	5.69553e+06	3.17554e+06	6.79105e+06	3.42901e+06	5.16612e+06	4.12502e+06	4.56881e+06	6.72345e+06	5.52127e+06	5.46286e+06	4.74884e+06	1.77268e+06	5.54723e+06	4.50823e+06	6.44495e+06	2.82456e+06	5.62124e+06	4.52158e+06
M454T149	Cefazolin	454.032	148.672	454.03	5.4425	C14H14N8O4S3	C06880	[M]-	MoNA	0.684685	neg	1	1.28424e+06	525164	1.42859e+06	896314	1.1608e+06	1.51884e+06	1.46894e+06	965112	1.38488e+06	894264	845546	1.35115e+06	1.13333e+06	772298	1.21403e+06	1.60406e+06	659888	1.34817e+06	953038	1.02055e+06	1.15467e+06	1.28854e+06	344088	1.5904e+06	1.16198e+06	659265	1.07083e+06	1.06284e+06	1.04145e+06	1.47457e+06	1.18798e+06	1.27314e+06	869760	1.2121e+06	957011	566691	432735
M395T76	Cefdinir	395.037	76.3484	395.036	3.64018	C14H13N5O5S2	C08110	[M]+	BioDeepDB	0.723189	pos	1	2.89832e+07	1.7348e+07	2.12666e+07	2.5362e+07	1.49298e+07	3.64155e+07	2.98655e+07	2.23001e+07	1.97759e+07	2.21339e+07	2.67859e+07	2.32793e+07	1.65412e+07	2.67844e+07	1.30166e+07	2.29673e+07	2.2348e+07	1.32848e+07	1.90049e+07	2.35107e+07	2.39391e+07	2.71171e+07	1.74529e+07	2.55919e+07	2.76179e+07	1.7364e+07	2.25188e+07	1.9971e+07	1.659e+07	2.66627e+07	8.78704e+06	1.942e+07	4.63677e+07	2.63173e+07	2.06019e+07	1.17877e+07	2.44759e+07
M454T85	Cefotaxime	454.048	84.8706	455.057	2.5724	C16H17N5O7S2	C06885	[M-H]-	BioDeepDB	0.704577	neg	1	1.80147e+06	1.50205e+06	1.63439e+06	2.37754e+06	1.80103e+06	853350	2.74905e+06	1.18803e+06	838131	936368	1.99787e+06	1.06104e+06	1.87904e+06	2.46797e+06	1.4362e+06	1.49219e+06	763278	2.22351e+06	726909	1.11279e+06	1.15026e+06	2.26981e+06	1.28147e+06	1.84735e+06	1.03977e+06	795384	1.69236e+06	706820	765370	1.33875e+06	380955	694035	165071	558211	435975	549153	767903
M372T93	Cefprozil	372.1	92.9402	389.104	7.92445	C18H19N3O5S	C06888	[M+H-H2O]+	GNPS	0.756432	pos	1	936399	693041	693496	789894	1.16604e+06	671431	914256	612663	727669	585760	800439	740577	854731	8.58689e+06	1.29066e+07	8.75536e+06	838663	845898	368982	742471	9.58554e+06	1.59384e+07	1.80873e+07	773981	507223	649303	206990	336311	338477	538806	2.77432e+07	9.62628e+06	406633	752676	6.75872e+06	2.31955e+07	1.8102e+07
M350T335	Cefradine	350.121	334.868	349.11	10.7869	C16H19N3O4S	C06897	[M+H]+	BioDeepDB	0.767449	pos	1	6.8732e+06	8.91209e+06	6.17323e+06	5.88072e+06	6.16919e+06	8.37885e+06	4.5108e+06	7.2025e+06	5.45713e+06	5.56977e+06	6.39206e+06	5.60593e+06	3.51742e+06	6.75028e+06	1.31397e+06	7.51806e+06	6.10646e+06	5.70525e+06	5.19029e+06	3.61174e+06	9.27492e+06	6.82736e+06	4.84788e+06	4.9782e+06	7.41935e+06	5.8636e+06	6.23907e+06	5.60983e+06	5.54007e+06	7.82825e+06	241641	5.22706e+06	7.84623e+06	7.81339e+06	3.63397e+06	1.63397e+06	5.2217e+06
M527T362_2	Ceftazidime	527.092	361.9	546.099	20.6373	C22H22N6O7S2	C06889	[M-H2O-H]-	MoNA	0.875034	neg	1	8.31424e+06	7.62709e+06	9.94793e+06	1.216e+07	1.1523e+07	1.10737e+07	5.54057e+06	1.13733e+07	1.29298e+07	1.04636e+07	1.04735e+07	6.72943e+06	6.64598e+06	1.48323e+07	1.02871e+07	6.52286e+06	6.62571e+06	1.05385e+07	8.08828e+06	3.33524e+06	6.8711e+06	5.15677e+06	5.77034e+06	2.7863e+06	7.22606e+06	7.25963e+06	6.97904e+06	0	5.2663e+06	7.33563e+06	1.07968e+07	1.19553e+07	1.41089e+07	1.36127e+07	5.25715e+06	9.42004e+06	6.34314e+06
M423T156	Cefuroxime	423.064	156.278	424.069	5.88454	C16H16N4O8S	C06894	[M-H]-	BioDeepDB	0.683238	neg	1	40379.3	102744	27294.1	28337.4	31356.1	186339	92653.8	82052.6	88977.3	99379.8	29674	31757.9	93570.2	45371.7	130960	103942	165937	88141.7	147619	46051.4	42796.5	157382	94147.7	123285	114876	86908.9	139896	103318	178551	155301	144305	131934	164480	54255.7	40572.3	127073	37719.3
M325T86	Cellobiose	325.111	86.0215	342.116	8.14465	C12H22O11	C00185	[M+H-H2O]+	BioDeepDB	1.84172e-06	pos	2	3.42955e+07	3.18961e+07	3.37316e+07	2.3497e+07	3.23026e+07	2.86892e+07	2.77764e+07	2.55501e+07	3.33427e+07	2.51404e+07	3.03095e+07	3.35944e+07	2.76043e+07	2.53728e+07	1.20695e+07	2.72843e+07	2.94809e+07	2.35609e+07	3.88674e+07	3.36805e+07	3.16031e+07	3.5417e+07	5.30717e+06	2.62073e+07	3.41524e+07	2.78198e+07	2.89457e+07	2.84234e+07	3.27884e+07	2.89061e+07	6.77519e+06	3.01099e+07	2.49799e+07	3.0212e+07	2.36912e+07	9.14518e+06	2.41175e+07
M649T755_1	Cellotetraose	649.238	754.724	666.222	27.1929	C24H42O21	C02013	[M+H-H2O]+	BioDeepDB	1	pos	1	1.631e+07	6.48928e+06	1.45705e+07	2.80078e+07	1.63759e+07	3.03537e+06	1.15812e+07	1.24833e+07	4.95271e+06	1.00443e+07	1.53441e+07	5.49528e+06	4.47969e+06	1.49198e+06	1.22675e+06	1.74193e+07	2.51049e+06	7.77694e+06	2.1063e+07	3.2724e+06	4.75377e+06	1.2296e+06	1.45282e+07	7.29729e+06	6.34897e+06	1.02279e+07	2.9424e+07	4.22534e+06	1.54528e+07	7.91638e+06	1.37228e+06	3.88303e+07	7.24238e+06	2.40861e+06	2.72009e+07	5.01281e+06	7.35924e+06
M406T743	Cephapirin	406.055	743.41	423.056	16.2531	C17H17N3O6S2	C06896	[M+H-H2O]+	BioDeepDB	0.809241	pos	1	2.25502e+06	429874	4.57716e+06	2.34987e+06	2.54806e+06	1.52162e+06	4.76457e+06	5.40998e+06	3.99388e+06	4.59763e+06	5.14988e+06	2.60816e+06	1.28378e+06	2.91875e+06	3.78289e+06	2.25194e+06	6.42835e+06	2.22519e+06	2.33786e+06	2.88987e+06	1.95664e+06	580238	3.70864e+06	2.71775e+06	2.31907e+06	670278	2.32317e+06	711872	2.15265e+06	2.41849e+06	3.30556e+06	3.21855e+06	2.3305e+06	4.65325e+06	2.32519e+06	2.67163e+06	6.18754e+06
M224T694	Cerulenin	224.128	694.046	223.121	0.80232	C12H17NO3	C12058	[M+H]+	BioDeepDB	8.12038e-05	pos	2	3.65005e+06	1.58843e+06	5.57125e+06	3.62993e+06	3.26837e+06	3.3507e+06	4.43186e+06	3.07651e+06	3.85233e+06	2.83598e+06	3.01145e+06	2.05961e+06	1.90119e+06	3.25526e+06	540895	2.62497e+06	2.58385e+06	3.63413e+06	1.46787e+06	2.09068e+06	4.91325e+06	3.98278e+06	2.34459e+06	1.69237e+06	1.04177e+06	3.08837e+06	3.16621e+06	3.25388e+06	3.44104e+06	1.01476e+06	749712	2.11373e+06	1.13126e+06	8.01376e+06	2.1505e+06	558393	3.84727e+06
M369T676	Cetirizine	369.136	675.712	388.155	2.1576	C21H25ClN2O3	C07778	[M-H2O-H]-	MoNA	0.719618	neg	1	922188	484878	600860	912020	1.16098e+06	589019	566746	545184	477910	49706.3	213447	292179	345591	399410	428701	743503	641190	129256	536150	84018.9	15412.5	170616	118847	88247.3	84989.7	21531.7	13115	26360.8	151278	449382	127196	491747	24132.1	454659	587894	656821	291288
M305T597	Cetraxate	305.171	596.683	305.163	25.7207	C17H23NO4	C01564	[M]-	MoNA	1	neg	1	514929	325582	378292	327388	395896	246128	304238	270100	271685	373549	270076	218921	277698	57489.4	263400	263670	275060	291580	287260	294776	172595	14828.4	254309	7278.68	329251	351558	232037	10925.6	52192.9	251564	131161	40506.6	167658	232494	239637	51222.5	240499
M135T799	Chavicol	135.08	798.726	134.073	1.383	C9H10O	C16930	[M+H]+	BioDeepDB	1.71288e-09	pos	2	1.24738e+07	5.24089e+07	3.0685e+07	2.37097e+07	9.22696e+07	6.78725e+07	3.39234e+07	3.37396e+07	3.5065e+07	9.13674e+06	2.39239e+07	2.57033e+07	4.44765e+06	1.63205e+07	8.65366e+06	1.23349e+07	5.61617e+07	7.08995e+06	242458	4.11769e+07	4.30334e+07	1.63014e+07	5.48326e+07	2.18e+07	5.57842e+07	1.26407e+07	1.59329e+07	5.23005e+07	5.26593e+07	7.67376e+07	1.65434e+07	2.08224e+07	2.12214e+07	2.50749e+07	5.25025e+07	3.40465e+06	6.78183e+06
M362T546	Chelirubine	362.078	545.904	362.103	20.8388	C21H16NO5	C06327	[M]+	BioDeepDB	0.94586	pos	1	370106	4.82875e+06	155091	446830	4.86343e+06	5.05633e+06	4.29375e+06	2.47193e+06	4.4885e+06	245781	4.12632e+06	408529	352312	3.41411e+06	1.99652e+06	307381	4.72611e+06	3.39521e+06	322137	4.6742e+06	4.83246e+06	416948	6.95258e+06	406768	6.63336e+06	397288	1.35169e+06	6.7367e+06	380032	5.73819e+06	2.33401e+06	434801	147848	228660	2.41945e+06	112061	510410
M391T801_1	Chenodeoxycholic acid	391.283	801.108	392.293	3.13664	C24H40O4	C02528	[M-H]-	BioDeepDB	5.28812e-28	neg	2	6.67918e+06	3.15865e+07	1.29128e+06	1.56758e+07	6.27702e+07	4.69179e+06	2.08956e+07	2.73297e+07	4.35516e+07	1.63555e+07	1.1904e+07	1.06192e+08	7.98628e+06	1.47736e+08	4.20939e+07	1.20507e+06	2.76108e+07	3.06995e+08	2.5458e+07	8.1111e+07	5.63665e+06	4.06707e+06	1.11066e+08	3.97384e+06	4.45188e+07	2.36321e+07	3.04932e+07	1.00171e+08	2.45052e+07	3.5724e+07	2.69717e+06	3.38956e+07	601859	1.04447e+08	1.2011e+07	626214	1.53812e+08
M473T479_2	Chicoric acid	473.08	478.858	474.08	14.9585	C22H18O12	C10437	[M-H]-	MoNA	0.971898	neg	1	260876	228415	250980	301374	272780	304367	222650	216356	222957	252990	480242	537803	494780	363865	226335	247261	245015	297986	418166	214646	468277	204066	295230	520225	201678	541388	204013	193780	177649	496642	509962	463779	243826	171833	198589	511796	191832
M424T728	Chitobiose	424.177	727.786	424.169	18.2976	C16H28N2O11	C01674	[M]-	BioDeepDB	0.911196	neg	1	554464	853420	694604	866727	3.6848e+06	380941	622990	436299	405497	1.13524e+06	1.21278e+06	651905	986153	384536	421035	181513	707240	234507	597867	177504	65139.5	586136	238575	161751	101565	160062	63448.1	219659	181571	109171	505038	185423	424677	47866.4	72567.8	860367	209034
M303T454	Chlorambucil	303.073	454.136	303.079	19.5446	C14H19Cl2NO2	C06900	[M]+	BioDeepDB	0.991284	pos	1	648915	374146	386495	1.45733e+06	1.11579e+06	479969	932351	523934	1.81576e+06	1.12465e+06	557254	1.52986e+06	139482	472494	233957	780629	949445	813105	1.02465e+06	991413	912222	1.29898e+06	1.89091e+06	1.13644e+06	265889	799909	315913	1.25324e+06	4.12896e+06	680798	157841	509778	743287	603527	402497	0	55788.2
M268T98	Chloraminophenamide	267.952	97.6585	284.964	17.9876	C6H8ClN3O4S2	C07460	[M+H-H2O]+	MoNA	1	pos	1	1.51445e+06	1.56393e+06	1.16018e+06	412165	575628	553199	1.46615e+06	1.20866e+06	1.32215e+06	1.74448e+06	1.55531e+06	632452	580338	214092	1.49885e+06	1.62084e+06	1.33666e+06	1.11321e+06	400057	1.80426e+06	1.16336e+06	1.86877e+06	1.72978e+06	297881	1.56038e+06	1.46339e+06	2.36597e+06	1.76689e+06	1.01667e+06	1.56162e+06	1.97444e+06	1.54343e+06	1.19724e+06	1.5157e+06	2.94675e+06	1.31769e+06	2.44864e+06
M303T141_2	Chloramphenicol	302.989	140.853	322.012	14.7728	C11H12Cl2N2O5	C00918	[M-H2O-H]-	mzCloud	0.995091	neg	1	5498.99	6120.59	10330.1	245867	118454	47474.1	5340.88	9493.68	23967.4	99979.6	13667.5	20680.1	6722.94	35515.5	14630.1	483546	21991	27256.3	200216	6012.56	319070	268501	7310.25	9870.61	931644	4768.75	246655	123809	9938.25	397299	5955.61	7386.32	389003	9194.97	5242.68	2112.87	240618
M365T141	Chloramphenicol 3-acetate	365.019	140.666	364.023	29.513	C13H14Cl2N2O6	C03601	[M+H]+	BioDeepDB	0.950411	pos	1	298073	279457	1.10204e+06	954343	941107	269680	275849	874807	726271	1.29485e+06	978239	232662	1.12834e+06	511980	1.07733e+06	764018	1.06916e+06	906282	679815	997006	1.07075e+06	929241	263048	214291	854270	287184	982297	740816	809718	852923	1.08011e+06	1.26205e+06	296539	141033	1.35032e+06	1.45381e+06	909859
M422T84	Chloramphenicol succinate	422.033	84.1577	422.028	10.1338	C15H16Cl2N2O8	C11727	[M]-	BioDeepDB	0.999686	neg	1	729169	847813	884279	201385	1.24518e+06	812831	183991	171269	799166	535462	862180	779646	713771	501840	692056	839400	663448	972628	719906	76257.4	611928	182172	1.00809e+06	406162	872800	904267	167814	636939	833838	845636	146634	581933	549805	101689	493135	647360	733663
M481T754	Chlorantraniliprole	480.974	754.444	480.971	6.04201	C18H14BrCl2N5O2	C18454	[M]-	BioDeepDB	0.997577	neg	1	709307	557787	807882	2.88936e+06	2.02573e+06	499406	1.56203e+06	1.59706e+06	1.50736e+06	1.13103e+06	1.08732e+06	440065	1.67079e+06	1.56697e+06	1.8691e+06	1.52634e+06	723028	782160	918769	672487	93962.7	255286	246085	251905	311075	636917	311782	951926	257721	799588	275673	512280	768611	600785	553075	501416	794778
M540T77	Chlorfluazuron	539.974	76.5761	538.963	6.16658	C20H9Cl3F5N3O3	C18426	[M+H]+	GNPS	0.997697	pos	1	3.21207e+06	1.67338e+06	2.71099e+06	2.29967e+06	3.80186e+06	5.27097e+06	3.3442e+06	2.13328e+06	2.00785e+06	2.6295e+06	1.94857e+06	2.09177e+06	2.67541e+06	4.33546e+06	4.66887e+06	3.9781e+06	1.94514e+06	4.1755e+06	3.83082e+06	3.00754e+06	2.37207e+06	3.7691e+06	1.97751e+06	3.64945e+06	3.49808e+06	1.66126e+06	3.10052e+06	2.25604e+06	3.0329e+06	2.34343e+06	5.40545e+06	4.42808e+06	1.7793e+06	2.32083e+06	4.59805e+06	4.68565e+06	4.14522e+06
M505T810	Chlorhexidine	505.207	810.05	504.203	6.25244	C22H30Cl2N10	C06902	[M+H]+	BioDeepDB	0.718307	pos	1	8.84818e+06	3.06521e+06	8.90407e+06	6.91684e+06	8.0368e+06	1.2067e+07	3.78363e+06	1.01674e+06	4.56381e+06	300426	236434	2.66509e+06	273717	344479	24741.5	3.68917e+06	2.44467e+06	510922	2.58572e+06	2.96502e+06	1.89961e+06	1.71788e+06	2.92599e+06	3.5277e+06	2.79245e+06	2.89828e+06	260483	1.43507e+06	3.52324e+06	4.91376e+06	246462	1.83698e+06	5.86075e+06	4.41471e+06	1.63657e+06	493960	1.67982e+06
M202T97_1	Chloridazon	202.015	96.5741	221.036	9.17765	C10H8ClN3O	C18570	[M-H2O-H]-	BioDeepDB	0.999452	neg	1	214283	378848	154027	136342	395285	295886	129721	175544	209340	132112	132581	115300	447627	219708	126219	314252	246657	150026	210457	155058	238944	78578	344353	456610	83322.4	243683	163882	162133	150716	92078.2	136915	147517	98108.8	141761	137249	160945	142577
M404T515	Chlormadinone acetate	404.176	515.426	404.175	1.23209	C23H29ClO4	C12729	[M]+	mzCloud	0.678118	pos	1	2.5744e+06	1.72954e+06	1.70964e+06	1.4927e+06	1.88456e+06	4.1686e+06	1.63103e+06	1.40057e+06	2.56197e+06	1.72267e+06	2.11928e+06	1.97638e+06	1.01153e+06	2.00245e+06	907853	2.89808e+06	2.0204e+06	1.28902e+06	1.77605e+06	1.90527e+06	2.73919e+06	2.73829e+06	1.41815e+06	2.05153e+06	1.39982e+06	1.58395e+06	1.88505e+06	1.49842e+06	2.48991e+06	2.03729e+06	1.42588e+06	1.06266e+06	999878	1.72822e+06	1.28056e+06	497971	1.62184e+06
M615T609_1	Chlorophyllide	615.241	609.174	614.238	7.20636	C35H34MgN4O5	C02139	[M+H]+	BioDeepDB	0.720479	pos	1	2.83137e+06	192251	137049	825698	1.2306e+06	735972	779275	853373	1.34869e+06	1.45096e+06	2.31975e+06	624425	1.00828e+06	625938	494904	2.44254e+06	399264	718523	1.56411e+06	1.76084e+06	335819	350016	1.97261e+06	1.06728e+06	1.39184e+06	2.21634e+06	1.40679e+06	622871	1.85021e+06	449059	83172.8	2.05135e+06	1.34643e+06	1.27182e+06	4.52965e+06	95979.9	1.53895e+06
M319T510	Chloroquine	319.184	509.988	319.182	7.65711	C18H26ClN3	C07625	[M]+	BioDeepDB	0.905166	pos	1	438903	395785	645869	417446	317034	830623	91185.1	614729	644205	476335	827817	435164	288211	771526	22305.5	601050	123843	331530	92725.9	95960.9	543569	63512.4	526332	380743	52267.8	85148.2	405413	81669.9	415092	589725	32332	629826	1.18521e+06	133366	371029	170289	440270
M295T469	Chlorothiazide	294.941	469.162	294.949	26.9598	C7H6ClN3O4S2	C07461	[M]+	MoNA	0.810985	pos	1	270047	324207	397473	352607	327957	68853.5	410052	325539	356535	320955	424517	341356	227912	402106	27455.3	92113.1	324460	285751	345736	499283	290438	297739	375552	73176	366255	378002	278391	343124	81256.6	315201	44457.9	90703.1	299441	317214	471888	58696.2	69565.1
M257T292	Chlorpheniramine	257.113	291.97	274.124	12.9667	C16H19ClN2	C06905	[M+H-H2O]+	BioDeepDB	0.909303	pos	1	3.74734e+06	3.08424e+06	3.93775e+06	4.52197e+06	3.78197e+06	4.32356e+06	122411	3.26485e+06	4.6127e+06	3.21075e+06	3.85862e+06	3.57633e+06	2.6613e+06	3.90241e+06	1.22994e+06	4.21286e+06	4.25334e+06	2.64702e+06	4.06384e+06	4.0957e+06	2.2447e+06	4.48611e+06	3.19948e+06	3.68153e+06	2.81495e+06	2.72096e+06	2.47319e+06	3.25799e+06	3.72202e+06	3.16456e+06	1.16892e+06	4.28697e+06	3.78784e+06	4.6621e+06	2.68824e+06	1.59643e+06	3.38669e+06
M389T69	Chlorpheniramine maleate	389.13	68.5304	390.135	6.9052	C16H19ClN2. C4H4O4	C07780	[M-H]-	GNPS	0.998317	neg	1	198905	156646	178671	126743	182509	271949	105632	68783.4	70223	233146	99059.1	137874	102973	30326.1	179852	142129	128766	103031	68239.6	96707.1	242387	382991	69692.6	210815	165469	13844.4	263854	114208	77586.2	184692	71705	123630	124447	84588.5	85660.2	128914	59183.5
M349T134	Chlorpyrifos	348.934	134.117	348.926	22.1933	C9H11Cl3NO3PS	C14322	[M]+	BioDeepDB	0.850392	pos	1	543515	333472	460085	535531	312670	427477	338769	327468	387268	394027	244422	325446	45436.2	309284	26073.8	377231	335687	398835	351713	331201	320283	225537	70491.2	289289	283730	74966.8	369139	254812	367451	68883.1	102858	398248	424776	129356	303652	39697.1	379628
M320T63_1	Chlorpyrifos-methyl	319.888	63.0831	320.895	1.74251	C7H7Cl3NO3PS	C14520	[M-H]-	BioDeepDB	0.989894	neg	1	1.28742e+06	1.01436e+06	953779	375789	630012	324695	396362	112685	451854	96440.8	84355.9	92457.4	291208	208821	236639	198593	180781	214783	66977.7	141949	66956.4	174873	173010	142137	131000	59066.1	49109.2	181325	53098.2	125808	50337.3	37602	35361.2	110599	38393.2	41476.7	40343.6
M461T97	Chlortetracycline	461.105	96.5254	478.114	3.47592	C22H23ClN2O8	C06571	[M+H-H2O]+	mzCloud	0.85624	pos	1	366892	1.10271e+06	2.0251e+06	1.29776e+06	1.38273e+06	835989	639131	745673	958130	943726	1.84756e+06	999700	905989	189114	56053.6	869084	742276	838034	1.54095e+06	920126	302492	128355	763066	833977	835872	563130	897930	831590	922488	114250	220600	1.25687e+06	1.5063e+06	892204	909244	427466	196202
M169T106	Chlorzoxazone	168.997	106.438	168.993	24.9271	C7H4ClNO2	C07931	[M]+	GNPS	1	pos	1	4.50328e+06	4.86105e+06	5.18834e+06	4.90003e+06	5.93473e+06	4.27975e+06	5.59029e+06	5.49531e+06	4.84454e+06	5.30994e+06	4.94257e+06	4.50663e+06	4.71721e+06	5.54763e+06	4.94126e+06	5.56327e+06	5.01021e+06	5.44866e+06	5.59702e+06	5.43049e+06	5.15261e+06	5.30448e+06	5.46642e+06	6.43474e+06	4.93606e+06	5.58008e+06	3.02814e+06	4.38873e+06	5.03914e+06	4.72292e+06	3.8532e+06	4.63262e+06	4.85244e+06	5.05962e+06	3.28316e+06	3.86767e+06	5.0975e+06
M369T761	Cholesterol	369.348	760.665	386.355	1.81046	C27H46O	C00187	[M+H-H2O]+	BioDeepDB	7.76245e-10	pos	2	135324	95796.5	1.76649e+06	103183	215765	22732.4	2.51225e+06	7.57596e+07	2.24031e+08	1.88969e+07	1.90783e+07	2.75837e+07	5.2286e+07	7.05301e+07	5.41735e+07	1.25642e+08	5.17351e+07	1.3009e+08	7.15845e+07	9.63484e+07	2.85146e+07	5.14501e+07	7.93939e+06	9.88429e+06	1.25428e+07	1.60913e+08	3.32098e+07	1.04127e+07	6.68454e+07	2.28539e+07	3.84894e+07	3.381e+06	1.6483e+07	8.09977e+06	1.08907e+07	6.06129e+07	1.58117e+08
M449T740	Cholesterol sulfate	449.305	739.758	466.312	2.69475	C27H46O4S	C18043	[M+H-H2O]+	BioDeepDB	0.613579	pos	1	18163.8	656454	0	1.45459e+06	1.69647e+06	0	1.10351e+06	384169	3.39815e+06	7.83733e+06	299761	184209	42752	5.22436e+06	13587.7	0	5.96656e+06	4.22292e+06	104312	126699	6.12975e+06	848559	5.16433e+06	0	389482	257959	2.88092e+06	7.50395e+06	1.04317e+07	4.69908e+06	0	1.13873e+06	10121	859249	339373	0	7.85821e+06
M225T97	Chorismate	225.044	97.3906	226.048	13.9513	C10H10O6	C00251	[M-H]-	BioDeepDB	0.813622	neg	1	282664	49597.8	409828	292576	224373	214862	51508.8	225064	160130	229431	240499	63688.8	177133	246817	196316	178814	195202	48468.8	219665	226789	42775.5	223520	37319.3	184187	127492	131234	152574	168424	154855	50788.6	194294	50236.2	228256	179826	84435.7	137658	161352
M359T74	Cilastatin	359.163	73.7132	358.156	1.79193	C16H26N2O5S	C01675	[M+H]+	MoNA	0.70479	pos	1	174145	257854	937059	130018	389387	1.17109e+06	144228	84587.2	120793	609269	904314	372775	120694	481754	78036.8	97263	96636.7	546648	89789.3	78853.4	820938	557820	65411.3	174287	101379	40935.3	101757	379503	20727.5	596900	304005	68572.8	1.90344e+06	701861	174255	73542	135379
M124T93	Ciliatine	124.015	93.4323	125.024	12.9892	C2H8NO3P	C03557	[M-H]-	MoNA	0.0621808	neg	2	8.21262e+06	7.59403e+06	6.30638e+06	5.46673e+06	4.94753e+06	7.15534e+06	6.672e+06	5.90523e+06	5.79982e+06	6.28984e+06	6.5781e+06	5.55515e+06	5.42987e+06	2.84438e+06	5.10846e+06	4.18433e+06	4.50472e+06	5.72057e+06	5.10937e+06	5.4468e+06	4.98989e+06	5.02839e+06	5.16347e+06	2.83312e+06	5.03495e+06	4.68857e+06	4.606e+06	4.88094e+06	3.38943e+06	5.59622e+06	4.7508e+06	5.35465e+06	4.70618e+06	3.58936e+06	6.1905e+06	5.08687e+06	5.25281e+06
M235T399	Cimetidine	235.107	399.07	252.116	4.49121	C10H16N6S	C06952	[M+H-H2O]+	BioDeepDB	0.752899	pos	1	779432	990202	993464	830645	672656	1.26678e+06	591154	362239	568311	1.10431e+06	765658	828671	403563	685619	285012	1.12153e+06	904937	607189	704913	1.12293e+06	1.10112e+06	1.40861e+06	773109	1.6221e+06	868442	683999	1.2027e+06	788977	627919	1.46197e+06	54242.6	893454	1.20859e+06	751725	633834	319114	331949
M263T461	Cinoxacin	263.06	460.92	262.059	12.4321	C12H10N2O5	C08052	[M+H]+	BioDeepDB	0.784058	pos	1	34471.2	5392.44	12129.5	7101.3	33987.1	0	267619	302918	323472	7338.97	0	0	0	889298	0	0	601687	346316	537091	17676.8	429539	26042.5	559898	237452	138251	208623	788803	1.72094e+06	62263.7	382734	2725.61	140994	20483	244312	10606	2301.8	348199
M331T609	Ciprofloxacin	331.128	608.608	331.133	16.7735	C17H18FN3O3	C05349	[M]+	mzCloud	0.7529	pos	1	1.51776e+06	2.05867e+06	784968	2.09313e+06	5.71547e+06	3.66926e+06	857590	2.87474e+06	2.07874e+06	2.32821e+06	2.84003e+06	2.36298e+06	1.2251e+06	914605	251044	2.22722e+06	1.09575e+06	1.31508e+06	2.71416e+06	805544	1.39263e+06	1.67828e+06	1.77357e+06	769269	903734	662178	1.73158e+06	1.84741e+06	953336	1.31698e+06	665766	3.99692e+06	1.60187e+06	2.7934e+06	4.27142e+06	512601	1.27899e+06
M917T584_3	cis-2-Methyl-5-isopropylhexa-2,5-dienoyl-CoA	917.22	584.018	917.22	0.247827	C31H50N7O17P3S	C11946	[M]+	BioDeepDB	0.659434	pos	1	688295	929696	841074	1.08121e+06	1.39239e+06	548012	1.04173e+06	163030	268485	745219	814339	503775	1.0293e+06	2.08282e+06	296446	1.25459e+06	1.16502e+06	1.07849e+06	157583	1.10339e+06	231426	1.25768e+06	700007	1.55213e+06	1.16871e+06	340561	231836	447187	829326	1.02498e+06	41228	338788	189226	497093	225009	51079.4	230362
M132T85	cis-4-Hydroxy-D-proline	132.065	84.676	131.058	0.858661	C5H9NO3	C03440	[M+H]+	BioDeepDB	8.78998e-11	pos	2	2.82224e+07	1.7121e+07	3.49262e+07	1.90352e+07	1.34561e+07	6.70464e+07	1.4632e+07	4.54346e+07	3.67738e+07	1.4434e+07	6.85035e+07	3.32325e+07	2.25088e+07	2.01014e+07	2.49749e+07	1.85091e+07	1.94107e+07	1.20304e+07	3.24863e+07	1.97162e+07	2.78391e+07	1.14546e+07	1.28416e+07	1.2343e+07	3.96003e+07	4.2832e+07	2.58457e+07	2.64732e+07	1.62229e+07	9.0691e+07	5.578e+07	2.3511e+07	1.46318e+08	2.60139e+07	1.72568e+07	1.88994e+07	2.42824e+07
M237T669	cis-4,5-Dihydroxy-4,5-dihydropyrene	237.112	669.108	236.084	2.51123	C16H12O2	C18249	[M+H]+	BioDeepDB	0.782209	pos	1	827555	1.64698e+06	1.03608e+06	1.45772e+06	2.71345e+06	737660	1.10697e+06	452649	1.28159e+06	820810	1.40083e+06	116377	1.09568e+06	2.4977e+06	84990.5	1.26793e+06	1.71565e+06	1.66879e+06	1.08247e+06	1.91772e+06	1.36242e+06	3.06415e+06	420232	2.60525e+06	937270	2.23863e+06	1.1019e+06	1.15473e+06	2.04935e+06	1.36831e+06	100720	173499	2.83823e+06	1.41256e+06	2.07991e+06	109758	741327
M173T73	cis-Aconitic acid	173.009	72.9237	174.016	0.582266	C6H6O6	C00417	[M-H]-	MoNA	2.20743e-07	neg	2	2.85004e+07	1.52807e+07	2.02591e+07	1.6554e+07	2.53433e+07	1.08868e+07	1.25096e+07	9.58919e+06	1.53767e+07	1.47298e+07	1.33542e+07	1.28113e+07	1.19311e+07	1.72628e+07	1.59376e+07	1.18709e+07	2.50071e+07	1.35538e+07	1.83126e+07	1.37003e+07	1.42682e+07	1.20712e+07	7.06548e+06	1.45268e+07	1.41711e+07	1.26335e+07	9.97042e+06	1.44552e+07	7.73879e+06	1.09514e+07	2.41882e+07	1.99682e+07	1.50501e+07	2.02695e+07	1.13157e+07	1.03949e+07	1.78331e+07
M219T737	Cis-zeatin	219.138	736.928	219.112	2.3756	C10H13N5O	C00371	[M]+	BioDeepDB	0.598925	pos	1	799319	262078	1.27322e+06	196382	304977	1.48892e+06	258245	1.89379e+06	3.12781e+06	1.55177e+06	2.03384e+06	117442	186342	1.25554e+06	8537.81	1.10677e+06	1.75721e+06	174400	1.56684e+06	1.58978e+06	551838	2.59678e+06	308985	1.6621e+06	708644	964970	136704	2.18643e+06	2.77285e+06	897784	84940.5	1.45077e+06	627114	1.75342e+06	735501	32726.5	2.66121e+06
M466T694	Cisapride	466.194	693.856	465.183	7.73628	C23H29ClFN3O4	C06910	[M+H]+	mzCloud	0.734812	pos	1	2.61423e+06	538851	1.70396e+06	3.75202e+06	9.24675e+06	4.12564e+06	2.18233e+06	1.69835e+07	4.3957e+06	2.81916e+06	3.96929e+06	2.40753e+06	1.58412e+06	2.12755e+06	14537.4	3.68273e+06	5.59547e+06	1.4167e+06	4.28137e+06	912507	525812	657832	2.59869e+06	1.00301e+06	2.07086e+06	1.00272e+07	3.98969e+06	557336	5.05668e+06	854204	205941	2.32585e+06	2.73762e+06	7.37691e+06	1.03039e+07	233272	2.02515e+06
M307T405	Citalopram	307.161	404.759	324.164	14.7523	C20H21FN2O	C07572	[M+H-H2O]+	BioDeepDB	0.793075	pos	1	176764	131774	345783	169509	153871	248584	43288.5	252879	237289	150950	281104	158657	22752	180124	19665	275311	236561	167476	235479	219650	203503	179024	197394	204324	151445	149126	148343	216837	66594.2	232745	11825.1	39869.3	146397	35043.2	17169.2	1.9347e+06	7.78493e+06
M488T94	Citicoline	488.12	94.2298	488.107	17.4717	C14H26N4O11P2	C00307	[M-H2O+NH4]+	BioDeepDB	0.739429	pos	1	1.21064e+06	791596	890345	986240	1.14692e+06	591893	529235	1.06373e+06	953759	675615	988555	357171	1.04674e+06	317013	592345	630549	318100	1.07759e+06	150025	1.04227e+06	178793	65029.4	260680	921148	223548	581381	113354	73004.2	152219	706450	268900	328146	167983	535366	952563	607492	1.10128e+06
M113T813_2	Citraconic acid	113.017	812.948	130.027	14.8444	C5H6O4	C02226	[M+H-H2O]+	BioDeepDB	0.977869	pos	1	8.6214e+07	1.02696e+08	2.72116e+08	1.17629e+08	1.18155e+08	4.28393e+08	4.0538e+07	1.84402e+07	2.06011e+07	4.02036e+07	2.92853e+07	1.59501e+08	4.31172e+07	4.41774e+07	2.95025e+06	3.89927e+08	7.83478e+07	1.50664e+07	9.55243e+07	1.8162e+07	7.74462e+07	4.95919e+07	7.12249e+06	1.62254e+08	7.75711e+07	1.32378e+08	7.54766e+07	1.88991e+08	1.72095e+08	1.46004e+08	1.63264e+08	2.5693e+08	3.54101e+07	2.34543e+08	8.43193e+07	2.92111e+08	5.43274e+07
M147T73	Citramalic acid	147.03	73.0299	148.037	0.0525286	C5H8O5	C00815	[M-H]-	MoNA	2.28177e-05	neg	2	1.69714e+07	6.82379e+06	9.51003e+06	1.19235e+07	7.56185e+06	5.67417e+06	9.11039e+06	6.94854e+06	1.1135e+07	8.99582e+06	6.65346e+06	1.05663e+07	8.78434e+06	8.96727e+06	9.58107e+06	8.36135e+06	1.08808e+07	7.90877e+06	8.01883e+06	8.14119e+06	1.0482e+07	3.32973e+06	7.96977e+06	7.59243e+06	6.04026e+06	6.44672e+06	7.95807e+06	8.51169e+06	6.38501e+06	8.45528e+06	1.79206e+07	8.99704e+06	1.03084e+07	1.53698e+07	6.83243e+06	6.79179e+06	1.27132e+07
M403T526_2	Citreoviridin	403.208	526.388	402.204	7.72231	C23H30O6	C16766	[M+H]+	mzCloud	0.701809	pos	1	5.98874e+06	3.86766e+06	6.07274e+06	4.66747e+06	5.20837e+06	7.75245e+06	4.86534e+06	5.0706e+06	5.12218e+06	5.07194e+06	5.04271e+06	5.50661e+06	3.07199e+06	6.54127e+06	2.00882e+06	5.60206e+06	6.49718e+06	4.1955e+06	4.58243e+06	5.69216e+06	5.80755e+06	6.94951e+06	4.44108e+06	5.67713e+06	4.33417e+06	4.5213e+06	4.54104e+06	4.87969e+06	5.9987e+06	3.95825e+06	857673	4.82936e+06	5.19305e+06	4.86247e+06	4.53982e+06	1.22686e+06	3.6557e+06
M192T136	Citric acid	192.032	135.81	192.027	27.537	C6H8O7	C00158	[M]+	MetaDNA	0.000651065	pos	2	8.9805e+06	4.29489e+06	1.20123e+07	7.8977e+06	1.05767e+07	5.74442e+06	5.16685e+06	8.01748e+06	1.18494e+07	1.32806e+07	7.84357e+06	1.28836e+07	5.70224e+06	9.88022e+06	442898	1.37059e+07	1.41782e+07	8.57251e+06	8.65758e+06	9.06648e+06	8.89856e+06	6.61734e+06	1.19091e+07	8.93025e+06	6.0457e+06	6.96349e+06	6.23928e+06	1.12038e+07	9.94917e+06	7.99029e+06	659575	1.09884e+07	1.51024e+07	1.51566e+07	1.32122e+07	513806	9.46567e+06
M233T350	Citrinin	233.078	350.464	250.084	7.19567	C13H14O5	C16765	[M+H-H2O]+	mzCloud	0.67928	pos	1	976143	1.44098e+06	1.00842e+06	857211	1.457e+06	1.41819e+06	1.27742e+06	1.15514e+06	1.15274e+06	1.07169e+06	1.16977e+06	987309	553328	1.63147e+06	515355	1.49069e+06	1.51264e+06	995645	991137	1.75147e+06	1.43143e+06	989153	1.84342e+06	1.06834e+06	1.55676e+06	802927	803150	1.27579e+06	974519	1.33162e+06	227126	1.03048e+06	1.03179e+06	1.10403e+06	1.20215e+06	1.44475e+06	5.22266e+06
M174T87_1	Citrulline	174.088	86.691	175.096	1.19295	C6H13N3O3	C00327	[M-H]-	BioDeepDB	6.25399e-07	neg	2	2.22445e+07	2.54163e+07	2.74982e+07	3.11396e+07	2.9578e+07	3.28533e+07	2.42571e+07	2.08416e+07	3.49273e+07	2.21391e+07	2.5356e+07	3.1347e+07	1.84391e+07	2.68668e+07	1.72715e+07	1.8417e+07	1.81153e+07	2.15602e+07	2.72006e+07	1.86484e+07	2.87347e+07	6.83722e+06	1.6746e+07	2.2701e+07	2.14857e+07	1.40461e+07	1.52307e+07	2.28768e+07	1.69037e+07	3.77311e+07	1.5526e+07	2.81636e+07	2.9376e+07	1.66377e+07	1.56159e+07	1.70708e+07	2.13941e+07
M730T553	Clarithromycin	730.455	553.32	747.477	20.0361	C38H69NO13	C06912	[M+H-H2O]+	BioDeepDB	0.964098	pos	1	4.18344e+07	3.05627e+07	4.08124e+07	2.40397e+07	7.1533e+07	6.82781e+07	1.44026e+07	4.44508e+07	4.51277e+07	4.33653e+07	5.97106e+07	3.00909e+07	1.16691e+07	7.02676e+07	1.66813e+07	6.23613e+07	1.81999e+07	5.98963e+07	4.75382e+07	9.17843e+07	6.94936e+07	5.76143e+07	6.5536e+07	5.05302e+07	1.47633e+07	2.58344e+07	4.19577e+07	6.21284e+07	4.89495e+07	3.24942e+07	5.87589e+06	2.81618e+07	3.81395e+07	4.64236e+07	2.73802e+07	2.2814e+06	3.91628e+06
M180T97	Clavulanate	180.033	97.4346	199.048	20.3861	C8H9NO5	C06662	[M-H2O-H]-	BioDeepDB	0.866483	neg	1	323904	244541	188723	46508.1	118265	231782	176913	262954	412160	211960	59038.8	231483	151185	128932	194853	52723.4	52426.2	50395.8	39748.8	51459.1	297069	194271	37033.3	221051	200117	41018.2	106719	207148	128034	229426	269306	72036.2	403616	255176	39100.6	143296	64352.2
M434T532_2	Clerodin	434.239	532.385	434.231	20.4466	C24H34O7	C09075	[M]+	MoNA	1	pos	1	2.30264e+06	1.85857e+06	2.79089e+06	2.09771e+06	1.5209e+06	2.77044e+06	1.24737e+06	1.736e+06	2.27566e+06	3.0468e+06	2.11394e+06	1.95114e+06	1.23339e+06	2.86417e+06	676383	2.27353e+06	3.0393e+06	2.09195e+06	1.90177e+06	2.32941e+06	2.36289e+06	2.50625e+06	2.2251e+06	1.26898e+06	1.86677e+06	1.47239e+06	2.29536e+06	2.08827e+06	2.91805e+06	2.414e+06	448000	2.08469e+06	1.89569e+06	2.11713e+06	1.75019e+06	407381	1.31614e+06
M472T709	Clofazimine	472.124	709.444	472.122	3.79683	C27H22Cl2N4	C06915	[M]+	GNPS	0.710926	pos	1	1.4438e+06	642851	1.38952e+06	1.01371e+06	1.28309e+06	90525	157703	1.71152e+06	1.14479e+06	1.17235e+06	2.03256e+06	494972	963890	541969	234136	227466	439825	96796.8	179467	340675	386090	36532.4	361249	182615	25219.4	82438.5	118934	95838.7	451629	483529	46892.7	405267	653710	1.28904e+06	291026	4214.73	721704
M225T756	Clofibrate	225.06	755.591	242.071	15.2511	C12H15ClO3	C06916	[M+H-H2O]+	BioDeepDB	0.790082	pos	1	1.43619e+06	986883	361116	1.45799e+06	791114	1.59016e+06	4.27721e+06	2.23727e+06	2.71209e+06	2.54735e+06	1.78684e+06	2.95004e+06	947077	4.03149e+06	233543	738067	3.99458e+06	1.68283e+06	2.02613e+06	1.90282e+06	709729	1.12757e+06	2.58849e+06	688882	744730	268613	1.83058e+06	1.74142e+06	2.19543e+06	176183	997613	2.87116e+06	885271	675724	2.14336e+06	1.42964e+06	340477
M295T834	Clomipramine	295.139	834.082	314.155	8.33624	C19H23ClN2	C06918	[M-H2O-H]-	MoNA	0.659061	neg	1	6.44065e+06	4.59696e+06	4.9514e+06	6.4612e+06	3.07971e+06	5.38969e+06	3.0593e+06	6.94489e+06	3.00963e+06	2.72155e+06	3.34644e+06	6.54992e+06	3.20668e+06	6.21092e+06	2.50334e+06	3.30247e+06	2.93669e+06	6.94825e+06	2.97663e+06	6.75614e+06	6.88997e+06	5.04429e+06	5.74987e+06	2.91048e+06	8.30438e+06	6.45396e+06	7.93659e+06	6.76557e+06	6.32038e+06	7.30935e+06	4.85494e+06	3.86759e+06	5.22176e+06	5.12482e+06	3.17072e+06	3.07838e+06	7.46638e+06
M192T89	Clopyralid	191.962	89.4228	190.954	3.60265	C6H3Cl2NO2	C18779	[M+H]+	MoNA	0.994162	pos	1	530370	89206.2	375514	927148	397422	1.22418e+06	449900	649675	406214	741822	661220	127591	467837	1.02572e+06	481070	347287	427475	494496	104329	438894	311217	97933.1	447742	64389.1	294350	797309	136673	406229	123762	622832	485423	147610	553504	166102	104318	358645	484503
M435T303	Cloxacillin	435.065	303.345	435.066	1.06853	C19H18ClN3O5S	C06923	[M]-	GNPS	0.987934	neg	1	538244	647366	819936	600565	520847	824343	478381	550440	503469	569042	446102	433742	540323	476359	459154	620158	434391	555148	423467	403514	446477	539540	346508	407964	474946	295504	396209	323761	491776	597450	441821	492539	601209	398286	269097	390707	363808
M326T434	Clozapine	326.134	434.438	326.13	12.9615	C18H19ClN4	C06924	[M]+	mzCloud	0.803561	pos	1	691008	25406.6	169309	256392	229954	3100.23	20231.9	190534	676523	734919	0	2.01167e+06	206880	0	158902	1.78855e+06	289704	567878	27728.2	472374	212217	0	7954.95	1.45226e+06	571850	25300.5	159102	2888.73	409593	1.38503e+06	6160.06	4235.57	331894	2.62383e+06	712991	13445.6	590072
M324T102	CMP	324.062	101.873	323.052	5.27323	C9H14N3O8P	C00055	[M+H]+	BioDeepDB	0.627914	pos	1	946130	155308	155015	130821	119318	1.11382e+06	111611	2.52634e+06	216511	898119	1.17425e+06	229462	174567	155286	25675	625420	378865	187940	710184	729477	988662	179100	493471	120690	295098	242376	1.11325e+06	705152	2.37235e+06	223447	29603	1.05766e+06	7.77947e+06	600339	1.35639e+06	79681.1	1.48884e+06
M916T584_3	Cobalt-factor III	916.211	583.797	933.224	5.64426	C43H46CoN4O16	C17401	[M+H-H2O]+	BioDeepDB	0.691296	pos	1	848179	1.06406e+06	342259	589312	469987	1.24371e+06	618858	268657	269533	1.03593e+06	356031	687350	954334	2.54281e+06	223625	696547	488583	505499	146271	711821	260666	648286	1.09155e+06	603140	555491	331819	283046	170095	375210	443195	56554.3	490947	237550	189922	190379	54693.8	385561
M299T588	Codeine	299.151	587.552	299.152	3.69181	C18H21NO3	C06174	[M]+	mzCloud	0.643403	pos	1	94850.9	1.81359e+07	161591	400145	3.91285e+07	9.54629e+06	1.26332e+07	7.76818e+06	9.40865e+06	3.19203e+06	1.05362e+07	2.51938e+06	477040	2.35065e+06	3.80569e+06	247040	1.20506e+07	5.36414e+06	199460	2.05874e+07	1.02484e+07	646774	1.66921e+07	2.09685e+06	1.51873e+07	2.29308e+06	3.02857e+06	1.53219e+07	622350	1.24678e+07	2.87352e+06	269534	134545	170953	4.82058e+06	85426.5	312616
M297T420	Codeinone	297.132	420.237	297.137	14.487	C18H19NO3	C06171	[M]+	BioDeepDB	0.721572	pos	1	247621	747030	352450	376769	805013	1.0205e+06	581250	654507	1.12778e+06	425033	899776	358782	347323	886095	278682	257079	326374	395103	209702	704810	971223	324591	643283	346914	442878	221140	375999	1.13847e+06	360665	760522	286850	366454	434872	336870	364501	248272	246347
M565T473_2	Coelichelin	565.28	472.954	565.271	15.7182	C21H39N7O11	C15719	[M]+	GNPS	0.999997	pos	1	6.33229e+07	4.39476e+07	4.45647e+07	4.7666e+07	3.92761e+07	8.21862e+07	3.39254e+07	5.30809e+07	5.19048e+07	6.14239e+07	4.44812e+07	5.89455e+07	3.63337e+07	7.93245e+07	1.52226e+07	7.66778e+07	4.76766e+07	4.49931e+07	6.04051e+07	6.64521e+07	4.36301e+07	5.25696e+07	6.28487e+07	6.2823e+07	5.35476e+07	4.46779e+07	3.99695e+07	6.38006e+07	4.9329e+07	5.78242e+07	9.39764e+06	2.88921e+07	3.91381e+07	4.32898e+07	3.3713e+07	1.88509e+06	7.68167e+06
M795T793	Coenzyme Q9	794.624	793.442	794.621	3.49131	C54H82O4	C01967	[M]+	BioDeepDB	0.642219	pos	1	923894	548181	913602	1.42712e+06	4.56976e+06	1.82625e+06	1.12417e+06	2.74799e+06	2.76671e+06	1.51687e+07	7.57674e+07	1.69895e+07	2.15292e+06	1.01765e+07	8.66515e+06	7.2389e+07	3.4788e+07	9.23845e+06	2.27403e+07	4.37847e+07	9.47306e+07	3.23102e+07	9.00928e+07	2.52448e+08	2.67104e+07	2.81747e+07	2.15073e+07	1.72354e+06	3.78522e+06	2.3151e+07	1.63569e+08	1.00545e+08	1.05172e+08	6.36157e+07	2.16458e+07	2.99894e+06	2.12654e+07
M398T583	Colchicine	398.171	582.813	399.168	24.1184	C22H25NO6	C07592	[M-H]-	MoNA	0.965247	neg	1	1.63392e+06	1.35126e+06	1.55878e+06	1.65262e+06	1.08945e+06	1.09623e+06	681165	1.4209e+06	1.48056e+06	959193	1.49875e+06	1.50825e+06	792983	660780	1.65779e+06	728730	664592	493332	703383	765435	1.40489e+06	117507	1.29575e+06	152236	636525	415298	650251	153069	128553	772425	767673	1.07531e+06	897161	1.12491e+06	891153	629561	788248
M410T814_1	Coleonol	410.237	814.343	410.231	16.8522	C22H34O7	C09076	[M]-	MoNA	0.999999	neg	1	1.79359e+07	8.4902e+06	5.80212e+06	6.03206e+06	4.15826e+06	8.36807e+06	2.4126e+06	1.34666e+06	3.57845e+06	4.4462e+06	4.80498e+06	3.71343e+06	2.91049e+06	7.62822e+06	3.73477e+06	4.96712e+06	4.59962e+06	8.56176e+06	4.04115e+06	1.23259e+07	8.69565e+06	5.31296e+06	4.89938e+06	3.46378e+06	1.35653e+07	5.11414e+06	9.57917e+06	1.12407e+07	7.45189e+06	5.56515e+06	4.35001e+06	2.86929e+06	6.12515e+06	4.56216e+06	5.30866e+06	3.4729e+06	1.45533e+07
M341T97_2	Coniferin	341.121	96.8607	342.132	7.98102	C16H22O8	C00761	[M-H]-	MoNA	0.00439011	neg	2	5.75035e+06	8.54898e+06	6.3718e+06	7.69558e+06	5.83328e+06	1.18752e+07	6.36473e+06	6.24784e+06	5.03135e+06	8.62273e+06	1.00384e+07	6.8376e+06	5.99254e+06	6.66438e+06	7.89371e+06	4.26712e+06	4.61207e+06	4.78712e+06	3.05738e+06	2.8062e+06	9.4057e+06	5.81913e+06	3.90268e+06	4.50856e+06	4.72628e+06	5.55656e+06	4.68053e+06	4.42442e+06	3.30051e+06	5.94395e+06	9.02979e+06	6.01699e+06	1.57054e+07	6.35307e+06	3.31864e+06	6.98489e+06	4.40791e+06
[truncated: 1,556 more rows]
[truncated: 22 more columns]
