# Supplementary material for: Metabolomics-based investigation of SARS-CoV-2 vaccination (Sinovac) reveals an immune-dependent metabolite biomarker
Source: Front Immunol. 2022 Sep 28;13:954801. doi: 10.3389/fimmu.2022.954801 (PMC9554639; doi:10.3389/fimmu.2022.954801)
Supplement: Supplementary file 4 [file Table_3.xlsx]

## Sheet: Supplementary Table 3
Clinical param	Metabolites	Correlation Coef.	Adjusted p-value
IgG	gamma-Aminobutyric acid	0.366768	0.0050128
IgA	Succinic acid	0.320544	0.0141606
IgG	Succinic acid	0.562648	5.22903e-06
IgM	Succinic acid	0.345625	0.00787594
MPV	Succinic acid	-0.261147	0.0476983
IL-4	Succinic acid semialdehyde	0.269763	0.0405731
IgA	Succinic acid semialdehyde	0.393279	0.002258
IgG	Succinic acid semialdehyde	0.68527	4.09646e-09
IgM	Succinic acid semialdehyde	0.472694	0.000179139
IFN-γ	Indole	-0.439182	0.000562797
IL-2	Indole	0.292731	0.0257517
IL-4	Indole	-0.402724	0.00172347
IgA	Indole	-0.502971	5.72507e-05
IgG	Indole	-0.663947	1.80301e-08
IgM	Indole	-0.511433	4.08114e-05
IgG	L-Glutamic acid	0.462926	0.000287933
IgM	L-Glutamic acid	0.312937	0.0167664
