# Supplementary material for: Metabolomics-based investigation of SARS-CoV-2 vaccination (Sinovac) reveals an immune-dependent metabolite biomarker
Source: Front Immunol. 2022 Sep 28;13:954801. doi: 10.3389/fimmu.2022.954801 (PMC9554639; doi:10.3389/fimmu.2022.954801)
Supplement: Supplementary file 5 [file Table_4.xlsx]

## Sheet: association_metabolites20220906
Metabolites	Metabolites	Correlation coefficients	P-value
gamma-Aminobutyric acid	2-Ketobutyric acid	0.873156	0.01
Dihydrouracil	2-Ketobutyric acid	0.899312	0.04
Succinic acid	2-Ketobutyric acid	0.942734	0.01
Succinic acid semialdehyde	2-Ketobutyric acid	0.900131	0.04
Taurine	2-Ketobutyric acid	0.945585	0.01
L-Leucine	2-Ketobutyric acid	0.883569	0.02
Glutaric acid	2-Ketobutyric acid	0.902693	0
L-Malic acid	2-Ketobutyric acid	0.919673	0.03
Oxoglutaric acid	2-Ketobutyric acid	0.85302	0.03
L-Glutamic acid	2-Ketobutyric acid	0.873649	0.04
D-Xylose	2-Ketobutyric acid	0.910086	0.01
D-Mannose	2-Ketobutyric acid	0.989494	0.02
D-Galactose	2-Ketobutyric acid	0.988898	0.01
Acetylcholine chloride	2-Ketobutyric acid	0.968389	0.02
Undecanoic acid	2-Ketobutyric acid	0.933999	0.03
N-Alpha-acetyllysine	2-Ketobutyric acid	0.879175	0.02
Isocitric acid	2-Ketobutyric acid	-0.952966	0.03
4-(2-Aminophenyl)-2,4-dioxobutanoic acid	2-Ketobutyric acid	0.955879	0
Myristic acid	2-Ketobutyric acid	0.860197	0.03
Epiandrosterone	2-Ketobutyric acid	0.88829	0.04
9,10-Epoxyoctadecenoic acid	2-Ketobutyric acid	0.851058	0.04
2-Ketobutyric acid	gamma-Aminobutyric acid	0.873156	0.01
Dihydrouracil	gamma-Aminobutyric acid	0.936195	0.02
Succinic acid	gamma-Aminobutyric acid	0.913091	0.03
Succinic acid semialdehyde	gamma-Aminobutyric acid	0.935827	0.04
Taurine	gamma-Aminobutyric acid	0.908848	0.01
Glutaric acid	gamma-Aminobutyric acid	0.910039	0
L-Glutamic acid	gamma-Aminobutyric acid	0.94093	0.02
L-Carnitine	gamma-Aminobutyric acid	0.895269	0.01
D-Mannose	gamma-Aminobutyric acid	0.884017	0.02
Acetylcholine chloride	gamma-Aminobutyric acid	0.891469	0.01
Undecanoic acid	gamma-Aminobutyric acid	0.900833	0.02
N-Alpha-acetyllysine	gamma-Aminobutyric acid	0.833311	0.04
Myristic acid	gamma-Aminobutyric acid	0.903728	0.03
9,10-Epoxyoctadecenoic acid	gamma-Aminobutyric acid	0.838379	0.02
16(R)-HETE	gamma-Aminobutyric acid	0.870896	0.03
Sucrose	gamma-Aminobutyric acid	0.850821	0.04
Succinic acid semialdehyde	Glyceric acid	0.825902	0.04
Taurine	Glyceric acid	0.863935	0.01
Threonic acid	Glyceric acid	0.902196	0.04
D-Mannose	Glyceric acid	0.84242	0.04
D-Galactose	Glyceric acid	0.849639	0.04
2-Ketobutyric acid	Dihydrouracil	0.899312	0.04
gamma-Aminobutyric acid	Dihydrouracil	0.936195	0.02
Succinic acid	Dihydrouracil	0.860619	0.03
Succinic acid semialdehyde	Dihydrouracil	0.965008	0.02
Glutaric acid	Dihydrouracil	0.903671	0.02
L-Glutamic acid	Dihydrouracil	0.894667	0.04
D-Mannose	Dihydrouracil	0.907731	0.01
D-Galactose	Dihydrouracil	0.9075	0.03
Acetylcholine chloride	Dihydrouracil	0.89962	0.04
Myristic acid	Dihydrouracil	0.92501	0.01
2-Ketobutyric acid	Succinic acid	0.942734	0.01
gamma-Aminobutyric acid	Succinic acid	0.913091	0.03
Dihydrouracil	Succinic acid	0.860619	0.03
Succinic acid semialdehyde	Succinic acid	0.865663	0.03
Taurine	Succinic acid	0.920027	0.02
L-Leucine	Succinic acid	0.899581	0.02
L-Malic acid	Succinic acid	0.960174	0.01
Oxoglutaric acid	Succinic acid	0.919407	0.02
L-Glutamic acid	Succinic acid	0.923956	0.04
D-Mannose	Succinic acid	0.933483	0.01
D-Galactose	Succinic acid	0.932441	0.02
Acetylcholine chloride	Succinic acid	0.898759	0.02
Undecanoic acid	Succinic acid	0.86723	0.04
N-Alpha-acetyllysine	Succinic acid	0.853028	0.03
4-(2-Aminophenyl)-2,4-dioxobutanoic acid	Succinic acid	0.925313	0.01
Tetracosanoic acid	Succinic acid	0.806044	0.03
2-Ketobutyric acid	Succinic acid semialdehyde	0.900131	0.04
gamma-Aminobutyric acid	Succinic acid semialdehyde	0.935827	0.04
Glyceric acid	Succinic acid semialdehyde	0.825902	0.04
Dihydrouracil	Succinic acid semialdehyde	0.965008	0.02
Succinic acid	Succinic acid semialdehyde	0.865663	0.03
Taurine	Succinic acid semialdehyde	0.898451	0.04
Glutaric acid	Succinic acid semialdehyde	0.934111	0.01
Adenine	Succinic acid semialdehyde	0.917557	0.01
O-Phosphoethanolamine	Succinic acid semialdehyde	0.878595	0
L-Glutamic acid	Succinic acid semialdehyde	0.896293	0.01
L-Carnitine	Succinic acid semialdehyde	0.915854	0.01
D-Mannose	Succinic acid semialdehyde	0.907352	0.03
D-Galactose	Succinic acid semialdehyde	0.91091	0.02
Acetylcholine chloride	Succinic acid semialdehyde	0.888966	0.04
Undecanoic acid	Succinic acid semialdehyde	0.887689	0.03
4-(2-Aminophenyl)-2,4-dioxobutanoic acid	Succinic acid semialdehyde	0.865417	0.04
Myristic acid	Succinic acid semialdehyde	0.933221	0.01
9,10-Epoxyoctadecenoic acid	Succinic acid semialdehyde	0.839068	0.04
Tetracosanoic acid	Succinic acid semialdehyde	0.800241	0.04
4-Quinolinecarboxylic acid	Indole	0.939919	0
Mannitol	Indole	-1	0
Citric acid	Indole	0.870548	0.03
1-Methyladenosine	Indole	0.858425	0.04
2-Ketobutyric acid	Taurine	0.945585	0.01
gamma-Aminobutyric acid	Taurine	0.908848	0.01
Glyceric acid	Taurine	0.863935	0.01
Succinic acid	Taurine	0.920027	0.02
Succinic acid semialdehyde	Taurine	0.898451	0.04
L-Leucine	Taurine	0.900052	0.04
Glutaric acid	Taurine	0.866561	0.01
L-Malic acid	Taurine	0.913734	0.04
Threonic acid	Taurine	0.832128	0.04
L-Carnitine	Taurine	0.901456	0.03
D-Mannose	Taurine	0.934067	0.03
D-Galactose	Taurine	0.938349	0.01
Acetylcholine chloride	Taurine	0.934032	0.02
Undecanoic acid	Taurine	0.922129	0.04
N-Alpha-acetyllysine	Taurine	0.857376	0.03
4-(2-Aminophenyl)-2,4-dioxobutanoic acid	Taurine	0.878674	0.03
9,10-Epoxyoctadecenoic acid	Taurine	0.864064	0.01
2-Ketobutyric acid	L-Leucine	0.883569	0.02
Succinic acid	L-Leucine	0.899581	0.02
Taurine	L-Leucine	0.900052	0.04
L-Malic acid	L-Leucine	0.878272	0.04
Oxoglutaric acid	L-Leucine	0.890936	0.03
L-Glutamic acid	L-Leucine	0.932085	0.03
D-Mannose	L-Leucine	0.87607	0.04
Acetylcholine chloride	L-Leucine	0.873996	0.04
N-Alpha-acetyllysine	L-Leucine	0.880367	0.03
2-Ketobutyric acid	Glutaric acid	0.902693	0
gamma-Aminobutyric acid	Glutaric acid	0.910039	0
Dihydrouracil	Glutaric acid	0.903671	0.02
Succinic acid semialdehyde	Glutaric acid	0.934111	0.01
Taurine	Glutaric acid	0.866561	0.01
O-Phosphoethanolamine	Glutaric acid	0.814691	0.04
D-Xylose	Glutaric acid	0.83811	0.04
D-Mannose	Glutaric acid	0.890254	0.02
D-Galactose	Glutaric acid	0.894675	0.02
Acetylcholine chloride	Glutaric acid	0.863113	0.02
N-Alpha-acetyllysine	Glutaric acid	0.79452	0.04
4-(2-Aminophenyl)-2,4-dioxobutanoic acid	Glutaric acid	0.860255	0.02
Myristic acid	Glutaric acid	0.894382	0.04
9,10-Epoxyoctadecenoic acid	Glutaric acid	0.810045	0.03
Tetracosanoic acid	Glutaric acid	0.78494	0.04
Mannitol	Skatole	-0.809283	0.04
2-Ketobutyric acid	L-Malic acid	0.919673	0.03
Succinic acid	L-Malic acid	0.960174	0.01
Taurine	L-Malic acid	0.913734	0.04
L-Leucine	L-Malic acid	0.878272	0.04
Oxoglutaric acid	L-Malic acid	0.913039	0
D-Mannose	L-Malic acid	0.905898	0.03
D-Galactose	L-Malic acid	0.906189	0.03
N-Alpha-acetyllysine	L-Malic acid	0.887682	0.02
4-(2-Aminophenyl)-2,4-dioxobutanoic acid	L-Malic acid	0.881126	0.04
Myristic acid	L-Malic acid	0.826123	0.04
9,10-Epoxyoctadecenoic acid	L-Malic acid	0.797448	0.03
Tetracosanoic acid	L-Malic acid	0.796543	0.04
Succinic acid semialdehyde	Adenine	0.917557	0.01
4-(2-Aminophenyl)-2,4-dioxobutanoic acid	Adenine	0.840081	0.04
Myristic acid	Adenine	0.914691	0.01
Glyceric acid	Threonic acid	0.902196	0.04
Taurine	Threonic acid	0.832128	0.04
Succinic acid semialdehyde	O-Phosphoethanolamine	0.878595	0
Glutaric acid	O-Phosphoethanolamine	0.814691	0.04
Citric acid	O-Phosphoethanolamine	0.84039	0.04
Myristic acid	O-Phosphoethanolamine	0.872984	0.04
1-Methyladenosine	O-Phosphoethanolamine	0.962314	0.01
2-Ketobutyric acid	Oxoglutaric acid	0.85302	0.03
Succinic acid	Oxoglutaric acid	0.919407	0.02
L-Leucine	Oxoglutaric acid	0.890936	0.03
L-Malic acid	Oxoglutaric acid	0.913039	0
N-Alpha-acetyllysine	Oxoglutaric acid	0.844563	0.04
2-Ketobutyric acid	L-Glutamic acid	0.873649	0.04
gamma-Aminobutyric acid	L-Glutamic acid	0.94093	0.02
Dihydrouracil	L-Glutamic acid	0.894667	0.04
Succinic acid	L-Glutamic acid	0.923956	0.04
Succinic acid semialdehyde	L-Glutamic acid	0.896293	0.01
L-Leucine	L-Glutamic acid	0.932085	0.03
L-Carnitine	L-Glutamic acid	0.893353	0.04
D-Mannose	L-Glutamic acid	0.883295	0.03
Tetracosanoic acid	L-Glutamic acid	0.822092	0.03
2-Ketobutyric acid	D-Xylose	0.910086	0.01
Glutaric acid	D-Xylose	0.83811	0.04
D-Mannose	D-Xylose	0.90599	0.04
D-Galactose	D-Xylose	0.903057	0.02
Acetylcholine chloride	D-Xylose	0.896519	0.03
Undecanoic acid	D-Xylose	0.879269	0.04
Isocitric acid	D-Xylose	-1	0
Beta-D-Glucose	p-Hydroxyphenylacetic acid	-0.918858	0.03
Isocitric acid	p-Hydroxyphenylacetic acid	-0.95159	0.03
Indole	4-Quinolinecarboxylic acid	0.939919	0
Mannitol	4-Quinolinecarboxylic acid	-1	0
Acetylcholine chloride	D-Glucose	0.815289	0.03
gamma-Aminobutyric acid	L-Carnitine	0.895269	0.01
Succinic acid semialdehyde	L-Carnitine	0.915854	0.01
Taurine	L-Carnitine	0.901456	0.03
L-Glutamic acid	L-Carnitine	0.893353	0.04
D-Mannose	L-Carnitine	0.870573	0.04
D-Galactose	L-Carnitine	0.869864	0.02
Acetylcholine chloride	L-Carnitine	0.873708	0.04
Deoxycorticosterone acetate	L-Carnitine	-0.847746	0.04
Galactitol	L-Iditol	0.993461	0
Palmitic acid	L-Iditol	0.924391	0.04
L-Iditol	Galactitol	0.993461	0
Palmitic acid	Galactitol	0.924911	0.02
Beta-D-Glucose	Uric acid	0.892801	0.02
2-Ketobutyric acid	D-Mannose	0.989494	0.02
gamma-Aminobutyric acid	D-Mannose	0.884017	0.02
Glyceric acid	D-Mannose	0.84242	0.04
Dihydrouracil	D-Mannose	0.907731	0.01
Succinic acid	D-Mannose	0.933483	0.01
Succinic acid semialdehyde	D-Mannose	0.907352	0.03
Taurine	D-Mannose	0.934067	0.03
L-Leucine	D-Mannose	0.87607	0.04
Glutaric acid	D-Mannose	0.890254	0.02
L-Malic acid	D-Mannose	0.905898	0.03
L-Glutamic acid	D-Mannose	0.883295	0.03
D-Xylose	D-Mannose	0.90599	0.04
L-Carnitine	D-Mannose	0.870573	0.04
D-Galactose	D-Mannose	0.998942	0.01
Acetylcholine chloride	D-Mannose	0.970066	0.01
Undecanoic acid	D-Mannose	0.918718	0.03
Isocitric acid	D-Mannose	-0.884073	0.03
4-(2-Aminophenyl)-2,4-dioxobutanoic acid	D-Mannose	0.966303	0.03
Epiandrosterone	D-Mannose	0.895369	0.04
9,10-Epoxyoctadecenoic acid	D-Mannose	0.840407	0.03
Tetracosanoic acid	D-Mannose	0.810102	0.04
2-Ketobutyric acid	D-Galactose	0.988898	0.01
Glyceric acid	D-Galactose	0.849639	0.04
Dihydrouracil	D-Galactose	0.9075	0.03
Succinic acid	D-Galactose	0.932441	0.02
Succinic acid semialdehyde	D-Galactose	0.91091	0.02
Taurine	D-Galactose	0.938349	0.01
Glutaric acid	D-Galactose	0.894675	0.02
L-Malic acid	D-Galactose	0.906189	0.03
D-Xylose	D-Galactose	0.903057	0.02
L-Carnitine	D-Galactose	0.869864	0.02
D-Mannose	D-Galactose	0.998942	0.01
Acetylcholine chloride	D-Galactose	0.970369	0.02
Undecanoic acid	D-Galactose	0.924671	0.01
N-Alpha-acetyllysine	D-Galactose	0.848094	0.04
Isocitric acid	D-Galactose	-0.893791	0.03
4-(2-Aminophenyl)-2,4-dioxobutanoic acid	D-Galactose	0.960553	0
Epiandrosterone	D-Galactose	0.893351	0.04
9,10-Epoxyoctadecenoic acid	D-Galactose	0.847984	0.04
Tetracosanoic acid	D-Galactose	0.810558	0.03
2-Ketobutyric acid	Acetylcholine chloride	0.968389	0.02
gamma-Aminobutyric acid	Acetylcholine chloride	0.891469	0.01
Dihydrouracil	Acetylcholine chloride	0.89962	0.04
Succinic acid	Acetylcholine chloride	0.898759	0.02
Succinic acid semialdehyde	Acetylcholine chloride	0.888966	0.04
Taurine	Acetylcholine chloride	0.934032	0.02
L-Leucine	Acetylcholine chloride	0.873996	0.04
Glutaric acid	Acetylcholine chloride	0.863113	0.02
D-Xylose	Acetylcholine chloride	0.896519	0.03
D-Glucose	Acetylcholine chloride	0.815289	0.03
L-Carnitine	Acetylcholine chloride	0.873708	0.04
D-Mannose	Acetylcholine chloride	0.970066	0.01
D-Galactose	Acetylcholine chloride	0.970369	0.02
Undecanoic acid	Acetylcholine chloride	0.910654	0.02
Isocitric acid	Acetylcholine chloride	-0.893653	0.03
4-(2-Aminophenyl)-2,4-dioxobutanoic acid	Acetylcholine chloride	0.917383	0.02
Cytidine	Acetylcholine chloride	0.869199	0.04
Epiandrosterone	Acetylcholine chloride	0.92316	0.03
p-Hydroxyphenylacetic acid	Beta-D-Glucose	-0.918858	0.03
Uric acid	Beta-D-Glucose	0.892801	0.02
Indole	Mannitol	-1	0
Skatole	Mannitol	-0.809283	0.04
4-Quinolinecarboxylic acid	Mannitol	-1	0
Citric acid	Mannitol	-0.958238	0
N-Acetyl-D-galactosamine	Mannitol	-0.900943	0.04
Pantothenic acid	Mannitol	-0.855054	0.04
1-Methyladenosine	Mannitol	-0.840859	0.03
2-Ketobutyric acid	Undecanoic acid	0.933999	0.03
gamma-Aminobutyric acid	Undecanoic acid	0.900833	0.02
Succinic acid	Undecanoic acid	0.86723	0.04
Succinic acid semialdehyde	Undecanoic acid	0.887689	0.03
Taurine	Undecanoic acid	0.922129	0.04
D-Xylose	Undecanoic acid	0.879269	0.04
D-Mannose	Undecanoic acid	0.918718	0.03
D-Galactose	Undecanoic acid	0.924671	0.01
Acetylcholine chloride	Undecanoic acid	0.910654	0.02
N-Alpha-acetyllysine	Undecanoic acid	0.805519	0.03
9,10-Epoxyoctadecenoic acid	Undecanoic acid	0.92292	0.03
16(R)-HETE	Undecanoic acid	0.858176	0.03
2-Ketobutyric acid	N-Alpha-acetyllysine	0.879175	0.02
gamma-Aminobutyric acid	N-Alpha-acetyllysine	0.833311	0.04
Succinic acid	N-Alpha-acetyllysine	0.853028	0.03
Taurine	N-Alpha-acetyllysine	0.857376	0.03
L-Leucine	N-Alpha-acetyllysine	0.880367	0.03
Glutaric acid	N-Alpha-acetyllysine	0.79452	0.04
L-Malic acid	N-Alpha-acetyllysine	0.887682	0.02
Oxoglutaric acid	N-Alpha-acetyllysine	0.844563	0.04
D-Galactose	N-Alpha-acetyllysine	0.848094	0.04
Undecanoic acid	N-Alpha-acetyllysine	0.805519	0.03
Indole	Citric acid	0.870548	0.03
O-Phosphoethanolamine	Citric acid	0.84039	0.04
Mannitol	Citric acid	-0.958238	0
1-Methyladenosine	Citric acid	0.873579	0.02
2-Ketobutyric acid	Isocitric acid	-0.952966	0.03
D-Xylose	Isocitric acid	-1	0
p-Hydroxyphenylacetic acid	Isocitric acid	-0.95159	0.03
D-Mannose	Isocitric acid	-0.884073	0.03
D-Galactose	Isocitric acid	-0.893791	0.03
Acetylcholine chloride	Isocitric acid	-0.893653	0.03
4-(2-Aminophenyl)-2,4-dioxobutanoic acid	Isocitric acid	-0.90175	0.01
Cytidine	Isocitric acid	-0.91278	0.01
Epiandrosterone	Isocitric acid	-0.880786	0
Porphobilinogen	Vanillylmandelic acid	0.987838	0
Mannitol	N-Acetyl-D-galactosamine	-0.900943	0.04
2-Ketobutyric acid	4-(2-Aminophenyl)-2,4-dioxobutanoic acid	0.955879	0
Succinic acid	4-(2-Aminophenyl)-2,4-dioxobutanoic acid	0.925313	0.01
Succinic acid semialdehyde	4-(2-Aminophenyl)-2,4-dioxobutanoic acid	0.865417	0.04
Taurine	4-(2-Aminophenyl)-2,4-dioxobutanoic acid	0.878674	0.03
Glutaric acid	4-(2-Aminophenyl)-2,4-dioxobutanoic acid	0.860255	0.02
L-Malic acid	4-(2-Aminophenyl)-2,4-dioxobutanoic acid	0.881126	0.04
Adenine	4-(2-Aminophenyl)-2,4-dioxobutanoic acid	0.840081	0.04
D-Mannose	4-(2-Aminophenyl)-2,4-dioxobutanoic acid	0.966303	0.03
D-Galactose	4-(2-Aminophenyl)-2,4-dioxobutanoic acid	0.960553	0
Acetylcholine chloride	4-(2-Aminophenyl)-2,4-dioxobutanoic acid	0.917383	0.02
Isocitric acid	4-(2-Aminophenyl)-2,4-dioxobutanoic acid	-0.90175	0.01
Mannitol	Pantothenic acid	-0.855054	0.04
Vanillylmandelic acid	Porphobilinogen	0.987838	0
2-Ketobutyric acid	Myristic acid	0.860197	0.03
gamma-Aminobutyric acid	Myristic acid	0.903728	0.03
Dihydrouracil	Myristic acid	0.92501	0.01
Succinic acid semialdehyde	Myristic acid	0.933221	0.01
Glutaric acid	Myristic acid	0.894382	0.04
L-Malic acid	Myristic acid	0.826123	0.04
Adenine	Myristic acid	0.914691	0.01
O-Phosphoethanolamine	Myristic acid	0.872984	0.04
Acetylcholine chloride	Cytidine	0.869199	0.04
Isocitric acid	Cytidine	-0.91278	0.01
Epiandrosterone	Cytidine	0.799232	0.03
L-Iditol	Palmitic acid	0.924391	0.04
Galactitol	Palmitic acid	0.924911	0.02
Indole	1-Methyladenosine	0.858425	0.04
O-Phosphoethanolamine	1-Methyladenosine	0.962314	0.01
Mannitol	1-Methyladenosine	-0.840859	0.03
Citric acid	1-Methyladenosine	0.873579	0.02
2-Ketobutyric acid	Epiandrosterone	0.88829	0.04
D-Mannose	Epiandrosterone	0.895369	0.04
D-Galactose	Epiandrosterone	0.893351	0.04
Acetylcholine chloride	Epiandrosterone	0.92316	0.03
Isocitric acid	Epiandrosterone	-0.880786	0
Cytidine	Epiandrosterone	0.799232	0.03
2-Ketobutyric acid	9,10-Epoxyoctadecenoic acid	0.851058	0.04
gamma-Aminobutyric acid	9,10-Epoxyoctadecenoic acid	0.838379	0.02
Succinic acid semialdehyde	9,10-Epoxyoctadecenoic acid	0.839068	0.04
Taurine	9,10-Epoxyoctadecenoic acid	0.864064	0.01
Glutaric acid	9,10-Epoxyoctadecenoic acid	0.810045	0.03
L-Malic acid	9,10-Epoxyoctadecenoic acid	0.797448	0.03
D-Mannose	9,10-Epoxyoctadecenoic acid	0.840407	0.03
D-Galactose	9,10-Epoxyoctadecenoic acid	0.847984	0.04
Undecanoic acid	9,10-Epoxyoctadecenoic acid	0.92292	0.03
Tetracosanoic acid	9,10-Epoxyoctadecenoic acid	0.90008	0.04
gamma-Aminobutyric acid	16(R)-HETE	0.870896	0.03
Undecanoic acid	16(R)-HETE	0.858176	0.03
Tetracosanoic acid	16(R)-HETE	0.864424	0.02
gamma-Aminobutyric acid	Sucrose	0.850821	0.04
Succinic acid	Tetracosanoic acid	0.806044	0.03
Succinic acid semialdehyde	Tetracosanoic acid	0.800241	0.04
Glutaric acid	Tetracosanoic acid	0.78494	0.04
L-Malic acid	Tetracosanoic acid	0.796543	0.04
L-Glutamic acid	Tetracosanoic acid	0.822092	0.03
D-Mannose	Tetracosanoic acid	0.810102	0.04
D-Galactose	Tetracosanoic acid	0.810558	0.03
9,10-Epoxyoctadecenoic acid	Tetracosanoic acid	0.90008	0.04
16(R)-HETE	Tetracosanoic acid	0.864424	0.02
L-Carnitine	Deoxycorticosterone acetate	-0.847746	0.04
